# Supplementary material for: Sediment subduction in Hadean revealed by machine learning
Source: Proc Natl Acad Sci U S A. 2024 Jul 8;121(30):e2405160121. doi: 10.1073/pnas.2405160121 (PMC11287277; doi:10.1073/pnas.2405160121)
Supplement: Supplementary file 2 — Dataset S01 (XLSX) [file pnas.2405160121.sd01.xlsx]

## Sheet: SI Table 1
Database 1. Trace element contents and avaiablity (used in Fig. 1, not for machine learning)				Contents(ppm)
Data source	Sample name	LREE-I >30 (primary composition filter)	La ≤ 0.1 ppm ("clean zircon" filter)	Li	Be	B	F	Na	Mg	Al	P	K	Ca	Sc	Ti	V	Cr	Mn	Fe	Co	Ni	Cu	Zn	Ga	Rb	Sr	Y	Nb	Mo	Sn	Sb	Cs	Ba	Ta	W	Pb	La	Ce	Pr	Nd	Sm	Eu	Gd	Tb	Dy	Ho	Er	Tm	Yb
GEOROC database	samp. GC92-3	37.402	0.03																								118										0.03	11.1	0.09	0.51	0.68	0.37	3.24	0.9	10.9	2.96	13.8	2.79	22.2
GEOROC database	samp. 01JH36-115-1	74.2063	0.09								369																948										0.09	29.3	0.14	2.1	3.51	0.41	16.5	7.2	97.5	36.8	187.3	41.3	348.6
GEOROC database	samp. 01JH54-20-1	65.066	0.05								200																1376										0.05	8.39	0.18	4.14	8.58	1.28	52.7	16.7	181.7	57	234.7	44.5	324.1
GEOROC database	samp. 01JH54-20-2	80.197	0.08								172																396										0.08	4.93	0.07	0.79	1.24	0.17	8.1	3.1	38.7	14.5	72.4	15.3	133.5
GEOROC database	samp. 01JH54-34-1	43.6586	0.06								158																538										0.06	6.88	0.13	1.96	2.54	0.9	11.7	3.8	48.3	19.1	105.8	24.9	235
GEOROC database	samp. 01JH54-37-1	66.0739	0.09								63																354										0.09	2.3	0.1	0.83	1.04	0.68	5.3	2.3	30.5	12.8	70.1	17.8	171
GEOROC database	samp. 01JH54-37-2	49.8802	0.05								51																113										0.05	1.36	0.04	0.35	0.31	0.19	1.2	0.7	8.2	3.8	22.4	6.1	65.2
GEOROC database	samp. 01JH54-58-1	47.2061	0.06								263																692										0.06	19.43	0.14	2.77	3.93	0.45	19	6.7	76.7	27.6	133	26.8	222.5
GEOROC database	samp. 01JH54-58-2	49.8321	0.09								411																1081										0.09	17.78	0.25	3.94	7.48	0.33	33.2	11.2	128.6	44.7	202.7	42	342.4
GEOROC database	samp. 01JH54-66-1	63.3991	0.05								182																319										0.05	9.99	0.09	0.76	1.2	0.14	5.1	2.2	29.5	11.5	61.1	13.6	117.4
GEOROC database	samp. 01JH54-68-1	45.368	0.08								253																652										0.08	22.87	0.17	2.56	3.94	0.5	16.6	5.8	70.4	24.6	118	24.6	203.3
GEOROC database	samp. 01JH54-77-1	97.7044	0.06								169																1068										0.06	5.5	0.12	1.6	3.18	0.53	19	8	104	40.9	204.3	44.9	355.2
GEOROC database	samp. 01JH54-78-3	118.068	0.08								268																968										0.08	6.69	0.09	1.14	3.4	0.58	21.3	8.1	100.8	37.3	184.1	40.1	336.4
GEOROC database	samp. 01JH54-78-4	52.1744	0.09								126																252										0.09	3.08	0.03	0.59	1.87	0.14	5.4	1.9	23.4	8.9	47.1	10.4	87.3
GEOROC database	samp. 01JH54-81-3	47.9216	0.06								83																144										0.06	3.3	0.1	0.34	0.6	0.13	1.8	0.8	10.4	4.3	27.8	7.8	79.6
GEOROC database	samp. 01JH54-81-4	43.9401	0.1								295																1859										0.1	12.78	0.45	8.85	12.49	2.25	59	19	227.6	79.6	360.8	71.3	570.5
GEOROC database	samp. 01JH54-D7-1	93.3771	0.04								280																1536										0.04	21.7	0.14	2.8	5	0.66	34.9	13.3	167.6	63.4	299.1	59.4	457.1
GEOROC database	samp. 01JH60-39-1	39.8488	0.06								180																556										0.06	3.53	0.17	3.13	3.68	1.22	19.3	6.1	67.4	21.9	98.9	20.4	157.2
GEOROC database	samp. 01JH60-51-1	37.507	0.09								194																412										0.09	6.34	0.22	1.95	3.03	0.78	11.5	3.9	44.5	16.2	79.7	17.2	149.4
GEOROC database	samp. 01JH60-64-1	60.3428	0.06								319																572										0.06	13.38	0.09	1.84	2.14	0.26	12.8	4.6	59.7	22.9	107.5	23.5	186.5
GEOROC database	samp. 01JH60-68-1	67.7162	0.07								109																260										0.07	2.79	0.09	0.73	1.34	0.18	8.6	3	32	9.2	36.3	6.6	45.4
GEOROC database	samp. W74/2-36-4	89.0259	0.03								181																620										0.03	13.74	0.08	1.09	2.54	0.19	15.1	5.5	67.9	25.4	121.6	24.1	198.2
GEOROC database	samp. W74/2-36-7	82.6225	0.06								469																2981										0.06	62	0.43	6.84	13.01	1.09	79.8	29.6	370.4	129.9	574.5	110.5	790.7
GEOROC database	samp. W74/2-52-2	111.044	0.05								233																710										0.05	6.95	0.12	0.97	2.12	0.21	14.2	5.4	73.9	30.4	144	30.6	252.4
GEOROC database	samp. W74/2-52-3	144.11	0.07								587																1625										0.07	14.68	0.1	1.59	5.19	0.24	31	12.7	175.4	69.7	342.8	73.3	601.7
GEOROC database	samp. W74/2-52-4	149.251	0.05								571																1430										0.05	12.89	0.11	1.36	3.58	0.21	24.8	10.7	147.1	59.1	291.5	63.7	501.2
GEOROC database	samp. W74/2-52-5	168.307	0.02								233																649										0.02	7.03	0.03	0.5	1.72	0.27	11.8	5	65.2	26.4	129.9	28.3	228.7
GEOROC database	samp. W74/2-52-6	156.359	0.01								343																844										0.01	6.92	0.04	0.74	1.72	0.12	13.1	5.6	80.9	34.3	178.2	39.5	322.1
GEOROC database	samp. W74/3-13-1	139.892	0.08								235																825										0.08	12.55	0.03	0.63	2.35	0.69	11.4	4.9	69.5	29.1	166.8	39.9	366.5
GEOROC database	samp. W74/3-15-1	72.4206	0.06								105																283										0.06	3.9	0.05	0.56	1.44	0.43	8.5	2.9	29.2	9.1	40.6	7.4	62.5
GEOROC database	samp. W74/3-36-1	70.5055	0.07								187																533										0.07	9.29	0.09	1.25	2.2	0.5	13.4	4.4	56.2	21	102.8	21.8	185.8
GEOROC database	samp. W74/3-62-1	106.011	0.04								723																2201										0.04	14.01	0.18	3.31	6.55	0.58	45.8	17.7	233.1	90.2	449.4	96.2	764.7
GEOROC database	samp. W74/3-152-1	88.1125	0.08								224																970										0.08	9.86	0.09	2	2.24	0.48	15.1	6.6	93.1	39.4	203.9	44.7	383.5
GEOROC database	samp. W74/3-154-2	54.5128	0.07								179																306										0.07	6.19	0.16	1.08	1.07	0.2	5.7	2.4	29.3	11.4	58.7	12.5	111.2
GEOROC database	samp. W74/3-174-1	108.666	0.1								298																598										0.1	9.15	0.09	0.79	1.69	0.19	10.4	4.1	58.5	23.7	116.8	26.1	210.4
GEOROC database	samp. ATD	68.899	0.002																																		0.002	9.8	0.06	1.24	1.38	1.8	13	4	45	13	44	7	55
GEOROC database	samp. ATD	52.1053	0.01																																		0.01	11.86	0.12	2.47	2.6	3.35	22	7	66	18	59	9	66
GEOROC database	samp. ATD	75.4612	0																																		0	8.91	0.03	0.81	0.89	1.11	8	3	32	9	33	6	47
GEOROC database	samp. ATD	56.8925	0.01																																		0.01	10.72	0.09	2.07	2.15	2.95	20	6	60	17	54	9	63
GEOROC database	samp. SP104	70.6667	0.01																																		0.01	6.6	0.04	0.75	0.84	1.12	8	3	28	8	32	6	57
GEOROC database	samp. SP104	30.1916	0.02																																		0.02	11.05	0.29	4.48	4.95	3.75	23	7	71	20	72	13	106
GEOROC database	samp. SP104	52.0741	0.01																																		0.01	9.09	0.08	1.35	1.5	1.67	11	4	37	10	3	7	60
GEOROC database	samp. MB186	176.29	0																																		0	10.36	0.03	0.41	0.43	0.61	6	3	37	14	71	17	177
GEOROC database	samp. MB186	59.0085	0.02																																		0.02	15.97	0.22	3.24	3.2	2.16	20	8	95	33	150	33	292
GEOROC database	samp. MB186	177.611	0																																		0	12.36	0.03	0.51	0.55	0.68	8	3	47	18	91	22	213
GEOROC database	samp. N5	93.9895	0.01																																		0.01	8.35	0.04	0.84	0.82	1.18	9	3	39	13	51	10	80
GEOROC database	samp. N5	65.1673	0.03																																		0.03	7.91	0.19	2.83	3.14	3.48	27	9	97	29	105	19	140
GEOROC database	samp. N5	110.276	0																																		0	3.55	0.01	0.19	0.21	0.31	2	1	11	4	14	3	31
GEOROC database	samp. 04YJ-6	53.1831	0.006																								978										0.006	5.85	0.14	2.08	4.98	0.89	21.05		78.03		118		184
GEOROC database	samp. 04YJ-6	68.2578	0.006																								536										0.006	4.22	0.06	0.95	1.87	0.48	9.85		43		70.5		119
GEOROC database	samp. 04YJ-6	67.2166	0.006																								490										0.006	4.42	0.05	0.99	1.4	0.28	7.98		38.98		66.3		113
GEOROC database	samp. 04YJ-6	62.9367	0.007																								1122										0.007	7.85	0.16	2.21	5.57	1.22	26.64		99.58		144		214
GEOROC database	samp. 04YJ-6	75.8258	0.007																								670										0.007	6.08	0.05	1.01	2.03	0.44	10.28		51.14		82		137
GEOROC database	samp. 04YJ-6	83.0954	0.007																								1158										0.007	14.92	0.1	1.54	3.02	0.74	17.23		84.75		160		273
GEOROC database	samp. 04YJ-6	57.0021	0.008																								700										0.008	5.64	0.08	1.57	3.85	1.08	17.74		63.57		90.7		140
GEOROC database	samp. 04YJ-6	47.0021	0.008																								313										0.008	4.88	0.04	0.87	1.15	0.34	4.96		23.28		39.6		70.2
GEOROC database	samp. 04YJ-6	97.2745	0.008																								1229										0.008	7.74	0.06	1.36	3.55	0.35	19.83		95.65		168		253
GEOROC database	samp. 04YJ-6	63.9293	0.007																								455										0.007	6.82	0.04	0.92	1.22	0.25	6.49		33.53		60.4		108
GEOROC database	samp. 04YJ-6	68.1261	0.016																								923										0.016	5.91	0.15	1.59	2.72	0.52	14.02		68.36		123		214
GEOROC database	samp. 04YJ-6	74.4572	0.008																								882										0.008	6.57	0.05	1.36	2.54	0.49	14.45		65.95		111		173
GEOROC database	samp. 04YJ-6	34.6051	0.011																								471										0.011	5.09	0.09	1.51	1.83	0.7	6.84		28.63		50.4		98.9
GEOROC database	samp. 04YJ-6	80.3237	0.029																								1298										0.029	10.7	0.23	1.66	2.14	0.3	12.91		75.09		153		272
GEOROC database	samp. 04YJ-6	63.101	0.009																								611										0.009	5.96	0.07	1.16	2.03	0.43	10.7		46.58		76.1		129
GEOROC database	samp. 04YJ-6	53.7281	0.007																								543										0.007	4.71	0.06	1.19	2.09	0.5	10.19		40.74		68.5		112
GEOROC database	samp. 04YJ-6	72.8932	0.007																								599										0.007	5.5	0.05	0.96	1.77	0.36	9.36		45.37		73.2		124
GEOROC database	samp. 04YJ-6	83.6803	0.01																								1777										0.01	17.27	0.13	2.54	5.66	0.26	31.61		146.71		231		305
GEOROC database	samp. 04YJ-6	66.7614	0.007																								523										0.007	5.64	0.05	0.89	1.7	0.31	7.9		39		66.5		113
GEOROC database	samp. 04YJ-6	76.8583	0.008																								818										0.008	5.29	0.06	1.12	2.1	0.53	11.25		56.14		106		184
GEOROC database	samp. PDY4	49.4667	0								385																										0	25		5	9	2			159
GEOROC database	samp. PDY4	152.191	0								567.25																										0	51.0788		1.91308	6.22418	0.221404			222.703
GEOROC database	samp. PDY4	59.1353	0.0935772								550.699																										0.0935772	40.6382		6.20122	11.2249	2.29209			236.214
GEOROC database	samp. PDY4	94.6221	0								332.396																										0	18.8277		1.11358	2.58575	0.721174			73.6507
GEOROC database	samp. BOL4	96.5279	0								300.821																										0	6.98602		0.850127	2.16004	0.318859			58.8854
GEOROC database	samp. BOL4	122.767	0								390.636																										0	12.9659		1.75474	4.44348	1.03151			154.437
GEOROC database	samp. BOL4	125.818	0								388.73																										0	19.1649		1.76694	4.85879	0.163306			163.027
GEOROC database	samp. BOL2		0								241.853																1551.66										0	7.21457		0	9.19414	0.891802			158.332
GEOROC database	samp. CH6	96.3005	0								335.785																1229.65										0	82.0899		2.42635	5.64394	1.0043			163.409
GEOROC database	samp. CH6	84.0291	0								314.614																1495.49										0	48.3365		2.30818	5.45988	1.3966			136.324
GEOROC database	samp. CH6	91.8837	0.0888033								451.504																1393.59										0.0888033	51.4338		1.95953	4.36109	1.41227			124.23
GEOROC database	samp. CH6	78.6214	0								627.929																2150.11										0	51.7583		3.66066	7.54279	2.40011			193.768
GEOROC database	samp. CH6	90.2233	0								340.933																1042.18										0	31.7361		1.42941	2.88914	0.939945			86.2792
GEOROC database	samp. CH6	84.6699	0								233.727																647.502										0	23.2739		0.965215	1.81955	0.617742			53.3984
GEOROC database	samp. CH6	89.8837	0.0843893								280.018																1123.18										0.0843893	31.1689		1.47143	3.52636	0.919103			93.319
GEOROC database	samp. CH6	65.2723	0								317.213																1984.06										0	56.8142		3.91864	9.06912	2.13001			178.606
GEOROC database	samp. CH6	99.6903	0.0863508								208.101																778.402										0.0863508	38.132		0.877319	1.75379	0.499081			58.2974
GEOROC database	samp. CH6	54.9193	0								726.821																2313.46										0	49.57		6.54258	11.9305	3.41815			232.057
GEOROC database	samp. CH6	92.6163	0.0738523								561.155																1845.56										0.0738523	33.6015		2.73333	5.527	2.17213			169.384
GEOROC database	samp. CH6		0.0833771								385.362																680.286										0.0833771	22.9901		0	1.33365	0.277705			53.046
GEOROC database	samp. CH6	102.009	0								326.21																1419.04										0	103.019		1.68591	4.32434	0.508042			123.737
GEOROC database	samp. CH6	59.3019	0.018127								423.243																1403.41										0.018127	31.0002		3.89676	7.06663	2.31789			148.95
GEOROC database	samp. CH6	81.8506	0.0789882								416.192																1121.23										0.0789882	29.3647		1.76955	3.61567	1.25796			97.2456
GEOROC database	samp. CH6	86.8882	0								326.012																2621.16										0	85.9856		3.54771	6.95714	0.899939			204.151
GEOROC database	samp. CH6	117.589	0								297.244																1153.48										0	42.7491		1.134	3.26722	0.568194			98.9886
GEOROC database	samp. CH6	132.493	0								316.96																1080.76										0	47.9629		0.888451	2.15759	0.28508			83.3795
GEOROC database	samp. CH6	113.103	0.0761612								580.007																2112.72										0.0761612	61.1868		2.28435	4.78692	1.89171			174.903
GEOROC database	samp. CH6	104.117	0								627.762																1533.58										0	36.9944		1.76024	4.53006	1.40424			131.985
GEOROC database	samp. CH6	78.5313	0.0814759								448.426																1430.61										0.0814759	53.473		2.56616	4.77787	1.80189			131.107
GEOROC database	samp. CH6	181.339	0								413.717																606.052										0	33.7255		0.65922	3.82796	1.24405			101.98
GEOROC database	samp. CH6	74.1358	0								365.941																894.391										0	28.3798		1.59196	3.34117	1.00448			79.9349
GEOROC database	samp. CH6	108.344	0.0712348								365.859																929.086										0.0712348	36.3936		1.20123	3.01772	0.969107			93.0905
GEOROC database	samp. CH3	112.961	0								355.67																1089.12										0	44.6068		1.23278	3.12204	0.352834			99.8352
GEOROC database	samp. CH3	77.8395	0								295.451																937.996										0	34.9498		1.76928	3.76543	1.04555			93.6951
GEOROC database	samp. CH3	52.3624	0								314.717																1356.19										0	32.7611		4.25559	7.09956	2.0914			139.321
GEOROC database	samp. CH3	74.3441	0.0869517								328.367																856.014										0.0869517	27.6221		1.60903	3.64616	0.966215			82.996
GEOROC database	samp. CH3	75.0058	0.0775397								238.151																710.972										0.0775397	20.7788		1.35469	3.1284	1.05945			70.9054
GEOROC database	samp. CH3	78.6003	0								444.051																1290.18										0	40.4155		2.24672	5.19945	1.27382			123.31
GEOROC database	samp. CH3	64.0745	0								509.809																2262.74										0	65.1134		5.25408	10.7005	3.23974			225.787
GEOROC database	samp. CH3	60.971	0.0932008								397.49																1138.93										0.0932008	41.2962		2.89647	5.93151	1.86406			118.658
GEOROC database	samp. CH3	74.0749	0								377.645																1011.92										0	27.0011		1.85585	4.05676	1.22582			94.3224
GEOROC database	samp. CH3	63.5629	0.0797126								354.45																1516.47										0.0797126	55.6012		3.73251	7.43186	1.66384			157.931
GEOROC database	samp. CH3	59.1968	0.0803581								331.722																1047.36										0.0803581	22.1032		2.64415	5.74543	2.15308			107.193
GEOROC database	samp. CH3	46.264	0								399.298																2085.47										0	54.4888		7.93939	13.6399	2.92544			232.169
GEOROC database	samp. CH3	63.9868	0.0763195								148.375																629.398										0.0763195	22.9694		1.40163	2.68272	1.14716			58.9081
GEOROC database	samp. CH2	53.7654	0								469.704																1134.3										0	22.2419		3.27353	7.16802	2.94758			120.824
GEOROC database	samp. CH2	58.3364	0								506.75																1039.79										0	30.5401		2.7372	5.56801	2.08471			107.052
GEOROC database	samp. CH2	59.3177	0.0806809								547.352																1430.79										0.0806809	39.9085		3.61178	7.52455	1.65614			144.758
GEOROC database	samp. CH2	71.1432	0								238.41																1432.94										0	7.01071		2.86054	5.52181	1.20852			134.059
GEOROC database	samp. CH2	58.1606	0								629.139																1514.88										0	53.913		4.02834	7.94524	2.35047			155.467
GEOROC database	samp. CH2	54.7703	0								693.836																1764.15										0	48.9533		5.05649	9.94861	2.66763			183.619
GEOROC database	samp. CH2	46.8629	0								634.414																1853.08										0	35.9692		6.61085	12.5758	3.44568			203.059
GEOROC database	samp. CH2	40.8342	0								582.34																2021.23										0	43.0101		8.999	15.8304	5.29123			234.285
GEOROC database	samp. CH2	50.7951	0.0945568								516.101																1966.01										0.0945568	47.1718		6.74263	14.0501	4.5925			231.43
GEOROC database	samp. CH1	56.0169	0								349.742																822.537										0	8.67041		2.26708	4.63371	0.340325			85.2737
GEOROC database	samp. CH1	64.741	0.0736547								251.512																614.648										0.0736547	7.5024		1.40097	2.67546	0.243371			59.5286
GEOROC database	samp. CH1	64.6355	0.0733233								291.303																817.717										0.0733233	10.2756		1.78121	3.77679	0.387488			78.233
GEOROC database	samp. CH1	71.8348	0								276.282																707.91										0	8.83225		1.42675	2.9922	0.242587			69.3992
GEOROC database	samp. CH1	57.2982	0								210.843																613.791										0	6.4666		1.56179	3.13298	0.179869			59.7182
GEOROC database	samp. CH1	63.9993	0								248.665																529.486										0	5.4896		1.15555	2.59698	0.363717			51.181
GEOROC database	samp. CH1	61.2908	0.0847533								287.532																663.956										0.0847533	8.38948		1.63435	3.35558	0.275212			67.3617
GEOROC database	samp. CH1	45.775	0								289.951																1346.31										0	10.1157		5.10129	8.77209	0.655889			147.649
GEOROC database	samp. CH1	83.9168	0.0842705								200.732																436.421										0.0842705	7.02926		0.802806	1.50887	0.216295			43.9729
GEOROC database	samp. CH1	45.7084	0								517.964																2768.05										0	13.835		10.8126	18.6422	1.40083			312.8
GEOROC database	samp. CH1	59.2121	0								219.943																584.206										0	6.49073		1.5289	2.83659	0.2202			58.8238
GEOROC database	samp. CH1	69.3906	0.0701158								238.156																485.992										0.0701158	6.64667		1.06306	2.10679	0.164463			49.0278
GEOROC database	samp. XL18		0																								790.34	4.58						1.53			0	11.34	0	0	1.64	1.31	9.23	3.73	64.51	24.21	120.79	29.45	350.28
GEOROC database	samp. YX-270	52.7623	0.1																																	11.8	0.1	19	0.27	4	6.9	1.3	31	11.3	133.6	50.5	228.6	50.1	499.7
GEOROC database	samp. YX-270	76.8831	0.02																																	11.7	0.02	20	0.14	2.2	4.2	1	22	8.6	111	45.6	214.7	48.8	491.2
GEOROC database	samp. YX-270	90.3429	0.02																																	6.8	0.02	12	0.07	1	2.1	0.5	12	4.6	61.2	24.8	119.8	28.2	295.8
GEOROC database	samp. YX-270	63.9643	0.03																																	3.5	0.03	9	0.08	1.4	2.8	0.6	13	4.7	59.7	24.1	115	28.1	301.8
GEOROC database	samp. YX-270	53.9984	0.07																																	4.7	0.07	12	0.16	2.7	4.7	1.2	22	7.9	92.6	35.9	163.9	36.8	372.3
GEOROC database	samp. YX-270	82.141	0.08																																	7.4	0.08	27	0.09	1.3	3	0.7	16	6	74.5	29.9	142.3	32.8	337.7
GEOROC database	samp. LN9841	51.8887	0.08								385				22.1			3.35	227							0.59	975	9.85						2.12		56	0.08	54.4	0.11	2.42	4.89	1.55	23.4		84	30.3	129		225
GEOROC database	samp. F25	31.7935	0								193				65.8			2.48	133							1.11	273	1.21						0.6		6.08	0	11.3	0.06	1.23	2.81	0.33	11.8		27.2	9.25	41.4		81.9
GEOROC database	samp. F41	40.1271	0.08								174				12.4			1.85	86.4							0.31	344	1.45						0.47		10.1	0.08	19.1	0.06	1.23	1.51	0.31	6.91		27.2	11.2	51.5		108
GEOROC database	samp. F41	40.4099	0.07								176				12.3			1.9	87.6							0.33	349	1.43						0.51		9.8	0.07	19.1	0.06	1.25	1.53	0.33	7.2		27.8	11.1	50.9		108
GEOROC database	samp. F41	52.3751	0								171				10.1			0.95	28							0.29	399	1.56						0.47		10.4	0	19.7	0.11	0.99	1.52	0.34	8.69		31.4	12.2	59.1		119
GEOROC database	samp. F41	80.5229	0								135				7.82			0.88	29.8							0.38	226	1.29						0.44		3.77	0	7.92	0.05	0.34	0.54	0.19	32.3		16.8	7.37	34.8		90.3
GEOROC database	samp. LN9821	30.2428	0								274				17.9			1.89	62							1.26	603	3.68						0.97		10.5	0	25.5	0.18	3.7	3.72	2.16	20.2		56.1	20.4	85.9		180
GEOROC database	samp. LN9857		0								184				20.9			5.02	163							0.49	398	2.42						0.92		19.3	0	19.6	0	0	3.87	0.36	7.04		28.7	10.7	60		152
GEOROC database	samp. ZMF12	32.4571	0.01								70.2				4.52			0.15	3.48							0.1	22.9	0.4						0.23		0.23	0.01	2.79	0.01	0.15	0.21	0.19	1.18		2.84	0.75	2.35		3.03
GEOROC database	samp. ZMF12	46.902	0.01								71.4				1.29			0.15	2.95							0.09	25.8	0.28						0.22		0.1	0.01	2.02	0.01	0.09	0.17	0.12	0.91		2.76	0.79	2.65		3.35
GEOROC database	samp. ZMF12	31.5652	0.01								74.7				1.23			0.18	3.32							0.08	19.4	0.3						0.24		0.09	0.01	2.54	0.01	0.1	0.23	0.14	0.96		2.2	0.62	2.01		2.53
GEOROC database	samp. ZMF12		0.01								70.8				6.81			0.15	2.84							0.08	21.1	0.24						0.2		0.05	0.01	0.96			0.07	0.05	0.4		1.62	0.61	2.78		5.09
GEOROC database	samp. ZMF10	74.1339	0.04								1241				33.7			0.85	39.5							1.09	6808	5.01						1.4		10.2	0.04	41.4	0.5	9.45	19.9	6.39	113		475	177	787		1525
GEOROC database	samp. ZMF10	70.63	0.02								207				717			5.4	25.3							0.28	542	6.37						0.84		1.49	0.02	6.76	0.07	1.14	2.09	0.85	11.5		52.1	19.4	86.7		185
GEOROC database	samp. ZMF10	82.0304	0.05								697				37.2			2.59	19.9							0.76	4575	3.56						0.77		5.74	0.05	16.4	0.34	6.21	12.8	6.29	82.8		343	125	544		1026
GEOROC database	samp. ZMF10	77.4116	0.07								303				43.4			2.06	46.1							0.41	779	1.45						0.43		2.67	0.07	5.72	0.08	1.5	2.93	0.79	17.7		76.8	28.2	123		239
GEOROC database	samp. ZMF10	59.6491	0.07								110				399			3.73	57							0.63	112	1.89						0.48		3.08	0.07	2.94	0.05	0.3	0.38	0.26	2.35		10	3.71	16.1		39.6
GEOROC database	samp. ZMF10	92.06	0.02								1089				1191			265	738							0.87	3012	13.4						1.83		6.2	0.02	32.7	0.23	4.07	8.36	3.53	52.5		252	103	488		1021
GEOROC database	samp. BL002	122.765	0.08																								4158										0.08	62	0.32	5.5	12	0.22	86	36	463	171	788	154	1116
GEOROC database	samp. SMN59	109.162	0.04																								4781										0.04	43	0.44	7	15	0.22	104	41	521	187	849	165	1170
GEOROC database	samp. ZIRCON	112.16	0.07																									13.6									0.07	107	0.25	3.81	7.71	5.52	51.6	19.9	286	116	468	107	1020
GEOROC database	samp. HLH-11	63.9873	0.008																							3.06	658	1.61					0.1				0.008	18.52	0.05	1.12	1.5	0.45	8.01		41.03		89.8		184.7
GEOROC database	samp. HLH-11	58.5419	0.021																							2.85	612	1.62					0.1				0.021	12.44	0.12	1.23	1.62	0.49	8.52		40.93		78.4		155.3
GEOROC database	samp. HLH-11	79.3284	0.007																							2.92	981	1.61					0.12				0.007	17.02	0.06	1.13	1.83	0.52	9.31		55.42		128.8		279.3
GEOROC database	samp. HLH-11	34.5804	0.011																							2.59	2415	1.75					0.13				0.011	15.55	0.46	4.9	7.32	2.09	28.36		101.5		155.8		287.5
GEOROC database	samp. HLH-11	77.1231	0.008																							2.15	1365	2.52					0.15				0.008	13.67	0.1	1.94	4.13	0.83	22.34		101.8		162		248.5
GEOROC database	samp. HLH-11	53.1875	0.008																							1.96	611	2.13					0.13				0.008	4.36	0.07	1.4	2.07	0.56	10.84		44.42		78.3		125.7
GEOROC database	samp. HLH-11	70.3446	0.01																							2.72	826	1.91					0.1				0.01	7.41	0.08	1.35	2.27	0.36	11.23		59.55		107		172.8
GEOROC database	samp. HLH-11	79.0778	0.008																							2.59	847	0.94					0.13				0.008	11.38	0.05	1.26	2.08	0.6	12.12		62.05		114		196.3
GEOROC database	samp. HLH-11	51.7512	0.006																							2.24	341	0.83					0.11				0.006	3.98	0.03	0.83	1.05	0.33	4.82		23.99		45.1		88.8
GEOROC database	samp. HLH-11	83.3043	0.012																							2.33	1440	0.86					0.13				0.012	8.67	0.11	1.79	3.24	0.98	18.54		96.05		198.6		329.2
GEOROC database	samp. SL1-78	34.0809	0.0133								140.07				8.38			0	8.25							0.1291	289.2	0.98						0.456		6.66	0.0133	15.01	0.0776	1.27	2.069	0.723	8.04		26.82	9.43	43.12		100.82
GEOROC database	samp. SL1-79	30.6815	0.0121								163.72				16.54			0.319	176.56							0.351	235.8	1.333						0.538		6.38	0.0121	18.39	0.0809	1.242	1.826	0.675	7.01		22.68	7.61	33.13		75.61
GEOROC database	samp. SL1-68	33.2779	0.0125								198.03				6.64			0	5.1							0.221	792.37	1.772						0.549		15.24	0.0125	33.02	0.184	3.83	7.07	2.508	27.72		82.67	26.98	113.04		238.64
GEOROC database	samp. SL1-73	36.5447	0.0101								190.18				14.88			0	0							0.1736	471.84	1.436						0.716		9.23	0.0101	22.92	0.1142	1.93	3.17	1.122	13.31		43.84	15.24	68.54		152.05
GEOROC database	samp. SL1-80	85.0265	0.0059								259.91				9.51			0	0							0.259	739.26	4.51						2.04		37.2	0.0059	15.94	0.0549	1.123	2.61	0.1458	14.39		66.76	25.37	114.11		247.44
GEOROC database	samp. LN42-2	119.416	0.0055								323.35				7.98			2.14	1479							0.298	889.09	2.065						1.13		9.58	0.0055	2.8	0.0488	0.906	2.67	0.0531	16.57		80.78	30.35	134.69		272.69
GEOROC database	samp. LN50-27	33.7178	0.0098								84.76				9.27			0.443	38.84							0.209	193.14	0.999						0.474		13.27	0.0098	18.45	0.037	0.786	1.276	0.473	5.33		16.4	5.74	27.32		70.78
GEOROC database	samp. LN50-18	70.2164	0.0734								119.46				2.5			9.65	67.99							2.279	716.66	2.274						0.688		20.2	0.0734	23.23	0.0738	1.253	2.44	1.404	14.05		58.13	22.27	106.4		270.22
GEOROC database	samp. LN50-23	73.9767	0.0081								227.86				8.47			0	6.08							0.242	527.58	0.856						0.6		12.97	0.0081	13.78	0.033	0.858	1.713	0.488	9.8		42.29	16.55	79.36		195.95
GEOROC database	samp. LN50-28	560.968	0.0082								131.83				4.23			0	0							0.45	858.71	1.155						0.449		0.613	0.0082	1.195	0.0066	0.125	0.466	0.394	6.09		55.29	27.68	158.72		474.58
GEOROC database	samp. LN50-30	60.0424	0.009								256.9				11.63			0	0							0.242	678.68	0.893						0.345		9.03	0.009	10.95	0.0891	1.626	3.77	1.436	19.69		68.21	23.09	94.94		188.08
GEOROC database	samp. LN50-32	72.0737	0.0162								274.83				10.73			3.4	94.87							2.705	1322.39	2.122						0.617		36.67	0.0162	26.81	0.1301	2.34	4.57	2.367	27.3		111.54	42.04	194.46		464.42
GEOROC database	samp. 08093-1	99.7433	0.0778346								1993.95				4.36963												8915.34	4.97345						3.70839		381.46	0.0778346	60.844	0.691914	11.2376	28.0413	0.515855	175.287	63.4628	800.195	278.023	1248.95	212.806	1674.59
GEOROC database	samp. ORD17		0												40.58											0.44	1123	2.69					0	0.3		1.07	0	0.86	0.065	0	2.02	0	10.58	5.95	85.48	33.88	199	37.92	404
GEOROC database	samp. ORD17		0												0											0.39	1683	1.92					0	0.48		5.34	0	0.37	0	0	0	0	9.17	8.02	122	57	281	67.96	652
GEOROC database	samp. ORD34	298.521	0.083												13.23											0.52	2578	3.11					0	0.81		5.21	0.083	4.77	0.118	1.07	2.3	0.268	29.18	13.81	218	81.43	404	93.86	844
GEOROC database	samp. ORD45	84.3897	0												0											0	1457	47.45					0	13.98		8.45	0	9.25	0	2.23	5.66	0.23	30.93	12.72	135	53.13	213	42.14	351
GEOROC database	samp. ORD45	70.6893	0												0											0.63	2452	16.29					0	4.78		12.03	0	13.18	0	5.19	9.7	0	70.13	23.92	239	97.97	325	66.97	569
GEOROC database	samp. ORD12	128.782	0.04												0											0.4	975	3.08					0	0.64		3.67	0.04	4	0.01	0.74	2.4	0.18	13.97	5.38	72.84	31.34	161	35.17	348
GEOROC database	samp. ORD12	158.931	0												0											0.21	1197	4.11					0	0.67		5.09	0	4.95	0	0.82	2.32	0.39	15.49	6.12	96.29	41.82	194	42.68	426
GEOROC database	samp. ORD30	242.864	0.022												0											0.447	2980	2.25					0	0.515		1.95	0.022	0.787	0	1.36	2.75	0.036	24.87	15.53	221	93.7	488	107	1002
GEOROC database	samp. 05-SR25	257.467	0.005				0.56			0.38	238.8		1.13	40.7	7.91				2.55								873.8										0.005	52.437	0.094	0.471	1.473	0.696	19.157	7.22	91.886	39.025	202.493	43.067	382.712
GEOROC database	samp. 05-SR25	74.3043	0.053				0.69			0.46	298		1.39	56.85	20.97				1.27								1970.2										0.053	68.436	0.276	4.985	9.234	6.044	78.992	22.17	240.547	90.415	409.125	79.293	648.596
GEOROC database	samp. 05TM-11	215.869	0.01				0.65			0.52	168.8		1.09	35.06	5.61				5.33								648.6										0.01	50.6	0.054	0.323	0.973	0.337	10.318	3.864	52.348	23.605	134.725	31.894	320.153
GEOROC database	samp. DMP122	172.083	0.008												6.65												163	1.39						1.52		3.6	0.008	1.62	0.018	0.16	0.12	0.13	1.71	0.8	11.8	5.09	22.1	4.68	41.5
GEOROC database	samp. DMP134	45.2283	0.013												4.69												707	1.09						0.48		20.6	0.013	27	0.12	2.02	3.96	1.5	16.6	5.38	60.5	22.5	104	24.2	251
GEOROC database	samp. DMP406	74.2115	0.013												7.19												1136	5.22						6		10.9	0.013	28.3	0.044	1.7	3.95	0.49	20.6	7.75	88.2	32.4	151	36.5	348
GEOROC database	samp. DMP406	42.7575	0.023												7.61												349	1.59						0.67		46	0.023	12.5	0.081	1.21	1.67	0.17	7.38	2.56	30	11.5	51.1	11.4	106
GEOROC database	samp. DMP406	63.8523	0.003												7.72												355	1.34						0.69		2.35	0.003	21.2	0.059	0.69	1.79	0.35	7.91	2.68	31.8	11.3	53.1	11.8	117
GEOROC database	samp. DMP406	78.8735	0.021												41.6												372	2.04						0.47		34.6	0.021	4.07	0.033	0.67	1.26	0.25	8.41	2.76	34.5	11.8	52.6	10.8	95
GEOROC database	samp. DMP406	167.786	0.028																								27.5	0.36						0.2		13.9	0.028	0.12	0.003	0.02	0.07	0.022	0.57	0.21	2.61	0.76	2.63	0.44	4.33
GEOROC database	samp. DMP406	119.375	0.064												7.01												485	1.96						1.36		149	0.064	4.68	0.058	0.48	0.96	0.22	7.62	2.74	38.2	15.7	81.1	21.1	240
GEOROC database	samp. DMP406	73.6377	0.027												1.34												243	1.54						0.74		9.3	0.027	16.9	0.015	0.45	0.73	0.31	4.19	1.61	20.5	7.31	37.5	10.1	105
GEOROC database	samp. DMP406	107.812	0.042												4.64												134	1.53						0.61		37.9	0.042	0.23	0.011	0.32	0.14	0.13	1.66	0.75	10.5	4.12	19.4	5.23	48.7
GEOROC database	samp. DMP444	55.1377	0.063												13.1												743	2.46						1.51		168	0.063	24.8	0.1	1.68	3.06	0.77	14.4	4.87	59.8	23.6	112	26.9	272
GEOROC database	samp. DMP444	79.6781	0.02												8.53												472	2.16						0.75		11.9	0.02	28.7	0.035	0.72	1.7	0.63	9.17	3.13	40.3	15.3	75	17.9	192
GEOROC database	samp. DMP552	69.0109	0.002												7.68												664	2.79						1.7		10.4	0.002	7	0.061	1.35	2.66	0.036	15.3	5.14	61.8	22.7	98	20.6	191
GEOROC database	samp. DMP552	107.587	0.072												3												907	5.2						3.64		20.9	0.072	9.19	0.053	1.12	2.65	0.028	17.3	6.45	84.7	31.9	145	31.5	288
GEOROC database	samp. DMP552	139.589	0.032												7.81												592	1.36						1.39		248	0.032	6.21	0.018	0.4	1.18	0.14	6.93	2.98	41.7	18.5	98.6	25.9	296
GEOROC database	samp. DMP552	150.786	0.058												3.25												590	7.34						8.77		348	0.058	5.29	0.056	0.37	0.98	0.32	6.61	2.66	40.5	18.1	100	27.6	332
GEOROC database	samp. DMP552	171.815	0.029												4.09												1463	16.2						9.52		42.3	0.029	8.89	0.043	1.01	3.21	0.011	25.8	9.94	132	50.6	223	47.9	436
GEOROC database	samp. DMP552	184.329	0.051												7.02												2023	37						64.9		54.5	0.051	6.6	0.075	0.96	2.51	0.047	16.6	8.76	128	58	307	76.1	826
GEOROC database	samp. DMP552	136.453	0.02												9.75												1032	3.62						1.74		118	0.02	17.8	0.04	0.78	2.66	0.29	15.7	6.04	82.3	34.5	168	39.6	388
GEOROC database	samp. DMP552	134.328	0.04												4.26												712	2.54						1.16		72.5	0.04	10.3	0.043	0.57	1.39	0.3	9.71	4.24	54.3	23.9	116	27.1	266
GEOROC database	samp. DMP552	62.1668	0.095												22.4												2348	1.57						1.47		28.9	0.095	2.49	0.29	5.48	10.8	0.18	53.7	19.2	226	80.4	343	73.3	694
GEOROC database	samp. DMP552	156.034	0.016												2.7												734	8.69						7.72		27.4	0.016	4.34	0.025	0.53	1.64		11	4.51	62.5	25.6	119	27.8	256
GEOROC database	samp. DMP552	131.471	0.008												2.4												1677	12.9						9.27		63.9	0.008	46.1	0.076	1.36	4.6	0.44	28.2	10.9	138	54.2	258	57.8	562
GEOROC database	samp. DMP552	39.8928	0.032												5.03												893	2.02						0.61		226	0.032	53.8	0.2	3.27	6.22	2.82	27.7	8.38	85.5	28.7	120	26	247
GEOROC database	samp. DMP552	844.203	0.001												1.67												256	2.27						2.57		5.57	0.001	3.62	0	0.023	0.21	0.039	2.89	1.13	17.5	7.93	42.5	10.7	116
GEOROC database	samp. DMP552	56.133	0.085												5.5												1251	5.24						2.9		497	0.085	16.2	0.24	2.72	7.01	3.52	33.7	10.9	110	35.3	144	30.6	286
GEOROC database	samp. DMP552	60.0179	0.013												5.36												302	2.25						1.52		347	0.013	10.3	0.025	0.62	1.35	0.54	6.4	2.26	25.5	9.66	47.1	11.6	124
GEOROC database	samp. DMP552	221.964	0.06												5.97												452	0.49						0.68		111	0.06	0.96	0.033	0.26	1.59	0.12	9.41	4.42	49.6	13.8	50.2	9.27	74.8
GEOROC database	samp. DMP552	103.732	0.04												5.96												1735	13.8						5.3		28.4	0.04	52.9	0.055	2.17	3.57	1.36	28	11.1	140	55.3	269	64.1	655
GEOROC database	samp. DMP552	74.3027	0.047												21.5												1335	2.3						1.2		14.4	0.047	2.82	0.1	2.47	6.16	0.27	30.7	11.4	131	46.4	200	43.2	404
GEOROC database	samp. DMP552	125.976	0.024												5.96												1068	6.66						3.99		21.8	0.024	8.67	0.077	0.99	3.53	0.048	22.9	7.92	97.4	38.3	165	35.4	331
GEOROC database	samp. DMP552	178.098	0.016												2.16												995	4.42						3.19		17.1	0.016	8.32	0.069	0.65	3.61	0.006	20	7.66	98.1	36.2	154	33.2	302
GEOROC database	samp. DMP552	86.8363	0.055												7.24												1494	7.54						2.03		165.5	0.055	26.8	0.17	2.13	4.91	0.46	27.9	10.1	129	50.3	276	47.3	454
GEOROC database	samp. DMP554	123.679	0.007												10.4												1210	1.24						0.43		11.3	0.007	23	0.053	1.05	2.85	1.29	20.4	7.1	94.9	39	189	44.5	456
GEOROC database	samp. DMP554	102.253	0.001												9.32												1034	0.76						0.24		7.46	0.001	15.2	0.036	1.2	2.24	0.91	16.1	5.89	79.9	33.7	161	37.5	391
GEOROC database	samp. DMP554	76.2805	0.078												2.04												735	2.05						0.7		8.47	0.078	34	0.062	1.18	2.18	0.67	14.4	4.63	58.4	23.4	110	26.3	262
GEOROC database	samp. DMP554	66.9565	0.034												11.7												214	0.83						0.29		6.32	0.034	7.46	0.03	0.42	0.46	0.23	3.23	1.08	14.7	6.36	32.8	8.88	102
GEOROC database	samp. DMP554	60.0263	0.047												7.55												812	2.85						1.01		15.3	0.047	36.9	0.098	1.48	3.9	0.52	18.1	5.52	64.4	25.7	120	28.2	293
GEOROC database	samp. DMP554	118.824	0												10.8												2145	1.2						0.93		155	0	29.4	0.087	2.15	4.51	1.02	30.7	12.9	173	72	341	78.1	741
GEOROC database	samp. DMP554	86.2286	0.008												7.18												59.3	0.33						0.16		5.29	0.008	0.62	0.008	0.14	0.1	0.069	1.47	0.46	5.03	1.92	7.24	1.22	10.7
GEOROC database	samp. DMP554	80.8201	0.001												16.4												562	1.11						0.67		2.01	0.001	15.2	0.032	0.84	1.89	0.2	10.6	4.07	47	18.5	84.6	19	187
GEOROC database	samp. DMP554	56.5901	0.013												7.29												378	1.18						0.38		0.07	0.013	18.4	0.062	0.8	1.72	0.27	7.92	2.36	30.9	11.9	55	12.9	130
GEOROC database	samp. DMP554	87.9374	0.023												13.9												2175	0.7						0.42		28.4	0.023	6.1	0.24	3.42	7.67	3.28	44.9	17	208	77	336	71.5	653
GEOROC database	samp. DMP554	57.0806	0.075												7.03												447	2.65						0.92		11	0.075	21.7	0.024	1.07	1.6	0.09	9.04	3.08	36.6	15.7	71.7	17.5	191
GEOROC database	samp. DMP554	197.276	0.031												11.6												2140	0.49						0.13		29.6	0.031	5.44	0.12	1.1	5.53	3.06	36.4	14.9	181	74.4	326	68.7	625
GEOROC database	samp. DMP555	77.0451	0.029												27.5												1579	4.31						1.66		70.8	0.029	51.5	0.15	2.63	5.25	1.85	30.7	10.9	135	52.4	242	55.9	554
GEOROC database	samp. DMP555	87.803	0.018												2.2												357	0.71						0.6		20.4	0.018	7.78	0.028	0.48	0.66	0.36	5.14	1.78	24.4	10.8	56.4	14.8	171
GEOROC database	samp. DMP555	87.3857	0.072												4.8												964	2.87						1.58		60.6	0.072	40.2	0.09	1.39	2.39	1.02	16.3	5.83	76.8	30.7	143	33.6	336
GEOROC database	samp. DMP555	148.329	0.084												2.4												2346	2.76						0.91		11.1	0.084	20.2	0.088	1.92	5.49	1.41	46.6	17.1	211	86	378	75.6	660
GEOROC database	samp. DMP555	54.0513	0.016												7.96												162	0.65						0.15		12.3	0.016	13.1		0.29	0.39	0.12	2.08	0.64	8.99	4.3	25.1	7.8	105
GEOROC database	samp. DMP555	115.934	0.003												6.06												254	0.89						0.48		7.74	0.003	13.1	0.004	0.19	0.8	0.14	4.38	1.36	17.8	7.78	41.2	10.5	118
GEOROC database	samp. DMP555	87.7141	0.007												6.13												238	0.43						0.34		8.52	0.007	6.65	0.004	0.38	0.51	0.17	3.51	1.38	19.1	7.65	38.3	9.47	102
GEOROC database	samp. DMP555	78.8224	0.015												34.9												1201	2.62						1.28		84.5	0.015	30.8	0.1	1.9	3.64	1.68	24.8	8.14	98.4	38.8	178	41.5	441
GEOROC database	samp. DMP555	105.342	0.036												3.86												916	2.29						1.08		37.4	0.036	22.6	0.046	1	2.15	0.74	14.9	5.33	71.9	29.8	147	36	376
GEOROC database	samp. DMP555	42.5442	0.003												7.01												833	1.86						0.82		1.96	0.003	16.9	0.19	3.09	4.96	0.74	23.8	7.44	81	29.5	125	26.5	238
GEOROC database	samp. DMP555	74.0132	0.01												0												520	0.47						0.54		19.7	0.01	9.8	0.05	0.86	1.87	0.56	11	3.08	43.6	17.2	86	21.7	226
GEOROC database	samp. DMP555	45.9963	0.006												29												593	1.51						0.49		1.42	0.006	15.1	0.15	2.11	3.3	0.62	15.8	5.41	59.2	22.2	93.3	19.8	189
GEOROC database	samp. DMP467	96.2477	0.012												5.36												726	2.19						1.26		74	0.012	7.87	0.083	1.04	2.55	0.11	16	6	71.1	26.1	113	23.5	214
GEOROC database	samp. 129-L	50.0949	0.02								35				3												118										0.02	27	0.04	0.31	0.17	0.06	0.73	0.4	5.5	2.6	16	5	55
GEOROC database	samp. 129-L	32.1857	0.06								47				3												147										0.06	32	0.06	0.37	0.46	0.13	0.97	0.46	6.6	3.5	21	6.4	82
GEOROC database	samp. 564-L	115.385	0.01								9.6				1.6												149										0.01	6.5	0.01	0.12	0.13	0.04	0.8	0.48	7.2	4.1	27	9.3	110
GEOROC database	samp. 564-L	116.071	0.02								7.9				1.1												261										0.02	12	0.02	0.24	0.21	0.09	1.6	0.89	13	7.3	46	15	164
GEOROC database	samp. 564-L	192.889	0.01								7.6				1												127										0.01	5.7	0.01	0.09	0.05	0.04	0.57	0.41	6.2	3.5	21	7.1	81
GEOROC database	samp. 564-L	99.0476	0.04								17				1.3												2606										0.04	94	0.17	2.2	4.2	1.1	21	9.8	143	70	392	111	1141
GEOROC database	samp. 564-L	96.9659	0.02								9.6				1.4												178										0.02	15	0.01	0.17	0.19	0.05	1.1	0.54	8.7	4.4	27	8.1	91
GEOROC database	samp. 564-L	205.333	0.03								28				1.5												3887										0.03	7.6	0.02	0.05	0.09	0.05	0.77	0.39	6.6	3.7	24	7.5	89
GEOROC database	samp. 603-L	170.722	0.03								12				2.1												552										0.03	12	0.05	0.26	0.49	0.18	3.1	1.9	29	17	114	36	451
GEOROC database	samp. 603-L	55.8552	0.05								15				1.4												2685										0.05	147	0.77	5.9	6.6	2.1	28	13	174	81	427	116	1194
GEOROC database	samp. 604-L	46.25	0.09								16				1.7												2774										0.09	606	1.1	7.6	7.2	2.5	30	14	171	73	354	90	901
GEOROC database	samp. EC-1B	66	0.02								4.2				1.5												76										0.02	2.5	0.01	0.18	0.15	0.09	1	0.47	5.4	2.6	12	3.4	35
GEOROC database	samp. EC-1B	111.964	0.05								3.2				2.2												71										0.05	1.8	0.01	0.14	0.08	0.12	0.82	0.4	5.7	2.4	12	2.9	27
GEOROC database	samp. 151-L	37.4194	0.08								67				1.4												1034										0.08	66	0.35	3.1	3.1	1.1	12	4.7	58	24	124	33	345
GEOROC database	samp. 564-L	102.95	0.06								3.5				1.3												266										0.06	11	0.02	0.23	0.28	0.09	1.8	0.92	13	7.2	48	15	168
GEOROC database	samp. 564-L	56.7391	0.04								14				1.4												1340										0.04	66	0.18	1.8	6.9	0.6	11	5.8	81	39	226	63	634
GEOROC database	samp. EC-1B	87.5	0.05								4.7				1.9												66										0.05	1.8	0.02	0.12	0.09	0.11	0.78	0.4	4.5	2.2	11	2.8	29
GEOROC database	samp. EC-1B	37.7603	0.08								12				2.2												868										0.08	22	0.33	3.9	4.9	3.2	21	7.6	82	31	134	31	270
GEOROC database	samp. 24-6	222.014	0.04						0.4		1310				2.8			0.17									4066										0.04	33	0.07	1.7	5.9	0.05	47	22	293	128	594	135	1170
GEOROC database	samp. 24-6	225.714	0.0486147						0.482793		1258.13				2.54557			0.167236									4160.92										0.0486147	35.8288	0.0665974	1.71365	6.30462	0.0528731	51.3504	23.3109	304.13	133.191	608.967	139.209	1195.84
GEOROC database	samp. 24-6	225.608	0.0364364						0.347571		1381.72				2.36254			0.180654									4530.94										0.0364364	39.7665	0.092861	1.84704	6.82415	0.0486326	54.0701	25.0154	327.944	143.153	657.163	150.834	1297.57
GEOROC database	samp. 24-6	233.491	0.0478415						0.276108		1274.25				2.68565			0.175783									3974.34										0.0478415	32.3149	0.0682876	1.57909	6.02857	0.0594218	47.8651	22.4873	292.173	127.834	588.947	132.982	1162.77
GEOROC database	samp. 24-6	250.917	0.0376139						0.42759		1353				2.1512			0.199432									4411.9										0.0376139	36.9985	0.0808089	1.58247	6.94852	0.0579373	53.2691	24.908	323.415	138.972	642.918	145.685	1261.42
GEOROC database	samp. 24-6	232.123	0.0466619						0.451017		1279.43				2.51289			0.178916									3832.31										0.0466619	29.5827	0.0569478	1.55673	4.94278	0.0714793	44.0893	20.5166	274.804	120.541	570.076	129.594	1141.91
GEOROC database	samp. 24-6	204.756	0.0707732						0.841973		999.692				2.2225			0.17677									3033.32										0.0707732	21.6192	0.0691008	1.34738	4.53631	0.0604268	34.39	16.0275	212.706	93.0575	437.235	101.568	889.525
GEOROC database	samp. 24-6	224.662	0.0397889						0.676184		1264.76				2.19341			0.166498									3866.79										0.0397889	31.9172	0.0686827	1.61263	5.13188	0.0239434	45.5098	20.8985	275.671	119.636	556.194	125.992	1081.43
GEOROC database	samp. 24-6	219.122	0.0395264						0.493802		1325.41				2.60241			0.164376									4527.77										0.0395264	40.1344	0.0913548	1.92702	6.62397	0.0577609	55.0397	24.809	327.095	140.723	640.679	144.568	1246.59
GEOROC database	samp. 24-6	213.127	0.0645109						0.649182		1158.13				2.9002			0.184031									3355.25										0.0645109	26.4478	0.0886534	1.43597	5.0599	0.0261972	37.2718	17.6121	238.39	105.156	489.084	110.937	976.224
GEOROC database	samp. 24-6	188.089	0.046692						0.500694		1278.66				2.87706			0.133925									4805.83										0.046692	54.359	0.0945806	2.42423	8.19897	0.074751	62.3511	27.2613	351.918	149.517	684.934	152.251	1318.92
GEOROC database	samp. 24-6	192.24	0.0284836						0.276891		1198.97				2.66159			0.158397									4022.3										0.0284836	41.7708	0.131859	1.94369	7.2485	0.085183	51.074	22.2739	294.645	125.77	578.333	132.848	1139.19
GEOROC database	samp. 24-6	200.668	0.0361896						1.47972		1368.28				2.40993			0.137825									4685.74										0.0361896	47.437	0.129003	2.22191	7.5141	0.0598216	58.3282	26.2425	344.112	149.263	685.95	155.49	1328.28
GEOROC database	samp. 24-6	212.927	0.0280885						1.02563		1400.62				2.73371			0.227397									4765.67										0.0280885	48.0358	0.0786969	2.10145	6.88757	0.148843	58.1984	26.7195	342.85	146.436	693.271	153.893	1326.08
GEOROC database	samp. 24-6	125.357	0.0481895						2.21886		1078.31				2.64014			0.205943									4868.12										0.0481895	52.1246	0.197819	4.0956	10.8143	0.0939208	69.3709	29.7759	372.383	154.935	699.867	152.677	1313.92
GEOROC database	samp. 24-6	174.221	0.0388221						1.36237		1045.4				2.64007			0.187999									3681.11										0.0388221	40.2583	0.0770465	2.02203	5.26512	0.0560412	42.9648	19.693	254.531	113.372	521.671	117.501	1030.87
GEOROC database	samp. 24-6	115.393	0.0367879						1.33045		867.9				2.50401			0.194602									4965.68										0.0367879	66.1313	0.26566	4.68833	13.1143	0.227412	78.6412	32.5278	398.528	165.507	727.202	158.022	1339.36
GEOROC database	samp. 24-6	163.97	0.0239733						0.980667		1202.98				3.10308			0.217585									5096.33										0.0239733	69.1592	0.125745	3.1236	9.10722	0.0910118	70.1209	30.2908	381.372	161.299	730.081	162.709	1383.75
GEOROC database	samp. LV58	239.194	0.0343048						0.29672		1275.15				1.99409			0.192249									3878.74										0.0343048	31.9412	0.056778	1.56061	5.71892	0.0622066	47.3702	21.7654	293.263	126.269	587.93	134.157	1160.95
GEOROC database	samp. LV58	234.668	0.0311612						0.218528		1269.91				2.43699			0.182923									4200.08										0.0311612	36.5793	0.0685898	1.67731	6.32186	0.061528	51.361	23.4437	311.076	134.089	618.618	139.105	1188.03
GEOROC database	samp. LV58	240.813	0.0431215						0.587873		1100.41				1.98387			0.205354									3204.36										0.0431215	25.5197	0.0380354	1.18591	4.48259	0.0337313	36.3347	16.9998	225.835	99.9777	464.517	108.006	941.782
GEOROC database	samp. LV58	78.2916	0.0527687						1.33717		1036.68				7.46052			0.205806									3332.14										0.0527687	28.1393	0.121994	8.12074	4.71662	0.0290108	36.662	17.4086	233.596	101.488	475.298	107.94	959.596
GEOROC database	samp. LV58	218.535	0.0430289						0.151368		996.955				1.97824			0.190576									2705.5										0.0430289	19.9244	0.0530505	1.12545	3.57352	0.0397636	28.4615	14.0954	187.042	83.7004	397.657	92.8185	824.438
GEOROC database	samp. LV58	260.747	0.0466464						0.257072		1038.46				1.73976			0.16514									2697.73										0.0466464	19.6449	0.0563862	0.927763	3.44877	0.0359311	30.4811	14.0424	190.629	85.4337	409.019	93.542	785.306
GEOROC database	samp. LV58	255.422	0.0394396						0.376508		1239.23				1.9699			0.173602									3663.89										0.0394396	29.3989	0.0604696	1.31253	5.00186	0.0504444	41.5039	19.8549	265.563	116.788	544.203	124.211	1029.02
GEOROC database	samp. LV58	266.753	0.0495782						0.391017		1124.04				2.13556			0.135542									3380.16										0.0495782	27.5005	0.0551749	1.07439	4.55935	0.0425431	38.3669	17.2867	231.941	102.439	480.385	111.06	914.144
GEOROC database	samp. LV58	221.223	0.0419853						0.404056		1183				3.09622			0.17419									3668.06										0.0419853	29.8595	0.0716053	1.53267	5.44361	0.054481	42.718	19.8581	264.572	116.676	537.384	123.107	1013.05
GEOROC database	samp. LV58	177.679	0.0377702						0.178259		745.24				2.36134			0.158099									1893.5										0.0377702	20.2858	0.0508635	1.05593	2.86605	0.0461558	22.7535	10.3195	137.103	60.7188	290.009	66.7475	567.621
GEOROC database	samp. LV58	140.111	0.0109385						0.82907		669.126				3.58709			0.194762									5142.51										0.0109385	104.096	0.128857	3.90353	12.055	0.11365	85.562	34.5148	413.145	165.694	715.666	155.065	1271.26
GEOROC database	samp. LV58	157.261	0.037896						0.445613		824.412				3.93177			0.14313									4547.41										0.037896	80.0561	0.124504	2.93916	8.92016	0.129992	64.6976	27.8651	347.662	145.939	649.864	145.788	1242.93
GEOROC database	samp. LV58	158.489	0.032219						0.479354		864.964				3.30886			0.214653									4642.88										0.032219	70.6847	0.128522	3.02797	9.746	0.135516	68.0024	28.4391	366.144	147.729	658.479	144.285	1219.87
GEOROC database	samp. LV58	149.925	0.0864856						0.543986		767.582				4.18238			0.291057									5239.3										0.0864856	91.8164	0.163447	3.61952	10.784	0.142451	78.3224	32.5354	406.289	168.683	755.764	167.338	1402.2
GEOROC database	samp. LV58	140.469	0.0624901						1.42647		791.168				2.80015			0.192338									3544.6										0.0624901	53.1677	0.0973914	2.60644	7.14165	0.107762	49.2976	21.2205	268.23	113.242	513.344	115.088	995.675
GEOROC database	samp. LV58	172.756	0.0489302						0.948423		1284.11				3.09482			0.168966									4314.83										0.0489302	49.1303	0.0994825	2.47012	7.23405	0.10846	53.647	24.0857	318.109	136.563	627.699	140.015	1216.19
GEOROC database	samp. LV58	153.826	0.0251706						0.666115		1301.55				3.17304			0.247677									4921.31										0.0251706	51.9356	0.116693	3.22088	8.72091	0.124314	65.0029	28.5181	361.824	153.65	703.787	157.383	1338.16
GEOROC database	samp. LV58	137.305	0.0413734						1.89271		727.851				4.05172			0.263782									4382.8										0.0413734	70.0583	0.158287	3.26234	8.78435	0.0909411	64.5224	27.5747	326.632	138.86	619.605	137.558	1194.49
GEOROC database	samp. LV58	160.029	0.0401161						2.73489		1253.91				1.52813			0.218976									3821.12										0.0401161	37.7789	0.076443	2.37652	6.68184	0.112171	48.7045	21.2606	280.534	120.654	562.219	125	1093.92
GEOROC database	samp. LV58	158.125	0.0482385						0.562515		1175.19				2.74103			0.204317									4048										0.0482385	43.2756	0.111893	2.56887	7.10894	0.120044	53.1671	23.2407	298.38	128.301	586.498	131.734	1140.17
GEOROC database	samp. LV57	229.507	0.0326826						0.372289		1265.09				2.51596			0.151533									4201.96										0.0326826	37.1175	0.083682	1.67199	6.47258	0.069693	50.4444	22.9116	304.958	133.971	618.142	140.441	1207.24
GEOROC database	samp. LV57	226.759	0.044102						0.310581		1132.04				2.12498			0.180365									3158.99										0.044102	24.0065	0.0581697	1.29395	4.45302	0.0366288	35.964	16.7853	227.351	99.3985	472.145	109.416	962.006
GEOROC database	samp. LV57	204.651	0.04205						0.235789		930.456				2.12124			0.171064									2660.5										0.04205	27.4348	0.0388403	1.34304	4.46955	0.0455405	35.2385	16.0864	211.348	93.7934	438.204	99.3155	865.31
GEOROC database	samp. LV57	222.288	0.0416222						0.294873		1291.59				2.43822			0.180626									4214.81										0.0416222	37.039	0.0791756	1.82785	5.88585	0.0784234	50.8983	23.1682	310.03	135.707	631.582	143.41	1230.05
GEOROC database	samp. LV57	233.322	0.0389018						0.274969		1074.01				1.87239			0.135997									3061.66										0.0389018	27.5235	0.0404933	1.36997	4.6588	0.0546491	39.3542	18.2281	247.009	108.109	501.025	115.498	996.142
GEOROC database	samp. LV57	240.153	0.0396014						0.509674		1138.69				2.08623			0.168334									3395.46										0.0396014	29.8433	0.0654374	1.32665	5.17585	0.0652404	41.3277	19.166	253.598	114.707	526.252	121.41	1062.19
GEOROC database	samp. LV57	121.416	0.0839401						0.688907		597.049				2.47551			0.208482									1407.88										0.0839401	16.9127	0.0796376	1.13324	2.05429	0.0571211	15.6216	6.59409	88.6757	39.6681	186.593	43.2416	371.465
GEOROC database	samp. LV57	145.306	0.0543647						0.628846		1013.69				2.47413			0.189366									2681.16										0.0543647	28.3979	0.108355	1.90839	5.09663	0.0572181	36.4214	15.4317	201.755	86.0136	398.04	90.2713	736.057
GEOROC database	samp. LV57	168.265	0.0581483						0.468876		566.303				1.79061			0.178294									1217.38										0.0581483	13.4827	0.0640845	0.720885	2.33464	0.0342683	15.2205	6.77371	92.6816	41.7544	200.149	47.2745	414.916
GEOROC database	samp. LV57	168.641	0.0473534						0.712217		909.401				1.74224			0.188382									2295.78										0.0473534	21.0076	0.0710394	1.38164	3.76549	0.082234	28.3221	12.7321	170.458	75.0906	363.155	84.4296	703.083
GEOROC database	samp. LV57	189.488	0.0370047						1.57374		1357.82				3.38724			0.144861									4411.31										0.0370047	46.3809	0.060171	2.18045	7.13088	0.0801961	55.4222	24.5129	316.416	139.08	632.902	142.822	1228.92
GEOROC database	samp. LV57	153.978	0.0301899						0.47362		1050.55				3.85102			0.151732									5884.02										0.0301899	90.6363	0.147831	3.88845	12.4395	0.143461	85.9347	36.4324	456.148	188.236	844.751	184.702	1568.83
GEOROC database	samp. LV57	181.533	0.0260537						0.254821		1200.75				3.37407			0.174143									4946.88										0.0260537	69.8622	0.0871779	2.72145	8.98051	0.143644	70.1423	29.9827	379.138	160.282	727.105	163.594	1391.62
GEOROC database	samp. LV57	95.1797	0.0467723						1.27455		842.428				2.07536			0.179298									6006.58										0.0467723	63.2368	0.312084	7.32695	16.3997	0.203751	97.5719	39.9622	482.022	195.334	845.513	181.118	1537.37
GEOROC database	samp. LV57	184.17	0.0256542						1.01132		1193.34				2.81895			0.229194									4016.9										0.0256542	51.3173	0.11565	2.05975	7.28643	0.153973	52.5631	23.0421	295.743	125.276	567.096	128.558	1108.42
GEOROC database	samp. LV57	204.627	0.0466929						0.794752		1399.42				2.96504			0.145611									5536.65										0.0466929	69.3274	0.0880822	2.54997	9.91368	0.19604	73.1696	32.1607	415.037	173.65	803.668	179.13	1516.22
GEOROC database	samp. LV57	109.191	0.0432						1.61946		701.51				2.88192			0.186025									5289.62										0.0432	88.0477	0.268847	5.40625	13.3187	0.206045	83.1975	34.642	419.878	168.985	753.962	164.644	1421.55
GEOROC database	samp. LV57	144.375	0.0301708						1.47182		1380.48				4.02923			0.215494									5383.3										0.0301708	56.6889	0.160983	3.95186	9.64617	0.0906744	73.6491	31.2599	404.736	169.157	776.11	171.593	1455
GEOROC database	samp. LV57	236.514	0.0258037						0.890104		1098.64				2.26795			0.171602									3395.25										0.0258037	37.4693	0.064807	1.27474	5.12292	0.118151	39.9053	18.3717	241.421	106.621	488.481	111.398	992.598
GEOROC database	samp. LV57	157.687	0.0527254						1.17433		1303.57				3.45814			0.339206									4664.23										0.0527254	54.9519	0.12976	2.74552	9.35767	0.132096	60.3813	26.8068	334.724	145.129	652.016	148.054	1251.52
GEOROC database	samp. RPI (JT-25-02)	135.873	0.0423089						0.434246		794.953				2.0633			0.189816									1943.43										0.0423089	20.1968	0.0856005	1.46455	3.65151	0.0745478	24.2904	10.9316	142.028	61.6605	293.539	67.2146	626.264
GEOROC database	samp. RPI (JT-25-02)	209.699	0.0580339						0.0462432		1357.72				2.00933			0.213085									4432.6										0.0580339	37.7536	0.0937681	2.02027	7.17284	0.0936813	53.4735	25.3656	330.548	141.983	656.158	147.712	1333.94
GEOROC database	samp. RPI (JT-25-02)	180.211	0.0951197						0.0929608		1009.75				1.91389			0.200425									2910.21										0.0951197	25.9861	0.107967	1.63363	4.35575	0.0528925	33.4623	16.0775	214.1	93.2374	437.41	100.557	935.735
GEOROC database	samp. RPI (JT-25-02)	208.632	0.0343211						1.43743		1167.83				1.98821			0.257335									3637.72										0.0343211	41.7354	0.0900859	1.60621	6.42879	0.0928294	46.0953	20.7763	268.118	115.907	536.823	121.252	1113.06
GEOROC database	samp. RPI (JT-25-02)	200.891	0.0274422						1.3282		1426.73				2.2994			0.223652									5146.99										0.0274422	52.3438	0.0917461	2.47341	8.00425	0.102595	61.1	28.7858	379.588	163.839	751.267	166.455	1504.26
GEOROC database	samp. RPI (JT-25-02)	203.443	0.0176127						1.45588		1087.3				1.69692			0.28566									3427.78										0.0176127	37.337	0.0784374	1.51295	5.52079	0.121619	39.4058	18.387	241.592	105.309	493.277	112.075	1027.94
GEOROC database	samp. RPI (JT-25-02)	235.954	0.0223263						1.57648		1245.5				1.92566			0.233044									3882.44										0.0223263	35.4423	0.0639434	1.53885	5.45766	0.069178	44.4758	20.8584	283.236	123.102	572.23	131.096	1202.72
GEOROC database	samp. RPI (JT-25-02)	234.716	0.022244						1.48098		1070.95				1.55681			0.253893									3063.31										0.022244	28.4945	0.0592784	1.2062	4.17551	0.0462691	35.6511	16.6991	219.66	97.1429	448.419	103.006	942.777
GEOROC database	samp. RPI (JT-25-02)	163.532	0.037573						1.29647		849.585				1.9721			0.454796									2078										0.037573	23.0045	0.0252977	1.20862	3.51733	0.0636772	24.2106	11.1917	147.102	65.0269	308.183	71.2441	662.819
GEOROC database	samp. RPI (JT-25-02)	96.067	0.0355085						1.49042		372.845				1.75227			0.281444									3644.97										0.0355085	41.1842	0.196742	4.27055	10.1882	0.152757	57.4514	24.1393	289.085	118.837	528.766	115.015	1021.81
GEOROC database	samp. LV70	112.608	0.0417252						0.131581		434.917				2.71602			0.166101									974.073										0.0417252	17.4168	0.0639444	0.958261	1.73726	0.114869	12.6187	5.32742	69.5465	30.7844	149.843	35.6266	330.227
GEOROC database	samp. LV70	58.0641	0.0477517						0.232412		182.42				3.96404			0.159765									1727.2										0.0477517	33.7247	0.200763	3.6541	6.78725	0.47182	33.8416	12.2089	137.919	55.0649	243.706	54.8585	471.805
GEOROC database	samp. LV70	121.994	0.0533894						0.158348		467.534				3.04499			0.191643									1011.68										0.0533894	18.8807	0.0791061	1.03215	2.34346	0.108194	15.1423	6.75645	87.4149	37.2611	175.037	40.7558	369.103
GEOROC database	samp. LV70	73.3873	0.05695						0.139914		344.028				3.27998			0.129767									789.693										0.05695	19.1932	0.0793829	1.24001	1.80257	0.16737	10.9482	4.16195	53.9134	24.0632	114.421	27.3729	263.369
GEOROC database	samp. LV70	75.0182	0.0948414						0.134765		299.298				3.69795			0.154597									728.006										0.0948414	19.6642	0.0698348	1.03968	2.09032	0.143916	10.8938	4.08308	52.0877	22.5175	108.503	25.4184	238.698
GEOROC database	samp. LV70	75.0155	0.0832582						1.9926		298.549				3.43589			0.175659									701.464										0.0832582	18.7155	0.0897002	0.994994	1.75485	0.124742	10.0266	3.7901	47.6325	21.5217	103.099	24.9346	231.555
GEOROC database	samp. LV70	80.0322	0.0431159						0.150204		348.951				4.17947			0.16977									794.966										0.0431159	21.2614	0.0524506	1.1264	1.85342	0.200369	11.5852	4.553	56.0714	24.1758	116.865	27.6655	258.562
GEOROC database	samp. LV70	82.3942	0.0461715						0.146024		216.07				3.44562			0.143004									541.217										0.0461715	15.4292	0.042037	0.72989	1.28824	0.0966147	7.57791	3.01059	38.3885	16.3987	80.7737	19.0052	176.532
GEOROC database	samp. LV70	71.7207	0.0446402						0.124031		350.568				3.55083			0.14513									815.841										0.0446402	20.7013	0.0874853	1.22632	2.19553	0.137673	11.6493	4.53607	56.4321	24.7031	120.24	28.1251	257.26
GEOROC database	samp. LV70	85.5207	0.092385						0.496238		388.657				4.15867			0.198244									888.492										0.092385	19.1083	0.080309	1.13335	2.06191	0.132089	12.0214	4.94247	62.5461	27.3726	130.62	31.3333	291.228
GEOROC database	samp. LV70	198.96	0.0263949						0.674639		1299.52				2.65547			0.170691									4392.36										0.0263949	43.0877	0.0704448	1.98946	7.25759	0.0667763	54.2259	24.6626	310.663	135.386	619.317	141.002	1204.4
GEOROC database	samp. LV70	239.073	0.0278468						0.950084		1107.8				2.7597			0.214562									3298.1										0.0278468	35.7914	0.0273076	1.28054	4.32552	0.0810031	38.3659	16.9318	236.213	100.728	473.926	110.709	956.057
GEOROC database	samp. LV70	144.24	0.0381915						1.08574		806.59				2.85628			0.193432									4043.26										0.0381915	74.9836	0.0966063	2.91967	8.29755	0.118053	60.0228	24.5858	311.518	127.986	570.243	128.015	1074.1
GEOROC database	samp. LV51	168.29	0.0227844						1.27651		982.18				1.79886			0.242382									2539.72										0.0227844	22.6588	0.0333976	1.51774	3.64081	0.0558566	28.2947	13.5873	180.271	79.5707	370.796	88.1213	811.049
GEOROC database	samp. LV51	158.639	0.0160648						1.39447		1001.22				2.45587			0.255681									3009.75										0.0160648	42.0684	0.0728802	1.90252	5.13447	0.162772	37.9872	17.129	220.215	95.1919	441.598	100.35	920.995
GEOROC database	samp. LV51	192.859	0.0188918						1.26917		1078.39				1.27615			0.300433									3010.32										0.0188918	28.1639	0.0521587	1.47984	4.113	0.0477887	32.1318	16.0659	209.885	92.0192	444.136	100.509	928
GEOROC database	samp. LV51	187.914	0.0232143						1.22866		1167.46				2.32149			0.266673									3875.3										0.0232143	46.9719	0.108916	1.96972	6.74537	0.141728	49.455	21.9246	286.482	121.189	561.46	125.711	1144.78
GEOROC database	samp. LV51	129.28	0.0264716						1.09474		535.981				2.62526			0.246901									3559.46										0.0264716	78.5484	0.175122	3.05376	7.28974	0.117512	51.2215	22.6794	278.234	114.091	516.085	113.194	1026.46
GEOROC database	samp. LV51	138.831	0.023746						1.35952		561.867				2.59885			0.246257									2888.19										0.023746	59.953	0.118072	2.17132	5.90924	0.117595	39.7817	17.4006	220.445	92.4945	415.977	93.1229	834.193
GEOROC database	samp. LV51	147.251	0.0481128						1.2523		718.145				1.51888			0.195793									1794.29										0.0481128	20.6581	0.0485917	1.23399	3.30161	0.02864	21.8326	9.85581	132.27	57.5396	265.872	61.0285	573.627
GEOROC database	samp. BT MOUNT (JT-25-02)	158.538	0.0999765						0.976806		681.036				3.18991			0.256834									5264.15										0.0999765	106.023	0.22677	3.58563	11.6151	0.224292	85.2599	36.5921	434.368	175.166	741.442	159.445	1349.64
GEOROC database	samp. BT MOUNT (JT-25-02)	152.205	0.0927472						0.229413		573.794				2.76337			0.240466									4062.69										0.0927472	82.0672	0.230314	2.91737	8.12049	0.122442	62.1991	27.1411	326.675	134.421	577.669	125.874	1071.16
GEOROC database	samp. LV51	256.059	0.0793222						0.0835864		554.918				1.86248			0.201966									1540.75										0.0793222	22.6682	0.0509809	0.56186	2.05191	0.149109	18.2305	9.26447	112.943	51.3763	233.449	54.138	513.665
GEOROC database	samp. LV51	184.3	0.0759302						0.0304976		940.261				2.48017			0.282063									2793.92										0.0759302	28.2364	0.0361387	1.59975	3.68074	0.130112	31.089	15.6886	205.512	91.147	418.992	97.166	850.458
GEOROC database	samp. LV51	259.69	0.0778678						0		944.246				2.87545			0.274197									2884.58										0.0778678	28.9875	0.0941895	0.991975	4.09225	0.0704444	31.9635	16.6729	207.345	93.1099	429.683	98.558	887.495
GEOROC database	samp. LV51	228.329	0.0864879						0		958.703				2.11146			0.209617									2951.51										0.0864879	29.678	0.0725483	1.25412	3.89511	0.130847	35.0155	16.8245	216.61	97.1048	454.583	100.777	914.449
GEOROC database	samp. LV51	199.447	0.0487287						0		1012.25				2.32027			0.236594									3143.31										0.0487287	31.2607	0.0913879	1.56556	4.7891	0.0721981	37.7928	18.4281	235.32	100.611	467.775	105.787	970.663
GEOROC database	samp. LV51	201.66	0.0426365						0.0260211		1027.65				1.85342			0.227731									3207.28										0.0426365	32.4076	0.0637026	1.49862	4.96324	0.0728789	36.7439	17.832	232.124	107.959	485.679	107.26	967.528
GEOROC database	samp. AJW-03-181	166.731	0.01												14												1063										0.01	13	0.1	0.8	2.6	1.1	25	9	102	44	196	45	382
GEOROC database	samp. AJW-03-181	287.222	0.01												12												536										0.01	9	0.1	0.2	0.9	0.4	9	4	47	22	104	26	230
GEOROC database	samp. AJW-03-181	119.048	0.01												16												1293										0.01	13	0.1	1.4	3.6	1.4	29	10	120	54	243	55	476
GEOROC database	samp. AJW-03-181	222.222	0												14												546										0	9	0.1	0.3	0.9	0.4	10	4	50	23	109	27	239
GEOROC database	samp. AJW-03-181	323.889	0												10												603										0	12	0.1	0.2	0.9	0.3	10	4	53	24	122	30	270
GEOROC database	samp. AJW-03-181	293.333	0												13												554										0	10	0.1	0.2	0.9	0.4	9	4	48	22	112	28	254
GEOROC database	samp. AJW-03-181	345	0.01												8												1223										0.01	22	0.1	0.4	1.9	0.7	23	9	114	51	250	59	518
GEOROC database	samp. AJW-03-181	300	0.01												11												584										0.01	12	0	0.2	0.8	0.3	10	4	48	23	118	30	277
GEOROC database	samp. AJW-03-181	271.515	0.01												9												759										0.01	22	0.1	0.3	1.1	0.3	12	5	64	30	154	38	345
GEOROC database	samp. AJW-03-181	143.552	0.01												13												1487										0.01	16	0.1	1.3	3.4	1.3	30	11	135	59	294	70	520
GEOROC database	samp. AJW-03-181	308.571	0												10												600										0	11	0.1	0.2	0.7	0.4	9	4	48	24	117	28	248
GEOROC database	samp. AJW-03-181	133.333	0.01												18												1019										0.01	10	0.1	1	3	1.2	25	9	100	42	194	45	394
GEOROC database	samp. AJW-03-181	237.576	0.01												18												631										0.01	10	0.1	0.3	1.1	0.4	11	4	56	25	126	31	278
GEOROC database	samp. AJW-03-181	491.765	0.01												15												532										0.01	10	0.1	0.2	1.7	0.6	17	7	88	40	208	52	476
GEOROC database	samp. AJW-04-385	152.593	0												11												1033										0	12	0.1	0.9	2.7	1.1	25	9	103	44	202	46	399
GEOROC database	samp. AJW-04-385	250	0												13												453										0	11	0.1	0.2	0.8	0.3	8	3	40	18	90	23	212
GEOROC database	samp. AJW-04-385	238.333	0												12												617										0	16	0.1	0.3	1	0.4	10	4	55	25	125	31	282
GEOROC database	samp. AJW-04-385	233.75	0												8												621										0	18	0.1	0.3	0.8	0.3	9	4	51	24	128	32	300
GEOROC database	samp. AJW-04-385	300	0.01												14												557										0.01	9	0.1	0.2	1	0.4	11	4	50	22	110	27	239
GEOROC database	samp. AJW-04-385	300	0												7												558										0	14	0.1	0.2	0.6	0.2	7	3	45	22	115	29	282
GEOROC database	samp. AJW-04-385	306.25	0												8												507										0	13	0.1	0.2	0.8	0.3	9	4	49	22	112	28	251
GEOROC database	samp. AJW-04-385	121.458	0.01												15												1086										0.01	13	0.1	1.2	3.2	1.3	27	9	106	46	207	48	410
GEOROC database	samp. AJW-04-385		0												4												109										0	4	0.1	0	0.1	0	1	0	7	4	24	7	88
GEOROC database	samp. AJW-04-385	120.455	0.01												17												1117										0.01	12	0.1	1.2	3.3	1.1	27	9	106	45	214	48	423
GEOROC database	samp. AJW-04-385	299.444	0.01												11												573										0.01	10	0.1	0.2	0.9	0.3	10	4	49	22	111	27	259
GEOROC database	samp. AJW-04-385	255.667	0.01												14												689										0.01	13	0.1	0.3	1	0.4	11	5	59	29	133	33	284
GEOROC database	samp. AJW-04-385	345.833	0.01												10												1077										0.01	23	0.1	0.3	1.2	0.5	14	6	83	42	219	57	525
GEOROC database	samp. AJW-04-385	141.516	0												12												1147										0	13	0.1	1	3.1	1.1	26	9	107	45	218	49	425
GEOROC database	samp. AJW-04-385	281.25	0.01												12												539										0.01	10	0.1	0.2	0.8	0.3	9	3	45	21	105	26	236
GEOROC database	samp. AJW-04-385	343.75	0.01												9												660										0.01	13	0.1	0.2	0.8	0.3	9	4	55	25	133	33	295
GEOROC database	samp. AJW-03-178	325	0												6												432										0	10	0.1	0.1	0.4	0.3	4	2	26	14	84	24	257
GEOROC database	samp. AJW-03-178	266.667	0												8												500										0	9	0.1	0.2	0.6	0.3	7	3	40	19	94	23	214
GEOROC database	samp. AJW-03-178	466.667	0												7												505										0	10	0	0.1	0.6	0.3	7	3	40	19	98	24	217
GEOROC database	samp. AJW-03-178	132	0.03												6												627										0.03	8	0.1	0.5	1	0.7	9	4	44	22	116	31	318
GEOROC database	samp. AJW-03-178	217	0.01												9												533										0.01	17	0.1	0.2	0.5	0.4	6	2	31	17	98	28	293
GEOROC database	samp. AJW-03-178	117.063	0.01												10												660										0.01	11	0.1	0.7	1.8	0.9	14	5	59	26	120	28	251
GEOROC database	samp. AJW-03-178	384	0												8												418										0	9	0.1	0.1	0.5	0.3	6	3	32	16	79	20	180
GEOROC database	samp. AJW-03-178	186.667	0.03												7												228										0.03	8	0.1	0.1	0.3	0.2	2	1	14	8	45	13	150
GEOROC database	samp. AJW-03-178	253.333	0												8												389										0	8	0	0.1	0.3	0.3	3	1	19	11	74	22	257
GEOROC database	samp. AJW-03-178	270	0												8												520										0	14	0.1	0.2	0.7	0.3	8	3	42	20	102	25	231
GEOROC database	samp. AJW-03-178		0.01												7												186										0.01	5	0.1	0	0.2	0.1	2	1	11	6	37	11	124
GEOROC database	samp. AJW-03-182	141.667	0.01												15												614										0.01	7	0.1	0.5	1.2	0.4	11	4	50	23	111	27	240
GEOROC database	samp. AJW-03-182	104.874	0.02												20												1143										0.02	10	0.1	1.4	3.4	1	27	9	104	44	210	49	405
GEOROC database	samp. AJW-03-182	224.848	0												19												605										0	8	0.1	0.3	1.1	0.3	11	4	53	24	110	26	235
GEOROC database	samp. AJW-03-182	101.077	0.01												24												891										0.01	8	0.1	1	2.6	1	20	7	73	31	140	32	270
GEOROC database	samp. AJW-03-182	186.667	0												25												488										0	10	0.1	0.3	0.9	0.4	10	4	42	19	91	21	191
GEOROC database	samp. AJW-03-182	188.492	0.04												18												1325										0.04	24	0.1	0.7	1.8	0.9	18	7	95	45	233	57	509
GEOROC database	samp. AJW-03-182	279.167	0												13												893										0	14	0.1	0.3	1.2	0.5	13	5	67	30	155	37	330
GEOROC database	samp. AJW-03-182	110.273	0.01												22												1067										0.01	10	0.1	1.3	3.1	1.2	25	9	101	43	196	44	374
GEOROC database	samp. AJW-03-182	135.045	0.01												20												1356										0.01	13	0.1	1.3	3.4	1.3	31	11	127	54	248	57	481
GEOROC database	samp. AJW-03-182	242.667	0												12												657										0	21	0.1	0.3	1	0.5	11	4	56	24	126	31	269
GEOROC database	samp. AJW-03-182	280	0.01												7												355										0.01	13	0.1	0.1	0.3	0.2	3	1	21	12	75	23	255
GEOROC database	samp. AJW-03-182	111.429	0.01												12												951										0.01	16	0.1	1.1	2.8	1.3	23	8	88	36	175	40	345
GEOROC database	samp. AJW-03-182	287.5	0.01												7												439										0.01	8	0.1	0.1	0.4	0.3	4	2	23	14	87	27	303
GEOROC database	samp. AJW-03-182	137.172	0.01												20												1060										0.01	11	0.1	1	2.9	1	25	9	102	41	195	45	387
GEOROC database	samp. AJW-04-356	225	0												9												1177										0	16	0.1	0.6	2.4	0.8	24	9	108	47	218	51	435
GEOROC database	samp. AJW-04-356	127.165	0.02												21												1431										0.02	13	0.1	1.4	3.3	1.2	30	10	125	55	251	58	491
GEOROC database	samp. AJW-04-356	237.5	0.01												17												462										0.01	8	0.1	0.2	0.8	0.3	8	3	38	17	85	20	180
GEOROC database	samp. AJW-04-356	126.118	0.01												16												855										0.01	11	0.1	0.8	1.9	0.7	17	6	71	32	152	36	328
GEOROC database	samp. AJW-04-356	287.5	0.01												14												562										0.01	9	0.1	0.2	0.8	0.3	9	4	46	21	105	26	234
GEOROC database	samp. AJW-04-356	299.444	0												12												583										0	11	0.1	0.2	0.9	0.3	9	4	49	22	105	25	231
GEOROC database	samp. AJW-04-356	245.833	0												11												722										0	19	0.1	0.3	1.2	0.4	11	4	59	28	140	34	319
GEOROC database	samp. AJW-04-356	153.333	0.08												15												1981										0.08	41	0.1	1.6	3	1.3	28	12	160	80	391	94	823
GEOROC database	samp. AJW-04-356	217.5	0.01												12												954										0.01	13	0	0.5	2	0.7	20	7	87	37	176	41	356
GEOROC database	samp. AJW-04-356	121.757	0.02												19												1454										0.02	14	0.1	1.6	3.7	1.3	33	12	136	58	261	60	503
GEOROC database	samp. AJW-04-250	255.158	0.01												14												1253										0.01	35	0.1	0.5	1.9	0.8	19	8	101	48	255	56	550
GEOROC database	samp. AJW-04-250	113.571	0.04												5												887										0.04	11	0.1	0.7	1.4	0.8	13	4	53	26	150	38	439
GEOROC database	samp. AJW-04-250	138.095	0.05												6												872										0.05	17	0.1	0.6	1.4	0.6	13	5	58	26	138	31	306
GEOROC database	samp. AJW-04-250		0.01												2												100										0.01	4	0.1	0	0.1	0.1	1	0	6	3	19	6	72
GEOROC database	samp. AJW-04-250	236.667	0.01												9												914										0.01	19	0	0.4	1.2	0.5	12	5	71	32	163	36	325
GEOROC database	samp. AJW-04-250	127.83	0.09												9												3590										0.09	31	0.1	2.4	5.8	2.1	52	19	217	101	448	92	815
GEOROC database	samp. AJW-04-250		0.01												4												127										0.01	6	0.1	0	0.1	0.1	1	0	7	4	25	7	98
GEOROC database	samp. AJW-04-250	195.556	0.01												14												549										0.01	18	0.1	0.3	0.9	0.3	9	4	44	20	104	24	223
GEOROC database	samp. AJW-04-250	146.189	0.05												24												1307										0.05	35	0.1	1.1	2.6	1.1	23	9	113	51	262	57	554
GEOROC database	samp. AJW-04-250	219.038	0.02												13												808										0.02	13	0.1	0.4	1.3	0.5	14	5	67	29	145	31	283
GEOROC database	samp. AJW-04-250	288	0.01												11												373										0.01	11	0.1	0.1	0.5	0.2	4	2	24	12	70	17	178
GEOROC database	samp. AJW-04-250	217	0.02												9												473										0.02	12	0.1	0.2	0.5	0.3	5	2	31	17	100	25	292
GEOROC database	samp. AJW-04-250	210	0.01												5												224										0.01	6	0	0.1	0.2	0.2	2	1	14	8	45	13	164
GEOROC database	samp. AJW-04-250	124.052	0.03												18												1742										0.03	6	0.1	1.8	3.4	0.6	33	12	146	61	297	61	528
GEOROC database	samp. AJW-04-250	102.496	0.04												16												1399										0.04	6	0.1	1.7	3.3	0.6	26	9	115	50	239	49	428
GEOROC database	samp. AJW-04-250	169.722	0.03												15												603										0.03	12	0.1	0.4	0.9	0.4	9	4	47	21	114	25	233
GEOROC database	samp. AJW-04-250		0.02												3												86										0.02	4	0.1	0	0.1	0.1	0	0	4	2	16	5	60
GEOROC database	samp. AJW-04-250	132.54	0.06												19												3466										0.06	43	0.1	3.1	7.1	3	69	25	286	125	568	116	1008
GEOROC database	samp. AJW-04-250	217	0.01												10												429										0.01	10	0.1	0.2	0.5	0.2	5	2	31	16	84	21	161
GEOROC database	samp. AJW-04-250		0												2												87										0	3	0.1	0	0.1	0	1	0	4	2	16	5	73
GEOROC database	samp. AJW-06-476	213.333	0.01												12												574										0.01	13	0	0.3	0.9	0.4	9	4	48	23	115	25	252
GEOROC database	samp. AJW-06-476	248.864	0.06												7												922										0.06	17	0	0.4	1.1	0.8	14	6	73	34	177	41	406
GEOROC database	samp. AJW-06-476	267.273	0.02												8												830										0.02	19	0.1	0.3	1.1	0.4	12	5	63	30	164	38	381
GEOROC database	samp. AJW-06-476	219.048	0.02												9												696										0.02	20	0.1	0.3	0.7	0.4	8	3	46	22	134	33	353
GEOROC database	samp. AJW-06-476	219.265	0.01												9												783										0.01	23	0	0.4	1.7	1.2	16	6	71	28	133	27	242
GEOROC database	samp. AJW-06-476	442	0.01												6												2138										0.01	57	0.1	0.3	1	0.7	16	7	102	59	370	100	1142
GEOROC database	samp. AJW-06-476	225	0.01												4												273										0.01	7	0	0.1	0.2	0.2	3	1	15	9	62	19	254
GEOROC database	samp. AJW-06-476	146.667	0.02												6												884										0.02	24	0.1	0.7	1.5	0.8	14	6	70	34	188	45	491
GEOROC database	samp. AJW-06-476	334.286	0.01												5												696										0.01	20	0	0.2	0.7	0.3	9	4	52	27	157	39	421
GEOROC database	samp. AJW-06-476	192.857	0.01												14												373										0.01	10	0.1	0.2	0.7	0.2	6	2	30	14	72	16	154
GEOROC database	samp. AJW-06-476	229.167	0												8												932										0	27	0	0.4	1.8	1.2	18	6	75	33	155	32	305
GEOROC database	samp. AJW-06-476	898.333	0.01												5												1675										0.01	44	0.1	0.1	0.6	0.5	10	5	77	46	299	81	940
GEOROC database	samp. AJW-06-476	253.333	0.01												9												385										0.01	9	0	0.1	0.3	0.2	3	1	19	11	72	20	243
GEOROC database	samp. AJW-03-179	95.9048	0.03												18												1398										0.03	16	0.1	1.8	3.5	1.3	28	10	114	53	242	55	490
GEOROC database	samp. AJW-03-179	186.667	0.02												14												407										0.02	11	0.1	0.2	0.6	0.2	6	2	28	14	66	15	154
GEOROC database	samp. AJW-03-179	116.667	0.02												15												1131										0.02	15	0.1	1.2	2.8	1.1	25	8	98	42	193	42	380
GEOROC database	samp. AJW-03-179	123.317	0.01												15												1210										0.01	16	0.1	1.3	3.2	1.2	28	10	114	51	226	51	442
GEOROC database	samp. AJW-03-179	181.333	0.01												13												752										0.01	20	0.1	0.5	1.2	0.5	13	5	64	30	149	36	335
GEOROC database	samp. AJW-03-179	107.834	0.08												12												1279										0.08	18	0.1	1.4	3.1	1.1	27	9	104	47	213	47	430
GEOROC database	samp. AJW-03-179	221	0.01												11												678										0.01	16	0.1	0.3	1	0.4	10	4	51	25	120	29	268
GEOROC database	samp. AJW-03-179	145	0												9												1078										0	19	0.1	0.8	2.1	0.7	19	7	84	42	193	45	396
GEOROC database	samp. AJW-03-179	266.667	0												7												318										0	11	0	0.1	0.3	0.1	3	1	20	11	62	17	172
GEOROC database	samp. AJW-03-179	244.444	0.01												12												735										0.01	14	0.1	0.3	0.9	0.4	11	4	55	27	129	33	308
GEOROC database	samp. AJW-03-179	150	0.01												6												175										0.01	6	0.1	0.1	0.2	0.2	2	1	10	6	36	10	123
GEOROC database	samp. AJW-03-179	91.9118	0.02												14												1064										0.02	16	0.1	1.6	3.4	1.4	26	9	100	45	201	45	398
GEOROC database	samp. AJW-03-179	168.889	0.02												14												525										0.02	10	0.1	0.3	0.9	0.4	9	3	38	19	88	21	195
GEOROC database	samp. AJW-03-179	213.333	0.01												10												233										0.01	6	0.1	0.1	0.3	0.1	3	1	16	8	40	10	97
GEOROC database	samp. AJW-03-179	111.313	0.02												16												997										0.02	13	0.1	1.1	2.7	1.1	22	8	87	41	182	42	367
GEOROC database	samp. AJW-03-179	180	0.02												18												423										0.02	11	0.1	0.2	0.7	0.2	6	2	28	14	69	16	154
GEOROC database	samp. AJW-03-179	182.222	0.02												14												507										0.02	15	0	0.3	0.9	0.3	8	3	41	21	99	23	216
GEOROC database	samp. AJW-03-179	143.718	0.02												19												706										0.02	17	0.1	0.6	1.3	0.6	13	5	59	28	137	32	297
GEOROC database	samp. AJW-03-185	135	0.01												7												162										0.01	7	0.1	0.1	0.2	0.2	2	1	9	5	30	9	111
GEOROC database	samp. AJW-03-185	135	0												6												169										0	6	0	0.1	0.2	0.2	2	1	9	5	32	10	120
GEOROC database	samp. AJW-03-185	109.205	0.03												19												1662										0.03	19	0.2	2.2	4	1.8	37	13	155	69	306	68	583
GEOROC database	samp. AJW-03-185	142.857	0.02												11												447										0.02	10	0.1	0.3	0.7	0.4	6	2	30	16	85	22	232
GEOROC database	samp. AJW-03-185	112	0.02												5												384										0.02	8	0.1	0.3	0.5	0.4	4	2	21	11	63	18	208
GEOROC database	samp. AJW-03-185	247	0.01												10												706										0.01	12	0.1	0.3	1	0.6	12	4	57	28	143	37	357
GEOROC database	samp. AJW-03-185	150	0.01												4												192										0.01	9	0.1	0.1	0.2	0.2	2	1	10	6	40	12	156
GEOROC database	samp. AJW-03-185	146.667	0												8												198										0	6	0.1	0.1	0.3	0.2	2	1	11	7	38	12	129
GEOROC database	samp. AJW-03-185	248	0.02												11												1171										0.02	21	0.1	0.5	1.5	0.7	17	7	93	45	217	51	463
GEOROC database	samp. AJW-03-185	187.917	0.02												11												478										0.02	13	0.1	0.3	0.8	0.4	8	3	41	19	89	22	201
GEOROC database	samp. AJW-03-185	189	0.02												10												606										0.02	13	0.1	0.4	1	0.4	11	4	54	26	124	30	280
GEOROC database	samp. AJW-03-185	235.556	0.01												9												646										0.01	15	0	0.3	0.9	0.4	10	4	53	25	121	29	267
GEOROC database	samp. AJW-03-185	169.75	0.02												22												1212										0.02	33	0.1	0.8	2	0.9	20	8	97	48	230	55	498
GEOROC database	samp. AJW-03-185	131.467	0												14												990										0	19	0.1	0.9	2.5	1	21	7	87	39	178	41	349
GEOROC database	samp. AJW-03-185	240	0.03												4												390										0.03	15	0.1	0.1	0.3	0.1	2	1	18	11	78	26	315
GEOROC database	samp. AJW-03-185	255	0.01												5												367										0.01	17	0.1	0.1	0.2	0.1	2	1	17	11	73	24	306
GEOROC database	samp. AJW-03-185	220	0.05												7												616										0.05	23	0.1	0.3	0.8	0.4	9	4	48	23	118	29	280
GEOROC database	samp. AJW-03-185	183.333	0												12												673										0	16	0.1	0.4	1.2	0.5	11	4	55	26	126	31	280
GEOROC database	samp. AJW-03-185	180.682	0.01												21												640										0.01	13	0.1	0.4	1.1	0.5	11	4	53	24	120	30	265
GEOROC database	samp. AJW-03-185	114.783	0.04												10												914										0.04	16	0.1	1	2.3	1	19	7	80	36	172	41	376
GEOROC database	samp. AJW-03-185		0.01												6												162										0.01	8	0.1	0	0.2	0.1	2	1	10	5	32	9	111
GEOROC database	samp. AJW-03-185	210	0.01												6												222										0.01	6	0	0.1	0.2	0.1	2	1	14	7	42	11	133
GEOROC database	samp. AJW-03-185	165	0.05												5												232										0.05	9	0.1	0.1	0.2	0.2	2	1	11	7	45	15	187
GEOROC database	samp. AJW-03-185	186.667	0.03												2												242										0.03	9	0.1	0.1	0.3	0.2	3	1	14	7	44	14	177
GEOROC database	samp. AJW-03-132	275	0.02												8												580										0.02	12	0.1	0.2	0.8	0.2	8	3	44	20	107	24	246
GEOROC database	samp. AJW-03-132	203.667	0.09												6												664										0.09	14	0.1	0.3	1	0.2	9	4	47	23	108	23	225
GEOROC database	samp. AJW-03-132	144.04	0.04												18												1207										0.04	15	0	0.9	2.2	0.8	19	7	92	42	206	45	417
GEOROC database	samp. AJW-03-180	170.075	0.04												9												1078										0.04	14	0.1	0.7	1.9	0.8	18	7	87	37	190	40	373
GEOROC database	samp. AJW-03-180	664.615	0												4												2109										0	11	0	0.3	1.3	0.4	18	11	162	82	427	96	929
GEOROC database	samp. AJW-03-180	338.571	0.05												6												2385										0.05	13	0.1	0.6	2.1	0.7	24	12	158	77	369	79	715
GEOROC database	samp. AJW-03-180	153.168	0.04												14												3893										0.04	61	0.1	2.7	7.4	3.6	68	25	303	136	597	123	1080
GEOROC database	samp. AJW-03-180	225.286	0.01												6												1188										0.01	16	0	0.5	1.4	0.6	14	6	83	39	193	43	404
GEOROC database	samp. AJW-03-180	314.889	0.02												10												3790										0.02	33	0.1	1.1	3.7	1.6	44	20	267	126	621	131	1210
GEOROC database	samp. AJW-03-180	178.056	0.01												10												1933										0.01	29	0.1	1.1	2.9	1.5	30	11	142	64	313	66	617
GEOROC database	samp. AJW-03-183	119.532	0.04												20												1024										0.04	12	0.1	0.9	1.9	0.8	17	6	73	34	168	43	382
GEOROC database	samp. AJW-03-183	121.846	0.02												23												467										0.02	5	0.1	0.5	1.3	0	11	4	44	18	76	15	121
GEOROC database	samp. AJW-03-183	150	0.01												11												600										0.01	4	0	0.4	1.2	0.1	10	4	45	21	95	21	192
GEOROC database	samp. AJW-03-183	165.667	0.01												9												858										0.01	7	0.1	0.6	1.5	0.2	15	5	71	34	165	40	356
GEOROC database	samp. AJW-03-183	150.167	0.02												13												624										0.02	7	0.1	0.5	1.2	0.1	11	4	53	26	115	27	234
GEOROC database	samp. AJW-03-183	139.032	0.07												13												2090										0.07	14	0.1	2.3	5.3	0.4	52	19	223	95	436	95	784
GEOROC database	samp. AJW-03-183	171.5	0.01												10												588										0.01	5	0.1	0.4	1	0.1	10	4	49	22	99	23	207
GEOROC database	samp. AJW-03-183	100.713	0.06												15												1245										0.06	6	0.2	1.7	3.3	0.2	28	10	113	49	214	46	398
GEOROC database	samp. AJW-03-183	210.833	0.03												14												484										0.03	6	0.1	0.3	0.8	0.1	9	4	46	21	97	22	201
GEOROC database	samp. AJW-03-183	174.167	0.04												14												602										0.04	6	0.2	0.4	1.5	0.1	11	4	55	25	121	28	244
GEOROC database	samp. AJW-03-183	173.333	0.02												11												639										0.02	6	0.1	0.4	1.2	0.1	10	4	52	24	111	25	226
GEOROC database	samp. AJW-03-183	174.462	0.01												9												707										0.01	8	0	0.5	1.3	0.2	13	5	63	29	136	31	270
GEOROC database	samp. AJW-03-183	141.667	0.02												16												552										0.02	9	0.1	0.5	1.2	0.2	11	4	50	25	106	23	206
GEOROC database	samp. X-0451-0	60.7927	0.0408																																		0.0408	50.75	0.2435	5.17	12.08	6.48	60.77	19.62	220.1	84.14	376.51	81.66	808.49
GEOROC database	samp. X-0451-0	47.4432	0.0719																																		0.0719	20.65	0.2471	3.55	6.36	3.73	29.6	9.75	108.09	40.37	177.63	39.44	399.31
GEOROC database	samp. X-0451-0	91.0575	0.0064																																		0.0064	10.36	0.0427	0.788	1.926	1.159	10.5	3.92	50.92	22.19	108	25.85	277.46
GEOROC database	samp. X-0451-0	138.216	0.0085																																		0.0085	16.88	0.0508	0.872	1.94	1.393	16.53	6.72	83.15	34.19	155.23	34.65	354.97
GEOROC database	samp. X-0451-0	51.6647	0.0268																																		0.0268	14.23	0.1477	2.053	3.82	2.415	18.91	6.31	68.99	26.03	115.29	25.79	269.2
GEOROC database	samp. X-0451-0	52.1948	0.0242																																		0.0242	12.07	0.1277	1.958	3.36	1.887	15.35	5.47	64.57	25.48	118.68	26.93	281.12
GEOROC database	samp. X-0451-0	56.2804	0.0193																																		0.0193	20.24	0.1807	2.692	4.24	2.495	23.58	8.17	92.67	35.46	157.89	34.86	355.35
GEOROC database	samp. X-0451-0	72.431	0.0219																																		0.0219	17.95	0.1393	1.901	3.28	2.327	20.58	7.38	87.17	34.01	152.06	34.17	351.01
GEOROC database	samp. X-0451-0	53.3631	0.0199																																		0.0199	7.87	0.0784	1.215	1.934	1.176	9.45	3.31	39.82	16.15	75.41	17.83	191.2
GEOROC database	samp. X-0451-0	31.238	0.0759																																		0.0759	19.88	0.354	4.81	6.32	3.69	26.16	8.07	85.32	31.46	137.96	30.96	321.4
GEOROC database	samp. X-0451-0	54.5898	0.0274																																		0.0274	13.84	0.1488	2.042	3.7	2.276	18.98	6.29	71.83	27.6	123.3	27.46	280.51
GEOROC database	samp. X-0451-0	57.967	0.0111																																		0.0111	8.03	0.0731	1.223	1.918	1.053	10.22	3.61	43.29	17.56	82.97	19.61	212.15
GEOROC database	samp. X-0451-0	124.01	0.00457																																		0.00457	14.26	0.0448	0.765	1.697	1.315	13.8	5.25	65.39	26.64	121.4	27.43	283.06
GEOROC database	samp. X-0451-0	38.4276	0.0616																																		0.0616	18.55	0.303	3.89	5.78	3.102	24.92	8.33	89.35	33.3	147.07	32.78	342.5
GEOROC database	samp. X-0451-0	42.5785	0.0494																																		0.0494	19.17	0.2544	3.77	6	3.5	27.9	9.01	98.58	36.79	161.46	35.51	363.41
GEOROC database	samp. X-0451-0	37.5862	0.0194																																		0.0194	10.02	0.162	2.33	3.38	2.211	14.4	4.47	51.84	18.41	81.95	18.89	197.59
GEOROC database	samp. X-0451-0	35.7629	0.0693																																		0.0693	20.16	0.377	4.58	6.98	3.68	28.85	9.14	98.9	36.69	159.66	35.27	359.05
GEOROC database	samp. X-0451-0	55.8293	0.0545																																		0.0545	18.33	0.212	2.583	4.53	2.621	22.42	7.78	91.84	36.66	167.74	38.14	395.57
GEOROC database	samp. X0499-2	95.1884	0.008																																		0.008	7.94	0.0632	1.195	2.56	1.055	16.72	6.19	77.55	31.38	140.76	29.91	283.91
GEOROC database	samp. X0499-2	109.234	0.0684																																		0.0684	7.52	0.0644	1.012	2.49	0.684	15.54	6.13	78.6	32.97	154.15	34.08	335.19
GEOROC database	samp. X0499-2	120.324	0.0236																																		0.0236	14.04	0.0448	1.098	2.95	0.938	18.98	7.6	96.28	39.89	182.85	40.37	398.35
GEOROC database	samp. X0555-7	56.8815	0.0729																																		0.0729	28.13	0.1589	2.319	3.82	1.743	17.96	6.6	82.08	33.61	162.14	37.02	385.93
GEOROC database	samp. X0555-7	176.087	0.0146																																		0.0146	1.13	0.0574	0.989	4.39	0.086	32.78	13.5	142.13	44.15	162.79	30.98	265.06
GEOROC database	samp. X0555-7	63.1589	0.0106																																		0.0106	11.65	0.0835	1.174	1.887	0.769	10.08	3.71	45.71	19.48	98.59	25.11	288.12
GEOROC database	samp. X0555-7	87.203	0.0579																																		0.0579	12.11	0.1065	1.107	2.342	0.1747	13.65	5.39	65.55	26.18	119.14	25.91	252.93
GEOROC database	samp. X0555-7	85.3708	0.0217																																		0.0217	3.45	0.0327	0.76	1.459	0.432	9.11	3.54	42.66	17.27	82.77	19.47	211.05
GEOROC database	samp. X0555-7	156.635	0.0789																																		0.0789	1.46	0.0787	1.094	3.58	0.1951	26.01	11.33	131.25	43.8	170.74	33.29	296.84
GEOROC database	samp. 60/473.8	49.9075	0.06	34									8.19		11.9											0.36	627	10.5					1.86				0.06	18.3	0.07	1.32	2.71	0.45	13.4		44.3		102		195
GEOROC database	samp. 60/473.8	49.2479	0.08	9.95									12.1		10.9											0.43	771	7.97					1.54				0.08	18.8	0.08	1.73	3.77	0.51	17.3		58.4		127		219
GEOROC database	samp. 60/473.8	36.1509	0.05	3.03									9.1		8.08											0.21	304	5.2					1.05				0.05	16.6	0.07	1	1.61	0.35	6.35		22.3		46.1		82.8
GEOROC database	samp. 60/473.8	33.355	0.07	2.64									35.1		8.06											0.44	300	6.89					1.67				0.07	16.2	0.08	1.15	1.58	0.4	6.46		22.2		45.7		84.9
GEOROC database	samp. TB065-1	121.292	0.00166																																		0.00166	33.6	0.04	0.838	2.142	0.999	14.51	5.6	73.06	31.61	161.14	40.82	466.5
GEOROC database	samp. TB065-1	108.662	0.0387																																		0.0387	14.31	0.0304	0.523	1.206	0.687	7.26	2.906	39.64	17.45	91.08	23.65	278.12
GEOROC database	samp. TB065-1	120.63	0.0051																																		0.0051	16.52	0.0261	0.454	1.284	0.587	7.73	3.108	40.46	17.65	91.03	23.45	272.72
GEOROC database	samp. TB065-1	107.461	0.0136																																		0.0136	17.2	0.0218	0.701	1.548	0.795	9.48	3.89	51.85	22.56	114.68	29.37	341.7
GEOROC database	samp. TB065-1	64.8316	0.011																																		0.011	6.12	0.056	0.699	1.365	0.884	6.74	2.337	29.97	12.92	67.77	17.36	202.04
GEOROC database	samp. TB065-1	59.9465	0.0067																																		0.0067	18.76	0.0665	1.685	3.1	1.41	15.89	5.46	65.44	27.14	133.82	33.56	381.45
GEOROC database	samp. TB065-1	99.3717	0.0113																																		0.0113	26.88	0.0994	1.74	4.1	1.513	25.09	9.51	121.39	49.2	229.44	51.95	527.57
GEOROC database	samp. TB065-1	123.034	0.0058																																		0.0058	17.59	0.0251	0.466	1.19	0.624	7.56	3.056	41.2	18.17	94.99	24.81	293.58
GEOROC database	samp. TB065-1	109.369	0.0148																																		0.0148	25.17	0.0417	0.891	2.096	0.948	14.26	5.26	68.38	28.34	142.37	34.99	391.32
GEOROC database	samp. TB065-1	118.656	0.0033																																		0.0033	16.94	0.0302	0.535	1.284	0.609	8.72	3.39	44.81	20.08	106.57	27.91	328.37
GEOROC database	samp. TB065-1	61.3301	0.0108																																		0.0108	11.77	0.1483	1.354	2.58	1.21	12.81	4.41	54.46	21.65	108.02	26.88	302.16
GEOROC database	samp. TB065-1	139.626	0.005																																		0.005	15.81	0.0293	0.585	1.672	0.736	10.63	4.46	60.51	26.93	139.79	35.74	410.16
GEOROC database	samp. TB065-1	62.8226	0.0136																																		0.0136	6.53	0.1294	2.78	6.19	1.275	31.43	10.62	120.52	44.02	189.24	39.6	380.73
GEOROC database	samp. TB065-1	49.6901	0.0209																																		0.0209	13.76	0.0508	1.084	2.229	0.925	10.16	3.255	36.24	13.33	60.83	13.77	144.17
GEOROC database	samp. TB065-1	88.4567	0.0034																																		0.0034	12.2	0.0343	0.676	1.433	0.682	7.71	3.05	40.63	17.91	93.69	24.16	287.03
GEOROC database	samp. TB065-1	105.399	0.049																																		0.049	13.04	0.0198	0.478	0.985	0.497	6.16	2.542	33.92	15.09	79.96	20.72	245
GEOROC database	samp. TB066-2	105.436	0.0264																																		0.0264	20.24	0.286	5.91	14.92	2.456	94.22	36.27	446.33	169.57	717.26	139.15	1211.11
GEOROC database	samp. TB066-2	45.1524	0.0837																																		0.0837	70.54	0.757	12.12	19.49	10.17	85.53	29.07	337.42	127.01	567.62	120.22	1180.23
GEOROC database	samp. TB066-2	73.9256	0.0877																																		0.0877	17.96	0.1341	2.377	5.03	3.26	30.97	10.74	119.33	42.34	175.62	34.22	314.31
GEOROC database	samp. TB066-2	69.5729	0.0246																																		0.0246	6.57	0.0756	1.377	2.441	1.517	13.68	5.19	61.25	24.06	112.6	24.63	258.13
GEOROC database	samp. TB066-2	72.7557	0.0257																																		0.0257	123.15	0.533	10.36	24.13	12.78	129.12	45.52	527.34	196.82	829.55	164.59	1499.95
GEOROC database	samp. TB066-2	84.0986	0.06																																		0.06	29.31	0.109	2.26	5.41	2.977	31.11	11.19	134.06	50.69	222.93	46.83	456.5
GEOROC database	samp. TB066-2	73.6515	0.0303																																		0.0303	126.64	0.502	10.21	23.26	12.57	130.11	45.24	522.59	193.75	814.93	160.23	1452.79
GEOROC database	samp. TB066-2	61.7708	0.0142																																		0.0142	19.99	0.2087	3.47	6.98	4.62	38.91	12.99	143.17	50.77	208.06	41.16	381.14
GEOROC database	samp. TB066-1	67.4552	0.0197																																		0.0197	13.94	0.0399	0.933	1.907	0.44	9.84	3.51	42.26	15.91	72.01	15.41	153.24
GEOROC database	samp. TB066-3	72.3758	0.09																																		0.09	24.57	1.24	3.84	20.43	13.3	80.09	147.98	233.95	432.39	565.87	1006.9	1042.6
GEOROC database	samp. 204/-84	56.7212	0.03	4.38									4.4		7.21											0.88	3919	23.4					1.13				0.03	23.5	0.53	8.97	13.1	0.36	71.6		302		601		796
GEOROC database	samp. 204/-84	68.3159	0.04	10.1									2.84		8.7											0.63	1285	23.3					0.71				0.04	19.4	0.13	2.13	4.68	0.16	25.1		100		206		301
GEOROC database	samp. HRL 12A	66.1704	0.03											33	13												1432	2									0.03	78		3.63	6.85	2.25	48	14.6	157	58	232	47	362
GEOROC database	samp. HRL 12A	63.0919	0.03											35	16.3												771	5									0.03	86		1.69	3.23	0.96	19	6.7	70	30	124	28	221
GEOROC database	samp. HRL 12A	92.4665	0.01											34	11.3												1121	8									0.01	103		1.7	3.42	1.16	26	9.6	105	44	198	41	327
GEOROC database	samp. HRL 12A	71.9014	0.01											48	21.1												862	4									0.01	86		1.86	4.1	1.52	25	8.2	92	35	150	31	256
GEOROC database	samp. HRL 12A	113.17	0.01											39	11.5												1466	13									0.01	129		1.76	4.48	1.21	34	11.8	143	59	248	52	408
GEOROC database	samp. HRL 12A	150.2	0											61	9.9												1732	19									0	152		1.41	3.67	1.21	31	12.1	153	65	302	68	573
GEOROC database	samp. HRL 12A	130.889	0.01											33	8.4												647	5									0.01	49		0.59	1.78	0.56	15	4.7	58	25	121	26	230
GEOROC database	samp. HRL 12A	53.3115	0.05											41	15.8												1756	3									0.05	86		6.03	9.67	3.13	62	18.5	198	72	301	60	485
GEOROC database	samp. HRL 12A	49.1588	0.1											36	18.1												2134	4									0.1	120		8.69	12.5	4.79	85	25.6	252	89	372	75	602
GEOROC database	samp. HRL 12A	136.747	0.01											33	10.5												673	4									0.01	56		0.61	1.66	0.66	16	5.5	61	26	120	26	223
GEOROC database	samp. HRL 12A	95.2868	0.03											37	6.7												3098	13									0.03	128		4.48	9.29	2.39	74	24.8	288	117	503	103	824
GEOROC database	samp. HRL 12A	185.543	0.03											47	7.7												1119	9									0.03	55		0.65	2.19	0.59	21	7.9	93	40	202	46	395
GEOROC database	samp. HRL 12A	98.7363	0.03											32	6.4												2141	7									0.03	94		3.3	6.58	2.1	54	19.2	217	85	398	83	669
GEOROC database	samp. HRL 12A	102.655	0.01											40	14.7												634	4									0.01	54		0.96	1.86	0.8	16	5.8	65	25	108	23	192
GEOROC database	samp. HRL 12A	199.87	0.01											51	8.2												1303	18									0.01	86		0.77	2.2	0.64	22	9.1	114	50	241	55	461
GEOROC database	samp. HRL 12A	93.3058	0.06											49	10.5												4758	18									0.06	233		8.7	19.69	4.65	156	50.7	563	203	805	154	1121
GEOROC database	samp. HRL 12A	103.925	0.01											40	11.2												825	5									0.01	77		1.08	2.68	0.94	21	7.1	80	32	147	31	269
GEOROC database	samp. HRL 12A	156.72	0.01											28	6.8												1102	13									0.01	90		0.93	2.48	0.8	22	8.2	106	43	199	42	349
GEOROC database	samp. HRL 12A	104.939	0.02											32	7.5												2600	10									0.02	110		3.77	9.13	2.35	68	25.2	280	107	474	96	738
GEOROC database	samp. HRL 12A	92.8911	0.01											60	14.4												965	7									0.01	77		1.45	3.02	1.16	26	7.8	91	37	180	41	335
GEOROC database	samp. HRL 12A	148.098	0.02											47	11.2												1072	9									0.02	79		0.87	2.65	0.9	22	7.9	97	41	198	45	371
GEOROC database	samp. HRL 12A	67.0738	0.06											48	13.9												2626	8									0.06	155		6.57	12.27	3.49	87	28.2	287	108	459	90	690
GEOROC database	samp. HRL 12A	64.0007	0.02											39	15.6												1343	2									0.02	81		3.71	6.6	2.65	47	14.6	152	57	227	44	361
GEOROC database	samp. HRL 12A	153.509	0.01											26	9.1												547	4									0.01	48		0.42	1.33	0.51	11	4.1	49	21	94	21	175
GEOROC database	samp. HRL 12A	54.6402	0.03											54	35.2												777	3									0.03	55		2.25	3.52	1.7	25	7.2	75	29	129	27	224
GEOROC database	samp. HRL 12A	210.256	0.02											51	5.5												940	12									0.02	80		0.52	1.56	0.48	16	6.1	82	35	175	45	399
GEOROC database	samp. HRL 14A	49.566	0.03											42	16.1												1335	2									0.03	56		4.83	8.25	3.28	48	14.6	151	55	230	46	347
GEOROC database	samp. HRL 14A	236.4	0.01											77	5												917	19									0.01	82		0.31	0.81	0.21	7	3.8	53	28	165	46	473
GEOROC database	samp. HRL 14A	175.663	0.01											78	6.9												1629	42									0.01	169		0.87	1.91	0.46	17	7.5	105	52	277	70	670
GEOROC database	samp. HRL 14A	115.01	0.02											38	10.1												1413	16									0.02	130		1.73	3.41	1.11	30	11.7	132	55	243	50	405
GEOROC database	samp. HRL 14A	66.3695	0.03											78	22.1												1974	19									0.03	290		5	8.73	2.83	63	20.2	211	78	323	65	521
GEOROC database	samp. HRL 14A	97.378	0											31	11.8												616	5									0	64		0.85	1.88	0.77	16	5.1	57	24	103	24	191
GEOROC database	samp. HRL 14A	39.4435	0.07											34	26.4												987	1									0.07	34		4.45	6.32	3.12	35	10	103	40	165	37	321
GEOROC database	samp. HRL 14A	173.419	0.02											34	6												1163	14									0.02	98		0.8	2.49	0.6	20	8.6	105	43	214	47	393
GEOROC database	samp. HRL 14A	62.615	0.01											47	16.2												1124	3									0.01	62		2.96	4.73	1.75	33	11.1	114	43	188	38	299
GEOROC database	samp. HRL 14A	138.941	0.04											46	7.1												1011	14									0.04	94		0.76	1.78	0.54	14	5.6	74	36	175	41	362
GEOROC database	samp. HRL 14A	80.908	0.04											75	20.5												1163	7									0.04	81		1.93	3.74	1.78	28	9.5	103	44	206	43	370
GEOROC database	samp. HRL 14A	116.567	0.02											35	9												901	8									0.02	78		0.97	2.56	0.86	19	7.3	82	35	158	32	274
GEOROC database	samp. HRL 14A	164.404	0.02											54	9.3												1174	14									0.02	82		0.88	2.25	0.79	21	8.2	104	44	216	49	432
GEOROC database	samp. HRL 14A	77.4467	0.02											33	26.6												446	2									0.02	41		0.86	1.92	0.96	13	4.3	46	18	78	18	129
GEOROC database	samp. HRL 14A	203.795	0.02											83	5.5												1334	30									0.02	102		0.58	1.69	0.39	15	6.3	88	44	245	63	626
GEOROC database	samp. HRL 14A	159.134	0.09											30	14.5												624	6									0.09	50		0.46	1.39	0.59	12	4.4	55	24	110	24	208
GEOROC database	samp. HRL 14A	180.081	0											33	6												852	10									0	68		0.48	1.55	0.46	13	5.3	66	31	148	34	313
GEOROC database	samp. HRL 14A	167.475	0.03											57	13.6												2311	26									0.03	214		1.83	4.97	1.06	52	19.1	224	91	407	88	698
GEOROC database	samp. HRL 14A	172.303	0.01											22	6												739	8									0.01	58		0.45	1.66	0.44	14	5.1	61	27	126	28	243
GEOROC database	samp. HRL 14A	68.3611	0.02											39	11.1												2472	5									0.02	119		6.07	11.07	3.46	80	25.6	268	99	418	85	638
GEOROC database	samp. HRL 14A	209.559	0.01											106	6.9												1906	45									0.01	155		0.85	2	0.4	21	8.9	125	62	348	89	820
GEOROC database	samp. HRL 14A	111.918	0.02											37	12.8												893	6									0.02	88		1.12	3.22	0.92	24	8.2	93	36	164	34	284
GEOROC database	samp. HRL 14A	112.456	0.01											53	15.3												1107	7									0.01	100		1.4	3.56	1.28	28	9.6	113	45	202	42	355
GEOROC database	samp. HRL 14A	155.743	0.03											56	4.5												1079	17									0.03	97		0.65	1.33	0.24	11	4.6	68	34	197	51	484
GEOROC database	samp. HRL 14A	90.9582	0.02											33	9.9												1488	5									0.02	79		2.44	5.65	1.88	43	14	155	60	261	53	426
GEOROC database	samp. HRL 14A	101.305	0.01											97	10.9												1549	10									0.01	127		2.11	4.45	1.7	36	12.2	145	60	259	55	457
GEOROC database	samp. HRL 21	189.764	0.03											77	7.1												1723	37									0.03	169		0.95	2.39	0.66	26	10.3	129	59	301	73	658
GEOROC database	samp. HRL 21	188.486	0.01											179	7.5												3096	45									0.01	223		1.2	2.84	0.8	28	11.4	159	83	459	118	1136
GEOROC database	samp. HRL 21	192.876	0.02											68	5.6												1303	24									0.02	114		0.67	1.72	0.41	18	6.9	93	43	227	56	522
GEOROC database	samp. HRL 21	161.093	0.01											227	7												1953	56									0.01	260		1.05	2.23	0.66	21	8.7	115	60	356	100	1017
GEOROC database	samp. HRL 21	158.828	0.1											95	18												1522	37									0.1	152		0.99	1.88	0.48	19	7.6	103	49	274	69	671
GEOROC database	samp. HRL 21	83.0254	0.01											29	13.1												452	3									0.01	41		0.79	1.61	0.67	13	4	44	17	78	17	146
GEOROC database	samp. HRL 21	148.583	0.02											63	5.4												439	6									0.02	33		0.33	0.62	0.34	7	2.4	32	14	79	20	199
GEOROC database	samp. HRL 21	166.895	0											29	5.4												764	11									0	58		0.51	1.29	0.42	12	4.7	61	26	133	32	274
GEOROC database	samp. HRL 21	195.404	0.01											132	8.1												2153	54									0.01	182		1.12	2.44	0.64	25	10.5	150	73	399	100	948
GEOROC database	samp. HRL 21	187.66	0.08											95	7.2												1711	37									0.08	155		0.94	2	0.56	22	9.2	120	57	308	79	737
GEOROC database	samp. HRL 21	142.984	0.02											187	8.9												1784	43									0.02	223		1.18	2.33	0.68	22	8.2	112	54	322	88	906
GEOROC database	samp. HRL 21	166.071	0.07											71	29.8												1721	39									0.07	174		1.12	2.6	0.65	26	10.4	130	58	293	70	625
GEOROC database	samp. HRL 27	81.3433	0.02											112	30.4												1103	5									0.02	55		2.01	4.02	2.45	29	9.3	109	43	188	39	321
GEOROC database	samp. HRL 27	65.2244	0.02											89	28.7												821	3									0.02	39		1.82	3.36	2	25	7.3	77	32	146	31	255
GEOROC database	samp. HRL 27	71.2963	0.02											64	31												760	4									0.02	37		1.62	3	1.6	20	6.9	75	30	138	31	264
GEOROC database	samp. HRL 27	48.9514	0.06											53	22.8												1161	3									0.06	43		3.79	6.18	2.97	41	12.3	115	47	193	41	318
GEOROC database	samp. HRL 27	64.8174	0.04											84	32.5												1052	5									0.04	46		2.05	4.02	1.85	27	8.9	88	42	191	42	346
GEOROC database	samp. HRL 27	55.3221	0.08											68	16.3												2006	5									0.08	96		7.32	10.65	5.46	77	23.9	240	84	348	67	509
GEOROC database	samp. HRL 27	69.8209	0.03											85	31.5												1025	5									0.03	45		1.99	3.9	1.94	27	8.7	92	39	188	42	345
GEOROC database	samp. HRL 27	63.1556	0.02											57	23.7												828	3									0.02	35		2.34	3.75	1.95	27	8.2	91	33	149	31	258
GEOROC database	samp. HRL 27	51.9092	0.1											88	28.5												2367	5									0.1	98		8.47	15	8.74	98	28.3	281	98	392	75	584
GEOROC database	samp. HRL 27	61.7347	0.08											77	24.6												1462	6									0.08	73		4.18	7.05	3.59	50	15.7	162	59	262	54	429
GEOROC database	samp. HRL 27	56.4407	0.1											70	27.6												1424	4									0.1	49		4.49	7.19	4.12	54	15.6	156	59	250	51	391
GEOROC database	samp. HRL 27	59.5999	0.02											57	29.6												754	3									0.02	47		2.08	3.41	1.92	25	7.4	77	30	135	28	231
GEOROC database	samp. HRL 27	75.9921	0.02											74	27.9												914	4									0.02	44		1.87	3.23	1.8	23	7.7	90	36	168	36	296
GEOROC database	samp. HRL 27	58.9723	0.02											56	26.4												689	3									0.02	34		1.56	3.07	1.52	21	6.4	61	26	118	25	219
GEOROC database	samp. HRL 27	45.3991	0.02											26	14.9												465	2									0.02	15		1.73	3.59	0.67	22	5.9	53	19	72	15	113
GEOROC database	samp. IC48	89.7537	0.05												23.2												2109	7.2									0.05	7.51		3.94	8.7	1.92	66.9		243.4		331.5		421
GEOROC database	samp. IC48	107.421	0.04												20.7												1658	5.6									0.04	6.09		2.83	7.7	2.09	64.1		222.3		301.3		397.7
GEOROC database	samp. IC48	80.1616	0.05												29												1700	4.3									0.05	5.39		4.51	8.7	2.42	66.2		238.1		309		406
GEOROC database	samp. IC48	174.282	0.04												25.3												549	5.5									0.04	3.34		0.51	1.6	0.53	17		67.4		105.8		159.5
GEOROC database	samp. IC48	111.985	0.04												21.3												1359	5.3									0.04	5.53		2.63	6.7	1.89	56.6		211.5		288.7		378.2
GEOROC database	samp. IC48	133.505	0.03												24.4												1086	8.9									0.03	7.04		1.49	4.1	1.1	33.8		145.9		215.1		316.6
GEOROC database	samp. IC48	128.669	0.04												23.2												1102	10.3									0.04	7.74		1.45	3.6	1.11	34.1		133		194.5		287.2
GEOROC database	samp. IC48	101.332	0.04												19.8												1748	5.9									0.04	6.43		3.18	8.8	2.17	69.5		236.7		320.8		416.9
GEOROC database	samp. IC48	167.954	0.03												24.2												928	8.3									0.03	5.97		0.91	3.5	0.87	28.4		121.3		179.1		269.8
GEOROC database	samp. IC48	86.7474	0.07												28.9												1551	4.3									0.07	4.68		3.62	8.6	2.38	64.2		221		289.5		383.7
GEOROC database	samp. IC48	86.2417	0.06												23												2809	11.8									0.06	10.26		6.18	14.5	3.52	113.8		373.7		481.2		635.3
GEOROC database	samp. IC48	123.021	0.03												22.8												1244	4.9									0.03	4.43		1.88	4.7	1.57	45.5		165.2		227.3		317.9
GEOROC database	samp. IC48	85.0932	0.08												19												2476	10.1									0.08	11.11		5.42	11.2	2.63	90.7		310.8		424.9		543.8
GEOROC database	samp. IC48	87.0436	0.04												32.1												1432	3.8									0.04	4.11		3.64	7.9	2.22	58.3		216.9		285.7		388.1
GEOROC database	samp. IC48	224.014	0.03												20.3												813	10									0.03	7.46		0.6	2.3	0.69	23.2		106.6		159.7		246.5
GEOROC database	samp. IC48	80.2483	0.07												22.6												1850	5.4									0.07	6.47		4.43	9.9	2.35	71.2		245.6		334.2		434.3
GEOROC database	samp. IHB1	98.5248	0.05												18.9												3573	12.6									0.05	12.29		6.97	17.7	6.36	130.7		492.7		711.7		1066.8
GEOROC database	samp. IHB1	126.505	0.04												10.3												1527	7.5									0.04	5.79		1.97	5.4	1.63	46.8		182.6		288.4		452.6
GEOROC database	samp. IHB1	96.7494	0.1												17.3												2678	9.1									0.1	8.54		5.47	12.7	4.39	97.6		369.9		532.3		802.3
GEOROC database	samp. IHB1	179.324	0.02												13												988	9.9									0.02	7.22		0.81	2.4	0.86	22.7		108.6		186.4		313.7
GEOROC database	samp. IHB1	169.982	0.04												8.4												1669	10.4									0.04	16.64		2.58	6.9	3.11	68.2		319.2		494.6		778.9
GEOROC database	samp. IHB1	112.171	0.06												7.4												1972	8.9									0.06	9.7		3.31	7.5	2.27	65.9		257.6		378.8		512.2
GEOROC database	samp. IHB1	131.694	0.05												11												1781	5.3									0.05	5.7		2.32	6.3	2.19	53.6		223.3		348.3		539
GEOROC database	samp. IHB1	130.334	0.03												10.3												1759	5									0.03	5.2		2.17	6.2	2.03	52.8		209.5		319.2		490.7
GEOROC database	samp. IHB1	129.879	0.1												10												1643	5.3									0.1	5.83		2.03	5.8	1.96	50.1		195.3		297.5		468.9
GEOROC database	samp. IHB1	138.376	0.03												10.2												1741	5.4									0.03	5.79		2.22	6.2	2.18	52.2		226.2		348.8		541.9
GEOROC database	samp. IHB1	149.584	0.03												10.9												1323	5.1									0.03	5.21		1.56	4.7	1.57	39.8		175.2		280.8		446.8
GEOROC database	samp. IHB1	93.466	0.09												19.7												7090	36.1									0.09	28.74		15.09	38.9	13.08	288.1		1016.2		1358.6		1901.9
GEOROC database	samp. IHB1	109.931	0.06												14.8												2523	8.5									0.06	7.96		4.54	11.6	4.08	89.9		358.7		507.8		770.6
GEOROC database	samp. IHB1	133.147	0.08												15.1												5032	23.8									0.08	18.98		7.28	20.9	6.84	176.5		718.9		1016		1521
GEOROC database	samp. IHB1	155.102	0.1												22.1												2199	15.2									0.1	8.67		2.37	7.3	2.69	63.1		277.5		430.7		690.4
GEOROC database	samp. IHB1	154.987	0.05												12.7												2367	7.9									0.05	6.35		2.94	9.4	3.41	86		347.1		517.9		793.8
GEOROC database	samp. IHB1	89.0576	0.08												17.2												2999	10.7									0.08	8.51		6.1	14.1	4.63	109.3		379.2		548.8		816.1
GEOROC database	samp. IHB1	125.859	0.05												11.1												1786	5.7									0.05	6.08		2.58	6.1	1.92	53.2		228.2		353.8		530.3
GEOROC database	samp. IHB1	133.838	0.04												14.8												677	7.7									0.04	7.65		0.79	2.3	0.7	19.6		78.7		132.6		212.2
GEOROC database	samp. IHB1	229.929	0.03												12.9												625	5.5									0.03	4.76		0.42	1.8	0.62	15.6		78.3		138.3		246.1
GEOROC database	samp. IHB1	122.473	0.05												10												1762	6.4									0.05	6.27		2.46	6.2	2.13	57.7		215.7		323.9		502.9
GEOROC database	samp. IHB1	131.458	0.05												13												2301	7.6									0.05	6.21		2.85	8.6	3.22	75.7		281.4		433.3		673.5
GEOROC database	samp. IHB1	100.467	0.07												17.8												2467	7.5									0.07	7.25		4.55	11.3	4.09	87.6		325.9		463.6		723.8
GEOROC database	samp. IOHN1	107.71	0.07												12.4												5832	24.2									0.07	25.28		9.82	26.7	10.65	219.1		773.3		1043.7		1377.6
GEOROC database	samp. IOHN1	164.125	0.04												8.8												1032	5									0.04	5.2		0.96	3.2	1.17	28.5		121.2		193.3		291.6
GEOROC database	samp. IOHN1	162.529	0.03												9.5												1369	15.2									0.03	16.82		1.43	4.6	1.07	39.4		177.3		269		389.6
GEOROC database	samp. IOHN1	140.777	0.05												9.8												1684	5.2									0.05	6.28		2.16	6.6	2.16	55.1		229.1		331.9		480
GEOROC database	samp. IOHN1	140.524	0.04												8.9												1757	6.9									0.04	6.42		2.06	6.1	1.98	59.8		216.4		329.3		472.3
GEOROC database	samp. IOHN1	202.377	0.04												11.6												741	6.3									0.04	4.36		0.55	2	0.62	17.4		87.3		144.9		239.8
GEOROC database	samp. IOHN1	174.653	0.05												13												820	7.3									0.05	5.73		0.67	2.2	0.73	19.9		89.7		152.3		235.6
GEOROC database	samp. IOHN1	189.853	0.04												11.7												824	6.9									0.04	6.63		0.71	2.3	0.82	21.6		103		167.2		266.7
GEOROC database	samp. IOHN1	204.828	0.02												14.6												991	9									0.02	7.53		0.77	2.8	0.97	25.5		123.7		201.5		321.7
GEOROC database	samp. IOHN1	165.739	0.04												12												1027	8.4									0.04	7.66		0.95	2.9	0.97	25.2		118.6		192.3		297.9
GEOROC database	samp. IOHN1	195.47	0.04												11.6												921	8									0.04	6.44		0.66	2	0.88	21		97		171.7		269.1
GEOROC database	samp. IOHN1	132.855	0.08												11.6												7104	40.4									0.08	37.03		9.32	30.2	9.87	252.6		946.2		1283.3		1697.2
GEOROC database	samp. IOHN1	185.486	0.04												12.8												1558	22.7									0.04	16.31		1.17	4.3	1.23	41.5		170.6		262.8		391.1
GEOROC database	samp. IOHN1	198.857	0.03												12.8												914	8.2									0.03	6.79		0.7	2.1	0.81	22.7		104.4		176.6		278.9
GEOROC database	samp. IOHN1	167.637	0.02												12.7												978	8.7									0.02	7.31		0.91	2.6	0.88	24		113		185		294.9
GEOROC database	samp. IOHN1	109.041	0.08												11.8												5106	20.6									0.08	22.28		8.21	22.5	8.67	188.2		655.9		890.4		1204.1
GEOROC database	samp. ITN1	136.201	0.06												19.2												801	9.5									0.06	20.84		0.88	2.4	0.69	20.8		87.7		144.7		244
GEOROC database	samp. ITN1	95.5378	0.04												12.2												2588	13.9									0.04	23.31		5.13	10.2	1.59	74.7		326.1		484.5		728.5
GEOROC database	samp. ITN1	86.4811	0.07												15.9												1727	8.2									0.07	17.96		3.41	7	1.66	55.5		198.3		293.4		431
GEOROC database	samp. ITN1	100.439	0.09												19.1												2578	12.9									0.09	26.67		4.94	11	2.8	86.7		342.4		494.4		728.5
GEOROC database	samp. ITN1	134.161	0.03												16.3												915	9.7									0.03	18.37		1.11	3	0.77	22.6		108.7		175.6		295
GEOROC database	samp. ITN1	104.389	0.03												19.4												1631	12.9									0.03	26.1		3.11	6.2	1.6	45.8		216.2		334.8		501.4
GEOROC database	samp. ITN1	139.974	0.05												18.4												2376	43.9									0.05	46.68		2.69	6.1	1.32	54.8		261.3		467.8		785.5
GEOROC database	samp. ITN1	120.499	0.04												21.3												1741	22.6									0.04	39.12		2.56	5.6	1.3	50.2		211.7		331.2		519.6
GEOROC database	samp. ITN1	123.151	0.04												21.8												1191	14.1									0.04	25.23		1.67	3.9	0.98	30.6		144		230.3		375.9
GEOROC database	samp. ITN1	132.78	0.03												15.1												1217	17									0.03	25.63		1.5	3.4	0.7	30.1		138.2		223.8		359.3
GEOROC database	samp. ITN1	97.2462	0.09												12.4												3135	17.7									0.09	26.6		5.46	11.8	2.11	96.8		363		520.1		740.9
GEOROC database	samp. ITN1	149.386	0.03												14.4												852	10.7									0.03	18.94		0.88	2.2	0.51	20.3		93.9		156.6		265.4
GEOROC database	samp. ITN1	110.152	0.08												16.6												3086	28.1									0.08	38.07		5.01	11.2	2.37	95.3		381.3		572.5		854.4
GEOROC database	samp. ITN1	129.752	0.06												17.2												1741	27.2									0.06	37.33		2.33	5.7	1.03	46.1		214.6		335		519
GEOROC database	samp. ITN1	126.012	0.04												12.5												2085	29.7									0.04	30.09		2.47	5.9	1.1	57.3		219.4		367.6		599
GEOROC database	samp. ITN1	133.2	0.04												16.8												1109	12.3									0.04	24.91		1.44	3	0.91	28.4		129.6		202		324.2
GEOROC database	samp. ITHN	112.862	0.04												17.6												1845	34									0.04	42.93		2.66	6	1.15	53.7	18.8	208	75.3	321.3	62.5	475.5
GEOROC database	samp. ITHN	113.939	0.04												17.8												1878	34.7									0.04	46.7		2.68	6.2	1.17	57.7	19.8	213.2	79.2	330.9	66.3	497.8
GEOROC database	samp. ITHN	83.6993	0.06												11.2												2012	17.5									0.06	23.33		4.2	8.1	1.49	68	21.5	231.5	83.7	334.4	64.6	484.9
GEOROC database	samp. ITHN	108.965	0.07												15.8												1859	37.4									0.07	45.72		2.7	6	1.05	53.4	18.8	202.9	76.9	315.4	62.9	471.1
GEOROC database	samp. ITHN	105.478	0.03												18.8												2125	41.4									0.03	53.75		3.4	6.7	1.26	62.4	21.9	237.9	90.1	372.1	69.9	538.8
GEOROC database	samp. ITHN	112.737	0.06												14.3												2094	49.1									0.06	59.35		3.03	7.5	0.86	65.8	22.3	243.3	88.8	370.7	70.9	558.1
GEOROC database	samp. ITHN	115.707	0.06												16												1886	40.1									0.06	48.15		2.58	5.9	1.02	54.7	19.4	207.7	77.9	320.8	63.3	488.4
GEOROC database	samp. ITHN	112.846	0.04												14.7												1419	30									0.04	34.48		1.88	4.6	0.67	39	13.8	150.6	58.3	239.5	48.2	369.9
GEOROC database	samp. 3A03	117.091	0.03												19.5												940	22.4									0.03	21.88		1.53	3.3	0.87	31.8	11.3	122.4	47.9	212.3	43.1	334.7
GEOROC database	samp. 3A03	107.8	0.03												20.3												2970	36.6									0.03	16.19		1.64	3.3	0.93	29.5	10.4	118.1	44.6	191.9	37.4	292
GEOROC database	samp. 3A03	103.378	0.02												23.4												2030	35.1									0.02	24.89		1.76	4.1	0.96	34.1	11.3	127.3	48.9	210.4	41.8	320.3
GEOROC database	samp. 3A03	117.142	0.03												22.7												2607	40.4									0.03	19.53		1.15	3.3	0.79	26.9	9.2	99.9	38.8	167.5	33.3	260.1
GEOROC database	samp. 3A03	109.871	0.03												17.8												1237	21.5									0.03	20.71		1.51	2.7	0.71	27.4	9.8	106.4	40.4	173.6	34	266.2
GEOROC database	samp. 3A03	98.0557	0.06												20.6												3272	32.6									0.06	26.37		2.28	4.3	1.15	36.3	13.1	146.1	55.9	234.6	46.2	362.3
GEOROC database	samp. 3A03	119.885	0.04												18.6												1099	16.2									0.04	32.73		2.61	5.5	1.46	51.1	18.6	212.2	83.8	385.8	76.8	614.8
GEOROC database	samp. 3A03	106.205	0.02												19.6												979	22.1									0.02	25.79		1.95	3.5	0.94	32	11.9	133	53.4	232.1	47.3	374.3
GEOROC database	samp. 3A03	103.047	0.04												21.1												1307	24.5									0.04	28.94		2.03	4.3	1.1	37.2	13.5	142.1	54.8	226.9	43.6	342.4
GEOROC database	samp. 3A03	98.9908	0.03												22.5												1413	28.7									0.03	28.35		2.33	4.6	1.05	37.9	14.4	153.1	56.2	247.3	49.1	371.2
GEOROC database	samp. 3A03	111.15	0.08												21.2												1343	26.1									0.08	40.72		3.24	6.1	1.48	56.6	20.3	235.2	96.4	425.8	86.1	660.9
GEOROC database	samp. 3A03	95.5377	0.1												18.7												3240	28.1									0.1	49.24		4.58	9.8	2.12	84	28.4	298.2	108.1	444.6	85.1	615
GEOROC database	samp. 3A03	96.4357	0.07												19.4												1195	25									0.07	36.22		3.18	6.2	1.54	53.8	18	202.7	80.9	356.4	71.3	571.9
GEOROC database	samp. 3A03	97.0761	0.04												17												2869	23.3									0.04	32.58		2.6	4.9	1.2	43.1	14.9	164.9	62.9	269.1	53.1	415.8
GEOROC database	samp. 5A03	110.768	0.01												9.1												1479	38.7									0.01	56.94		2.37	5	1.29	49.8	16.8	178.1	66.4	270.6	49.6	364.1
GEOROC database	samp. 5A03	107.392	0.06												14.3												1883	38.6									0.06	55.41		3.16	6.3	1.87	61.2	21	226	81	340	63.7	478.7
GEOROC database	samp. 5A03	114.412	0.04												8.1												1438	41.1									0.04	51.13		2.03	4.7	0.86	41.4	15.3	162.2	61.4	259	50.1	363.3
GEOROC database	samp. 5A03	99.599	0.1												8.5												3103	52									0.1	59.01		5.36	11.8	3.09	105.7	34.5	367.1	131.7	524.7	96.4	712.5
GEOROC database	samp. 5A03	120.921	0.04												10.3												1837	46.9									0.04	74.83		2.63	6.2	1.51	61.1	21.3	223.3	78.9	318.2	59.6	431.6
GEOROC database	samp. 5A03	97.3464	0.03												12.5												1256	22.6									0.03	16.44		2.49	4.8	1.46	45.8	14.6	159.6	55.3	231.5	43.6	337.9
GEOROC database	samp. 5A03	94.0523	0.09												22.9												2511	34.3									0.09	30.9		4.14	8.8	2.81	74.7	26.4	264.8	103.6	416.5	79.8	592.9
GEOROC database	samp. 5A03	112.233	0.05												8.9												2112	60.5									0.05	84.95		3.19	6.8	1.47	66.6	22.7	243.7	92.3	354.2	68.3	486.8
GEOROC database	samp. 5A03	109.433	0.03												12.1												1893	52.4									0.03	67.57		2.88	6.5	1.63	60.9	21.1	218.4	81.7	325.3	59.9	442.3
GEOROC database	samp. 5A03	125.638	0.04												9.8												2680	70.9									0.04	114.14		3.68	8.4	1.82	93.2	30.2	321.5	115.4	452.9	82.9	608.6
GEOROC database	samp. 5A03	107.165	0.04												9.8												1503	35									0.04	57.72		2.3	5.5	1.31	50.3	16	173.8	64.5	261.6	48	349.6
GEOROC database	samp. 5A03	101.559	0.05												10.6												2471	62									0.05	117.85		4.45	8.7	2.45	83.8	28.7	299	107.4	416.6	75.6	533.3
GEOROC database	samp. 5A03	113.099	0.06												10.2												2063	55.7									0.06	91.66		3.22	7.6	1.81	72.1	24.9	255.8	91	365.1	66.8	471.8
GEOROC database	samp. 5A03	117.921	0.06												13.5												2838	65.3									0.06	73.51		3.95	9.7	2.07	88.9	30.4	331	121.3	503.1	95.6	739
GEOROC database	samp. 5A03	132.174	0.03												11.1												1462	36.6									0.03	43.85		1.8	4.6	0.92	40.9	14.7	171	61.1	259	50.2	378.6
GEOROC database	samp. 5A03	94.1619	0.08												6.3												2727	36.2									0.08	35.27		5.54	10.6	2.78	103.7	32.7	342.6	122.5	485.5	90.8	640
GEOROC database	samp. 5A03	124.369	0.05												9.3												1016	26.2									0.05	28.01		1.31	3.2	0.69	27.6	10.4	115.6	42.3	182.6	37	285.9
GEOROC database	samp. 5A03	115.064	0.05												10.1												2694	78.3									0.05	119.7		4.1	9.7	2.16	88	31.7	331.6	115.1	466.4	84.5	595.2
GEOROC database	samp. RM (08DH-21)	322.541	0.0320924								626.05			86.2809	6.79054				1.79974								981.403	1.82418									0.0320924	8.50058		0.424552	1.27301	0.399669	17.9555	6.92614	102.689	38.5183	190.1	44.4531	407.217
GEOROC database	samp. RM (08DH-21)	114.562	0.024566								579.277			104.012	10.7807				1.34394								1664.49	2.693									0.024566	15.4409		2.17276	4.26601	1.65135	39.7265	13.7447	164.919	66.0871	313.312	69.4107	604.987
GEOROC database	samp. RM (08DH-21)	189.83	0.0190731								429.421			131.978	11.3637				5.75093								1559.43	5.46359									0.0190731	19.8602		1.07866	2.80567	0.770369	28.0398	10.7655	147.901	62.2649	285.976	64.5162	559.946
GEOROC database	samp. RM (08DH-21)	287.812	0.0132233								547.036			109.229	8.19259				1.32547								1224.4	3.20115									0.0132233	10.7414		0.574651	1.67763	0.806481	22.4374	8.90007	123.193	50.0092	256.607	58.866	515.058
GEOROC database	samp. RM (08DH-21)	190.654	0.0153111								238.906			62.6327	6.26689				0.450337								684.823	1.31711									0.0153111	6.20584		0.539292	1.19713	0.525657	11.8674	5.04123	70.8852	26.2279	127.361	29.8457	272.397
GEOROC database	samp. RM (08DH-21)	238.364	0.0292345								624.309			94.4059	7.41994				3.07205								2709.36	17.9419									0.0292345	50.582		1.67707	4.65777	1.30155	60.4409	22.077	293.923	106.217	536.008	118.338	1043.06
GEOROC database	samp. RM (08DH-21)	230.649	0.0193103								288.596			79.9665	9.43699				0.725371								830.342	2.60826									0.0193103	11.2547		0.4434	1.32668	0.428972	14.4326	5.77745	76.6515	33.8392	167.015	37.9063	343.988
GEOROC database	samp. RM (08DH-21)	126.795	0.0214861								269.667			63.1564	10.3449				0.63986								1491.52	1.75426									0.0214861	10.8224		2.15845	4.45341	1.46989	44.4541	14.3293	184.337	62.8555	287.017	59.5333	500.406
GEOROC database	samp. RM (08DH-21)	140.441	0.0156574								325.239			76.0888	11.2207				0.898018								1353.08	1.62105									0.0156574	8.82144		1.6234	3.55711	1.08036	35.1774	12.214	156.547	54.4331	261.62	55.3171	458.254
GEOROC database	samp. RM (08DH-21)	116.991	0.0311126								323.224			72.2935	11.5281				1.29778								1804.67	1.80868									0.0311126	17.9913		2.45832	6.20042	2.1563	52.8367	18.0171	205.947	78.5281	347.935	74.3681	610.387
GEOROC database	samp. RM (08DH-21)	199.675	0.0310522								458.533			93.5987	10.3868				2.18201								1708.63	6.49861									0.0310522	21.1437		1.02511	2.81517	1.10028	28.4959	11.1496	150.05	65.5467	310.263	71.5367	642.652
GEOROC database	samp. RM (08DH-21)	216.024	0.056477								523.382			165.12	11.2175				1.86379								2270.11	9.49312									0.056477	42.4819		1.2776	4.13248	1.14912	43.1016	16.884	210.817	93.0178	428.513	93.2214	773.827
GEOROC database	samp. RM (08DH-21)	397.325	0.0298456								713.09			47.6126	2.85233				1.16353								1323.83	4.74653									0.0298456	18.0524		0.403802	1.75315	0.539724	21.101	8.53112	130.405	51.1415	276.835	64.6641	603.308
GEOROC database	samp. RM (08DH-21)	174.639	0.0912589								400.852			62.1228	10.199				2.73295								1324.38	6.17674									0.0912589	25.1564		1.16062	2.87205	0.913116	30.6743	11.4153	144.355	57.6842	289.018	66.4997	581.22
GEOROC database	samp. RM (08DH-21)	252.646	0.0525428								472.005			164.412	9.34441				1.65359								2047.51	9.73315									0.0525428	40.9651		0.96444	3.04021	0.854784	36.8499	14.5981	184.981	78.9321	387.237	85.798	745.968
GEOROC database	samp. RM (08DH-21)	261.609	0.012252								403.976			43.6863	3.97225				1.7946								1203.61	3.31578									0.012252	18.9864		0.674668	2.38583	0.488677	25.722	9.5124	137.591	48.0789	244.581	54.7802	471
GEOROC database	samp. DH-1 (08DH-15)	223.582	0.00751745								679.865			97.9801	6.85104				0.790672								1304.47	9.05236									0.00751745	11.2439		0.669435	2.23847	0.768258	25.4229	9.50708	115.217	50.2538	238.534	55.0575	474.259
GEOROC database	samp. DH-1 (08DH-15)	207.13	0.0245348								545.037			159.008	13.856				1.3345								2587.03	18.1423									0.0245348	40.2437		1.53223	4.12559	1.36742	50.0347	18.412	231.422	101.016	457.163	99.8055	838.875
GEOROC database	samp. DH-1 (08DH-15)	155.948	0.00998069								399.944			56.3719	6.02175				0.813557								856.812	10.0776									0.00998069	9.49797		0.631964	1.67172	0.590139	15.2196	5.7585	71.5175	30.0172	146.765	34.9999	312.436
GEOROC database	samp. DH-1 (08DH-15)	163.134	0.036901								654.732			112.916	16.8751				1.05716								2486.22	21.095									0.036901	53.5577		2.09113	5.61519	1.47883	57.8601	20.9429	248.566	100.708	438.012	96.5993	771.473
GEOROC database	samp. DH-1 (08DH-15)	217.107	0.00997557								310.016			61.5453	10.1667				2.90782								1028.4	11.1219									0.00997557	14.0324		0.63164	2.12953	0.559798	18.5752	8.59622	105.763	43.1715	205.507	46.0836	387.329
GEOROC database	samp. DH-1 (08DH-15)	132.615	0.0520391								296.538			65.9383	15.867				16.6547								618.928	9.20937									0.0520391	5.2753		0.610432	1.28588	0.681057	11.5452	4.38139	54.8934	24.5167	117.67	27.4778	248.622
GEOROC database	samp. DH-1 (08DH-15)	306.926	0.00723177								86.7261			17.4348	5.59487				0.612122								150.163	8.89279									0.00723177	3.84718		0.0418179	0.292926	0.110859	1.89645	0.727428	11.2316	5.04164	27.0763	6.92154	66.033
GEOROC database	samp. DH-1 (08DH-15)	117.584	0.0197565								355.009			45.6881	10.1749				1.76626								1803.92	22.6476									0.0197565	12.0584		2.28771	5.36922	1.47643	44.635	16.6329	188.627	74.847	325.033	68.0857	547.184
GEOROC database	samp. DH-1 (08DH-15)	147.746	0.0192503								252.859			42.6069	10.2411				0.621875								1331.37	7.02262									0.0192503	10.8925		1.2022	3.23223	0.959064	31.9854	11.9453	129.467	53.86	231.075	49.0762	392.757
GEOROC database	samp. DH-1 (08DH-15)	162.561	0.0148747								664.485			123.284	8.78586				2.39144								2508.64	24.7812									0.0148747	81.8057		2.00411	5.29229	1.62601	55.75	20.1638	236.305	99.4018	439.18	95.3803	763.274
GEOROC database	samp. DH-1 (08DH-15)	76.9811	0.0242131								181.087			18.4212	25.0498				0.723584								418.803	17.997									0.0242131	13.4558		0.877414	1.74063	0.265125	14.266	4.15834	44.9075	16.5086	70.3492	14.5179	113.626
GEOROC database	samp. DH-1 (08DH-15)	59.0532	0.0239546								218.215			28.8669	39.5969				0.963811								344.068	16.3793									0.0239546	7.82863		0.997331	1.86191	0.346812	11.0408	3.78212	38.3523	14.093	58.0174	12.0004	91.9839
GEOROC database	samp. DH-3 (08DH-19)	118.849	0.0190532								536.483			94.5444	11.6287				0.895655								1677.53	13.537									0.0190532	14.4967		2.11537	4.1657	0.846422	39.7957	14.2871	166.738	66.8507	297.166	60.6193	507.744
GEOROC database	samp. DH-3 (08DH-19)	162.985	0.0236814								255.616			59.3937	6.98308				1.43219								1046.39	10.7585									0.0236814	14.9772		0.749738	2.09021	0.719566	21.0199	7.51525	89.9368	38.2771	176.42	40.1988	344.058
GEOROC database	samp. DH-3 (08DH-19)	296.131	0.021409								618.441			153.022	20.1463				1.15805								2675.49	13.7043									0.021409	27.3977		1.05847	3.09372	1.76988	46.8919	18.5094	233.543	100.278	460.445	101.871	863.699
GEOROC database	samp. DH-3 (08DH-19)	117.712	0.0521287								672.434			91.6621	14.1225				8.33964								3741.38	7.78219									0.0521287	43.8229		4.88325	11.4886	3.42474	106.016	35.9739	403.367	153.932	656.28	134.356	1064.16
GEOROC database	samp. DH-3 (08DH-19)	96.7677	0.0486603								378.572			59.3771	9.81562				7.56733								2100.97	10.3717									0.0486603	19.1403		3.2171	6.09946	1.99804	50.9319	17.8436	203.812	82.222	367.08	82.1114	682.034
GEOROC database	samp. DH-3 (08DH-19)	165.015	0.0190419								865.479			155.548	5.9144				2.62406								2452.84	15.2238									0.0190419	31.7461		2.00086	4.40445	1.48632	44.6915	18.9419	227.035	95.5261	465.227	106.634	954.699
GEOROC database	samp. DH-3 (08DH-19)	114.459	0.0451382								619.275			52.0118	22.6586				1.75141								3500.65	13.6116									0.0451382	26.0416		4.68901	9.96721	2.68347	99.5065	32.4558	364.993	140.301	600.151	125.294	961.7
GEOROC database	samp. DH-3 (08DH-19)	105.843	0.0943794								1526.26			281.309	12.0775				33.2077								6997.56	34.3676									0.0943794	141.669		9.54285	21.7417	5.45646	175.913	62.118	701.947	276.787	1216.33	259.378	2123.86
GEOROC database	samp. DH-3 (08DH-19)	82.6802	0.0911819								798.862			180.125	13.764				1.17433								4325.83	14.053									0.0911819	49.4877		8.46932	17.249	6.73212	130.293	42.8583	469.647	176.923	770.527	164.76	1371.98
GEOROC database	samp. DH-3 (08DH-19)	129.846	0.00771406								473.298			144.732	13.1939				1.05476								2227.73	21.698									0.00771406	47.5357		2.49798	6.19856	1.74282	57.5614	20.2073	231.186	90.6265	395.645	82.3471	672.548
GEOROC database	samp. DH-3 (08DH-19)	123.23	0.0387255								658.888			96.1443	11.535				11.5637								1665.1	14.1802									0.0387255	11.7206		1.97955	4.14617	0.850887	40.7004	13.9975	165.11	66.395	293.293	61.2038	504.343
GEOROC database	samp. DH-3 (08DH-19)	103.056	0.0347773								337.769			90.3314	10.1932				1.37469								1521.03	8.96239									0.0347773	13.6975		2.24614	3.95364	2.02116	36.4889	13.1741	147.615	58.7853	276.814	62.4933	546.384
GEOROC database	samp. DH-3 (08DH-19)	175.576	0.0377477								336.748			98.8716	15.1968				28.9601								1313.5	10.0675									0.0377477	11.5707		0.873108	2.0662	0.906557	22.8832	8.76689	107.761	49.759	235.917	53.9388	464.311
GEOROC database	samp. DH-3 (08DH-19)	216.18	0.00506809								548.811			149.389	17.7957				2.83279								2508.83	16.4806									0.00506809	23.5968		1.38033	3.35392	1.44284	38.2921	16.4604	211.397	93.7864	453.827	103.44	872.274
GEOROC database	samp. DH-3 (08DH-19)	99.2061	0.0496817								295.03			45.0456	21.185				15.1463								1311.12	9.66624									0.0496817	12.031		2.00813	4.16073	1.03903	34.6439	11.8635	134.367	53.1473	226.867	47.2804	387.071
GEOROC database	samp. CA-536-304	30.9091	0.054												1.17											0.34	330	8.8					0.59				0.054	5.3	0.187	2.64	4.4	2.89	17.3	5.2	51	15.2	54	10.4	86
GEOROC database	samp. CA-536-304	44.9936	0.075												3.4											0.61	39	0.86					0.38				0.075	0.82	0.0264	0.214	0.241	0.243	1.03	0.52	5.1	1.69	6.2	1.41	12.9
GEOROC database	samp. KAT-2	105.944	0.08	0.41							173		1.39		5.68											0.83	1145	30.4					1.34				0.08	45.7	0.09	1.15	3.21	0.62	19.7		89.7		226		442
GEOROC database	samp. HST0610	48.7865	0.06												12.4												2770	1.93						0.79		35.4 \ 36.1	0.06	16.5	0.53	8.89	14.1	0.49	68.5	23.3	266	94.7	405	84.7	791
GEOROC database	samp. HST0606	30.7123	0.029												3.68												616	0.31						0.19		7.15 \ 7.15	0.029	12	0.24	2.97	4.29	1.64	15.8	4.67	53.9	19.9	94.6	23.4	233
GEOROC database	samp. HST0606	32.8538	0.066												10.6												1537	0.85						0.29		13.2 \ 13.2	0.066	18	0.45	7.59	10.9	6.13	45.2	13.5	147	51.7	225	50.9	500
GEOROC database	samp. HST0606	40.2107	0.033												2.27												1443	0.96						0.36		11.8 \ 11.8	0.033	22	0.31	5.02	8.7	3.46	34	10.7	128	47.4	217	50.6	522
GEOROC database	samp. HST0606	45.1445	0.021												5.03												1287	0.83						0.33		9.99 \ 9.99	0.021	18.9	0.25	3.82	6.9	3.38	30.7	9.92	111	41	192	44.8	462
GEOROC database	samp. HST0606	45.6961	0.007												9.18												1310	0.46						0.27		18.1 \ 18.1	0.007	9.91	0.28	3.93	7.53	2.28	32.6	10.8	118	44.7	194	43	422
GEOROC database	samp. HST0606	40.722	0.091												18.2												2575	1.22						0.45		17 \ 17	0.091	33.6	0.54	9.88	17.1	7.26	79.7	23.4	255	89.4	383	81.8	781
GEOROC database	samp. HST0701	171.367	0.015																								1039	1.81						0.76		4.26 \ 4.26	0.015	12	0.04	0.62	1.64	0.39	12.6	5.7	77.1	34.3	177	41.7	433
GEOROC database	samp. HST0703	56.4973	0.016																								2207	2.62						0.91		24 \ 24	0.016	19	0.39	6.33	11	1.43	58.6	19.7	227	80.4	340	70	649
GEOROC database	samp. HST0606	321.782	0.004												2.88												732	1.42						0.92		9.79 \ 9.79	0.004	6.02	0.01	0.19	1.22	0.33	7.29	3.54	52.9	24.5	131	32.7	352
GEOROC database	samp. HST0606	102.653	0.023												5.06												1764	6.94						1.94		11.4 \ 11.4	0.023	45.1	0.13	1.91	4.43	1.8	27.5	10.7	137	57.5	273	65.4	679
GEOROC database	samp. HST0606	139.243	0.054												13.4												1238	7.9						3.42		19.8 \ 19.8	0.054	33.8	0.08	0.95	3.2	0.69	18.5	7.28	102	42.1	203	48.7	507
GEOROC database	samp. HST0606	267.746	0.009												3.67												3272	13.6						3.7		33 \ 33	0.009	23.1	0.02	1.3	3.41	1.02	32.8	16.1	252	107	545	135	1398
GEOROC database	samp. HST0701	77.83	0.086																								1633	6.07						1.82		18.6 \ 18.6	0.086	27.3	0.19	3.13	7.09	0.12	40.6	14.5	169	61.1	256	52.1	452
GEOROC database	samp. HST0701	84.8345	0.046																								2004	9.21						2.55		32.1 \ 32.1	0.046	35.4	0.14	3.5	8.32	0.13	55.7	17.4	209	74	301	59.3	505
GEOROC database	samp. HST0606	82.1922	0.011												8.88												1110	4.5						2.2		18.5 \ 18.5	0.011	19.8	0.09	1.8	2.96	1.23	16.9	6.62	92	36.1	178	45.7	499
GEOROC database	samp. HST0606	207.648	0.01												1.22												1042	6.57						1.42		22.2 \ 22.2	0.01	77.5	0.03	0.45	2.61	0.33	20.3	6.55	79.7	32.1	174	52.6	788
GEOROC database	samp. HST0703	68.6334	0.012																								1173	3.52						1.32		9.4 \ 9.4	0.012	23.9	0.12	2.35	5.34	1.32	27.6	9.61	112	41.1	179	37.9	353
GEOROC database	samp. HST0612	117.865	0.01												4.08												801	1.15						0.62		25.8 \ 8.81	0.01	9.18	0.04	0.76	2.19	0.41	13.6	5.24	66.5	26.9	125	28	266
GEOROC database	samp. HST0701	119.586	0.012																								569	0.98						0.44		7.62 \ 7.62	0.012	9.68	0.06	0.59	1.02	0.35	9.47	3.18	44.7	18.9	92	22.4	226
GEOROC database	samp. HST0606	243.167	0.042												2.43												2406	27.9						5.8		38.4 \ 38.4	0.042	112	0.05	0.89	2.1	1.03	20.4	9.73	152	74.6	424	110	1162
GEOROC database	samp. HST0606	68.2015	0.004												5.11												1372	2.94						0.93		9.78 \ 9.78	0.004	36.1	0.12	2.75	6.37	0.86	29.6	10.6	131	48.5	216	44.9	435
GEOROC database	samp. HST0606	180.788	0.053												2.81												1814	12.8						2.37		19 \ 19	0.053	129	0.1	0.87	2.8	0.83	18.6	8.04	120	54.2	291	74.2	832
GEOROC database	samp. HST0610	149.311	0.016												3.82												1242	2.86						1.37		39.3 \ 13.5	0.016	25.9	0.02	0.79	2.23	0.59	15.4	6.17	87.1	38	198	50.9	564
GEOROC database	samp. HST0606	146.882	0.005												4.08												966	7.36						1.8		11.6 \ 11.6	0.005	49.4	0.03	0.67	1.47	0.52	10.1	4.35	67.6	29.8	163	43.5	477
GEOROC database	samp. HST0606	119.098	0.045												3.59												1394	6.44						2.1		37.7 \ 37.7	0.045	54.6	0.06	1.23	3.22	0.65	19.4	7.69	106	45.1	230	55.8	579
GEOROC database	samp. HST0606	138.215	0.014												3.69												1441	4.27						1.49		16 \ 16	0.014	46.2	0.11	1.09	3.39	1.13	21.2	8.23	114	47	235	57.3	589
GEOROC database	samp. HST0606	126.023	0.015												2.48												832	2.92						1.22		17.5 \ 17.5	0.015	25.2	0.02	0.71	1.49	0.34	9.32	4.13	60.6	26.3	138	35.7	395
GEOROC database	samp. HST0606	242.75	0.016												1.59												1728	32.1						7.08		34.6 \ 34.6	0.016	99.6	0.03	0.65	1.41	0.69	15.1	7.01	108	53.2	309	81.1	874
GEOROC database	samp. HST0606	127.249	0.032												5.72												4986	14.2						2.4		19.9 \ 19.9	0.032	122	0.29	5.45	18.7	1.82	118	44.7	537	193	769	152	1257
GEOROC database	samp. HST0606	131.627	0.052												3.16												1232	2.63						1.09		15.2 \ 15.2	0.052	30.1	0.07	0.91	3.13	0.85	16	6.55	92.8	39.4	202	50.7	541
GEOROC database	samp. HST0606	55.601	0.039												11.6												1810	3.9						1.17		11.3 \ 11.3	0.039	90.2	0.21	4.85	8.68	3.81	45.7	15.1	173	65.8	279	58.5	543
GEOROC database	samp. HST0606	168.9	0.02												4.19												2860	13.6						1.62		8.71 \ 8.71	0.02	152	0.08	1.64	4.85	1.59	33.4	14.2	207	91.7	464	106	1026
GEOROC database	samp. HST0606	159.106	0.01												2.54												2194	9						2.33		29.9 \ 29.9	0.01	50.7	0.12	1.64	6.93	1.76	45.5	17.1	211	79	339	67.8	587
GEOROC database	samp. HST0606	49.5359	0.049												17.5												3544	6.1						1.55		19.4 \ 19.4	0.049	205	0.66	11	24.7	8.42	116	33.7	377	129	522	106	941
GEOROC database	samp. HST0703	121.062	0.024																								768	2.06						0.76		21.3 \ 21.3	0.024	8.21	0.05	0.68	1.71	0.44	10.9	4.24	58.9	25.2	127	30.9	332
GEOROC database	samp. HST0612	51.215	0.1												10.7												1588	3.65						9.54		1110 \ 407	0.1	6.81	0.44	4.01	4.81	0.52	20.3	7.91	112	50.1	258	65.6	695
GEOROC database	samp. HST0610	51.87	0.011												4.06												100	0.17						0.099		7.1 \ 2.41	0.011	3.82	0.002	0.25	0.4	0.24	1.86	0.74	7.98	3.33	15.1	3.77	42.7
GEOROC database	samp. HST0610	213.265	0.038												4.31												1336	1.83						2.92		708 \ 248	0.038	0.8	0.05	0.7	1.96	0.2	15.1	8	110	42.3	204	52.1	547
GEOROC database	samp. HST0610	80.0866	0.008												13.3												517	2.4						1.01		30.3 \ 10.4	0.008	7.01	0.06	0.89	1.66	0.12	12.5	3.75	46.4	17.5	80.5	17.6	166
GEOROC database	samp. HST0612	54.1539	0.064												2.67												289	1.05						1.08		387 \ 133	0.064	13.9	0.04	0.67	0.89	0.24	4.75	1.46	20.7	8.49	46	11.5	136
GEOROC database	samp. HST0612	53.4185	0.014												6.71												819	0.63						0.34		248 \ 84.8	0.014	2.49	0.11	2.21	4.85	0.28	22.9	7.34	81.1	28.4	123	25.9	241
GEOROC database	samp. HST0612	60.8479	0.001												7.83												615	0.67						0.45		214 \ 72.8	0.001	2.81	0.07	1.35	3.36	0.26	17.3	5.41	58.6	20.3	90.7	19.7	179
GEOROC database	samp. HST0612	58.4969	0.011												14.8												455	0.68						0.6		424 \ 146	0.011	3.73	0.07	1.06	2.38	0.14	13.9	4.11	42.9	14.6	64.2	14.3	147
GEOROC database	samp. HST0610	86.9448	0.01												24.5												1385	9.54						10.7		736 \ 256	0.01	12.7	0.13	1.84	4.17	0.11	24.2	8.55	111	44.6	216	52.1	523
GEOROC database	samp. HST0612	62.6501	0.016												3.99												1395	3.94						1.71		842 \ 291	0.016	22.7	0.16	3.2	5.08	0.21	30.9	10.6	123	45.5	203	42.6	384
GEOROC database	samp. HST0612	97.4167	0.008												4.58												221	1.02						0.62		156 \ 53.6	0.008	14.8	0.01	0.24	0.6	0.18	2.93	1.17	16.7	6.61	35.5	9.24	103
GEOROC database	samp. CL	106.862	0.02																																		0.02	16.5	0.03	0.81	1.85	0.74	9.89	4.05	60.2	29.6	162	43.4	516
GEOROC database	samp. CL	139.313	0																																		0	28.5	0.05	1.03	2.62	1.11	16.8	7.04	103	49.3	269	69.5	788
GEOROC database	samp. CL	120.382	0.04																																		0.04	20.5	0.05	0.92	1.83	1.05	12.5	5.07	73.7	35.8	204	52.2	616
GEOROC database	samp. CL	119.545	0.05																																		0.05	24.7	0.05	0.77	2.43	1.04	13.1	5.05	69.9	31.3	170	43.8	517
GEOROC database	samp. CL	98.4653	0.03																																		0.03	60.2	0.1	2.5	4.9	3.4	30.5	11.9	163	75.2	397	97.6	1058
GEOROC database	samp. CL	123.434	0																																		0	14.6	0.02	0.69	1.04	0.89	10.2	3.56	51.2	24.6	138	38.1	455
GEOROC database	samp. CL	112.996	0.08																																		0.08	17.4	0.07	1.09	1.68	1.27	12.9	5.32	74.7	34.3	194	51.1	604
GEOROC database	samp. CL	101.189	0																																		0	17.7	0.03	0.91	1.83	0.74	10.6	4.07	61.5	28.3	160	42.2	500
GEOROC database	samp. CL	111.018	0.02																																		0.02	14.9	0.06	0.95	1.79	0.89	11.2	4.44	68.9	33.1	184	48.8	580
GEOROC database	samp. CL	126.24	0																																		0	16.7	0.02	0.67	1.47	0.83	10.5	3.91	58.1	27.9	157	41.9	480
GEOROC database	samp. CL	147.127	0.01																																		0.01	13.9	0.03	0.33	1.33	0.63	7.4	2.57	38.9	18.5	99	25.6	303
GEOROC database	samp. CL	110.928	0.02																																		0.02	14.7	0.04	0.83	1.46	0.82	10.4	3.99	58.7	28.7	163	42.8	511
GEOROC database	samp. CL	139.394	0.01																																		0.01	18	0.02	0.81	0.99	0.79	9.5	4.16	62.1	30.7	173	45.5	535
GEOROC database	samp. CL	164.617	0																																		0	17.7	0.02	0.38	1.4	0.7	9.5	3.56	49.2	21.6	117	30.3	341
GEOROC database	samp. KC0901-1	104.613	0.0141166																															2.81492		17.6524659385784 \ 47.5359486777503	0.0141166	25.5434	0.123466	2.12757	5.02474	0.228321	32.2182	12.05	156.364	57.815	281.745	58.1963	546.618
GEOROC database	samp. KC0901-1	106.914	0.02966																															1.82277		60.1692656586203 \ 35.9075283784981	0.02966	17.1257	0.061175	1.47207	3.35475	0.232722	22.2903	8.26084	109.386	40.8386	194.777	40.7825	387.832
GEOROC database	samp. KC0901-1	62.1392	0.0834552																															1.91542		29.1963072150234 \ 82.3659762548229	0.0834552	25.414	0.636539	11.3757	23.036	2.82264	127.795	39.656	473.2	163.157	709.37	134.747	1203.05
GEOROC database	samp. KC0901-1	108.434	0.00991302																															1.31801		13.7660152223446 \ 21.9205437198046	0.00991302	7.45816	0.10839	1.09349	3.594	0.401648	19.613	7.11859	90.9112	34.8779	166.484	34.2592	331.2
GEOROC database	samp. KC0901-1	83.4375	0.0140716																															1.38653		11.1268531710692 \ 34.1282538210931	0.0140716	14.9125	0.12913	2.27824	5.15549	0.730473	28.7663	9.92319	131.833	50.2326	243.99	51.7862	496.15
GEOROC database	samp. KC0901-1	98.2935	0.0656971																															1.12516		53.7757782821897 \ 16.0953869857265	0.0656971	13.6472	0.0864123	1.45603	2.76093	0.344083	20.1457	7.25079	93.7026	34.8823	167.232	35.1894	356.178
GEOROC database	samp. KC0901-1	73.8601	0.027148																															1.78493		72.0429792864366 \ 30.8222040933444	0.027148	13.8871	0.165814	3.04691	7.5313	0.868541	38.0071	12.7002	160.224	57.6487	265.835	54.3799	513.226
GEOROC database	samp. KC0901-1	68.3594	0.0156989																															1.3192		18.9406520751222 \ 64.1218107526824	0.0156989	14.8152	0.27101	5.07048	10.6871	1.44061	54.0517	18.8976	235.081	83.9907	390.23	79.8944	746.5
GEOROC database	samp. KC0901-1	39.735	0.00471957																															0.80438		13.8207027212323 \ 88.0638206270214	0.00471957	24.3507	0.192236	3.73542	6.37302	0.983963	26.4942	8.05778	93.578	32.2218	147.313	29.193	267.652
GEOROC database	samp. KC0901-1	65.3921	0.0495676																															1.46724		19.202641041166 \ 31.9818740482633	0.0495676	17.0281	0.379853	6.4926	12.2045	1.52953	67.8178	22.6852	277.134	98.5055	451.858	88.4622	803.03
GEOROC database	samp. KC0901-2	94.4811	0.0144966																															1.69187		17.1348535437672 \ 47.9400957507381	0.0144966	17.7798	0.0863649	2.11264	4.26991	0.493714	29.0973	9.93959	133.535	51.2657	253.676	51.9818	494.054
GEOROC database	samp. KC0901-2	90.0849	0.0825072																															2.03137		40.8679350187932 \ 56.1165464300917	0.0825072	17.5523	0.158225	2.98653	6.14645	0.609881	37.7836	13.9113	181.063	66.2992	312.228	61.4704	569.394
GEOROC database	samp. KC0901-4	142.697	0.0501918																															3.37969		13.0583987271341 \ 175.172331064079	0.0501918	11.1275	0.0611458	0.693008	1.56476	0.202458	12.4816	4.95911	68.5362	26.701	133.918	27.9099	262.081
GEOROC database	samp. KC0901-4	99.3679	0.0992446																															0.808657		103.70276080983 \ 97.4525828730557	0.0992446	4.27201	0.113612	1.99138	4.3507	0.61373	25.7895	10.4603	135.746	51.9012	259.272	53.3149	496.932
GEOROC database	samp. KC0901-4	61.9294	0.085194																															2.65534		27.6849647916021 \ 150.835639083807	0.085194	10.2684	0.153973	3.64811	5.48207	0.226818	33.5807	10.9545	135.653	48.2076	226.423	43.9048	398.195
GEOROC database	samp. KC0901-4	137.507	0																															1.80155		13.1999553663616 \ 44.7719794638966	0	4.99238	0.0329947	0.977955	3.06671	0.0147004	21.5609	7.65308	101.961	37.8218	182.407	37.7527	346.016
GEOROC database	samp. KC0901-4	87.4082	0.0205046																															3.09202		70.1073883918059 \ 65.1533685981476	0.0205046	18.8113	0.148687	2.85978	6.88243	0.848039	41.5015	14.425	176.591	61.4498	280.306	54.1148	489.984
GEOROC database	samp. KC0901-5	76.812	0.0260024																															1.5139		24.5073053093619 \ 82.6704367185121	0.0260024	43.3149	0.0731786	1.54197	3.80612	0.684369	19.762	6.5527	84.2927	30.8855	151.644	31.0552	297.276
GEOROC database	samp. KC0901-5	33.6811	0.0204543																															0.383475		13.2872588951564 \ 24.1572194025565	0.0204543	25.4097	0.074549	2.03109	3.92608	0.94695	14.1851	4.05085	45.0853	14.9527	70.2704	15.0851	151.153
GEOROC database	samp. KC0901-5	109.886	0.0159691																															0.896351		10.7976727922893 \ 34.9781545310195	0.0159691	24.3466	0.0489861	0.757105	2.10602	0.424391	12.1522	4.46997	61.1955	24.6289	130.6	28.8644	295.373
GEOROC database	samp. KC0901-5	62.9903	0.0374673																															0.812373		12.1010609894826 \ 47.9291686125015	0.0374673	52.412	0.215871	5.0177	8.80343	3.4273	51.8743	16.8774	201.32	73.3951	354.758	70.0561	665.115
GEOROC database	samp. KC0901-5	70.0662	0.0121918																															1.0887		42.1463809012777 \ 44.184146722704	0.0121918	25.2177	0.0762533	1.45515	2.66162	0.443882	14.3916	5.08418	65.9184	25.0724	127.156	27.7102	275.031
GEOROC database	samp. KC0901-5	105.019	0.0178338																															1.09595		28.712132596331 \ 85.953164180866	0.0178338	3.68908	0.141076	2.97957	7.16273	0.216774	38.3463	15.3549	220.985	88.5499	436.212	86.8161	778.53
GEOROC database	samp. KC0901-5	86.5647	0																															1.31284		10.7377990267679 \ 27.7865766778497	0	13.7874	0.12247	1.97449	4.47482	0.466844	24.3708	8.96364	118.593	43.9801	216.417	45.0447	420.24
GEOROC database	samp. KC0901-6	63.7769	0.0449659																															1.11359		30.827	0.0449659	8.48326	0.286521	4.77203	8.05669	0.923919	42.4687	14.9239	191.135	68.3255	320.377	62.7631	569.171
GEOROC database	samp. KC0901-6	117.999	0.030818																															0.754441		9.81635	0.030818	7.79223	0.0439526	0.73583	2.39101	0.307271	13.3589	5.01033	66.3943	26.3626	130.735	28.0564	264.498
GEOROC database	samp. KC0901-6	77.6556	0.033512																															0.877118		13.996	0.033512	11.6725	0.123173	2.15801	4.57387	0.525417	25.2812	8.94835	113.861	42.6478	203.784	41.2459	367.296
GEOROC database	samp. KC0901-6	70.8958	0																															1.02084		16.1496	0	10.1999	0.122784	2.842	5.58117	0.720127	30.3592	10.3353	133.504	49.3958	227.526	45.7838	420.293
GEOROC database	samp. KC0901-6	67.0395	0.00945759																															0.975563		17.064	0.00945759	11.5434	0.168893	3.4634	6.01359	0.851519	34.0347	11.6736	147.332	54.1021	256.492	50.4142	456.725
GEOROC database	samp. KC0901-6	105.623	0.0650917																															1.78535		23.816	0.0650917	15.7016	0.0686045	1.45155	3.83131	0.296027	21.2316	8.21042	111.191	42.4247	209.46	42.4007	390.916
GEOROC database	samp. SC-1	85.8749	0.03												13.5												1919	2.47						0.99			0.03	6.44	0.14	3.22	8.12	1.06	43.9	15.3	198	70.1	297	69.4	720
GEOROC database	samp. SC-1	42.4875	0.1												745												2005	2.23						0.73			0.1	37.8	0.48	7.79	13.7	5.13	58.4	17.5	211	71.9	305	70.4	733
GEOROC database	samp. SC-1	85.3818	0.03												11.1												2546	3.33						1.19			0.03	16.8	0.22	4.29	9.34	2.15	53.5	19.3	251	91.8	406	97.6	1058
GEOROC database	samp. SC-1	122.525	0.06												5.05												1273	7.58						4.3			0.06	21.7	0.08	1.38	3.1	0.2	21.2	8.43	117	46.1	206	55.5	640
GEOROC database	samp. SC-1	54.5434	0.01												7.38												2951	2.6						0.89			0.01	17.7	0.41	9.04	17.8	0.84	79.3	25.7	327	113	461	106	1077
GEOROC database	samp. SC-1	59.3995	0.02												1.84												244	0.62						0.23			0.02	12.2	0.02	0.53	1.37	0.2	5.09	1.74	22.7	7.71	36.6	10.3	134
GEOROC database	samp. SC-1	64.9177	0.02												8.57												2117	6.61						1.34			0.02	38.4	0.21	4.59	9.37	4.35	43.7	15.2	200	70.9	315	79.8	883
GEOROC database	samp. SC-1	152.082	0.01												5.38												1573	2.9						1.15			0.01	6.14	0.02	1.14	4.61	0.62	25	9.18	139	54	259	64.1	711
GEOROC database	samp. SC-1	80.3243	0.01												8.49												2324	4.21						1.82			0.01	12.5	0.17	4.25	9.65	1.64	53.7	18.4	237	85.8	367	84	841
GEOROC database	samp. SC-1	78.7005	0.03												12												2752	6.82						1.71			0.03	22	0.22	5.15	12.2	3.69	63.3	21.6	285	103	447	104	1095
GEOROC database	samp. SC-1	85.6648	0.01												17.2												1688	3.12						1.2			0.01	10.2	0.13	2.7	6.58	1.73	36	12.3	164	60.8	272	64.8	688
GEOROC database	samp. SC-1	44.6742	0.06												25												2867	2.78						0.9			0.06	26.2	0.62	11.4	23.1	3.48	94.9	27.7	341	109	435	92.1	906
GEOROC database	samp. SC-1	104.193	0.01												9.49												1181	2.78						1.19			0.01	12.9	0.06	1.54	4.28	0.57	25.2	8.77	118	43.4	195	45.8	496
GEOROC database	samp. SC-1	142.675	0.02												17.6												3259	1.69						0.96			0.02	7.46	0.12	2.9	9.25	1.39	59.3	22.8	315	117	521	124	1273
GEOROC database	samp. SC-1	104.375	0												5.48												2089	6.88						2.2			0	28	0.12	2.53	6.49	0.87	37	13.8	190	73.2	341	85.7	977
GEOROC database	samp. SC-1	74	0.07												15.9												1077	3						1.61			0.07	34.8	0.08	1.87	4.46	1	21.6	7.41	97.5	36.2	168	43.9	498
GEOROC database	samp. Y97-1	153.214	0.05								250				3.52			0.22	21							0.22	572	1.1						0.76		1.35	0.05	3.2	0.03	0.42	1.12	0.09	7.92		46.8	18.6	90.4		226
GEOROC database	samp. Y97-1	122.735	0.08								488				7.67			1.12	10							0.48	1495	2.42						1.17		3.48	0.08	13.3	0.08	1.38	3.26	0.62	22.1		119	49.6	246		636
GEOROC database	samp. Y97-4	86.1102	0.1								258				11.5			2.55	1004							0.85	969	3.21						1.49		23.1	0.1	17.3	0.11	1.57	2.56	1.11	17.5		83.8	31.7	146		314
GEOROC database	samp. Y97-4	63.3096	0								261				14			1.04	202							0.34	817	7.86						3.51		23.5	0	25.8	0.08	1.68	3.09	0.37	15.7		68.9	26.9	132		328
GEOROC database	samp. 96NS-410	155.733	0.06	16.4							1316		446.4		19.9	5			368.7								1655										0.06	16.1	0.2	2.5	4.8	6.5	50	33	256	62	183	32	275
GEOROC database	samp. 96NS-410	161.682	0.07	14.9							1795		953.8		22.8	13.1			875.4								2379										0.07	18.4	0.3	3.4	6.4	8.5	61	45	359	87	263	50	431
GEOROC database	samp. 96NS-410	33.3056	0.06	5.6							347		21.3		3.8	0.2			22.4								787										0.06	23.3	0.3	3.7	5.2	2.8	20	7	72	26	106	24	236
GEOROC database	samp. 96NS-410	64	0.02	4.9							238		48.1		2.9	0.4			30.1								830										0.02	12.7	0.1	2.1	3.5	1.2	19	9	84	30	119	27	253
GEOROC database	samp. 96NS-410	87.8333	0.02	16.3							338		35.9		2.6	0.2			57.9								801										0.02	11.9	0.1	1	2.4	0.8	14	6	62	24	109	25	250
GEOROC database	samp. 96NS-410	49.6333	0.08	18							784		265.7		8.7	2.4			252.2								1453										0.08	18.4	0.4	5.8	7.9	4.5	43	21	166	48	170	34	307
GEOROC database	samp. 96NS-410	167.162	0.03	17.6							1077		402.9		23.4	3.6			416.3								1718										0.03	17.5	0.1	2.2	4.5	6.2	48	32	247	62	187	37	315
GEOROC database	samp. 96NS-410	79.3651	0.05	4.9							440		83.4		4.4	0.6			107.8								893										0.05	11	0.2	1.8	4.2	2.4	20	11	100	31	117	25	234
GEOROC database	samp. 96NS-410	49.4737	0.1	9.2							209		12.5		4	0.1			33.7								690										0.1	16.7	0.1	1.9	2.8	0.9	14	6	56	22	95	22	199
GEOROC database	samp. 96NS-410	95.9707	0.01	12.2							760		203.8		11.7	1.5			243.8								1211										0.01	13.9	0.1	2.1	3.9	3.1	29	16	131	39	133	29	262
GEOROC database	samp. 96NS-410	86.5789	0.1	8.7							618		276.6		5.6	2.4			251								854										0.1	12.6	0.2	1.9	2.8	2.1	21	12	98	26	96	20	182
GEOROC database	samp. 96NS-410	125.263	0.03	11.7							766		328.8		13.1	3			448.4								1066										0.03	14.7	0.1	1.8	3.8	3.9	30	19	153	39	122	23	192
GEOROC database	samp. 96NS-410	36.1201	0.08	18							775		157.7		11.2	1.4			239.1								3093										0.08	19.5	0.8	13.2	22.4	9.4	96	36	300	99	385	80	680
GEOROC database	samp. 96NS-410	58.6351	0.09	9.3							561		127.2		5.6	1.7			108.4								1028										0.09	16	0.2	2.9	4.8	2.7	26	13	106	33	122	27	245
GEOROC database	samp. 96NS-410	111.162	0.03	15.8							1188		492.1		14.4	4.3			314								1544										0.03	17.1	0.2	2.3	4.9	4.8	42	25	174	45	149	32	261
GEOROC database	samp. 96NS-410	133.875	0.07	16.4							1897		738.2		38.9	7.7			518.6								3098										0.07	14.7	0.3	4.8	12	17.2	119	66	459	106	311	54	432
GEOROC database	samp. 96NS-410	81.4286	0.05	8.5							814		184.4		21.3	2.7			233.1								1419										0.05	14.2	0.2	3.5	6	5.8	50	24	180	47	160	33	279
GEOROC database	samp. 96NS-410	157.169	0.08	25.2							1829		777.4		34.1	6.2			655.4								2461										0.08	19.6	0.3	3.2	6.8	7.8	69	44	342	83	250	48	386
GEOROC database	samp. 96NS-410	150.361	0.04	16.2							673		287.4		10.9	2.5			235.5								1177										0.04	13.9	0.1	1.3	3.2	3.1	30	17	139	38	126	28	234
GEOROC database	samp. 96NS-410	93.8824	0.04	11.4							1504		524.8		20.6	6.1			448.4								1655										0.04	13.3	0.3	3.4	5	5.1	52	28	190	45	137	28	225
GEOROC database	samp. 96NS-410	87.2045	0.1	10.7							1060		405		18.5	5.6			295								1269										0.1	13.4	0.3	3.5	5.1	5.3	40	24	181	42	136	24	221
GEOROC database	samp. 96NS-410	115.556	0.02	18.4							683		263.5		9.1	2.2			306.9								1038										0.02	16.8	0.1	1.8	3.4	2.8	25	16	136	37	126	24	217
GEOROC database	samp. 96NS-410	144.968	0.08	19.2							1470		629.3		28.8	6			440.1								2070										0.08	14.8	0.2	2.9	6.9	6.7	61	39	296	71	215	38	343
GEOROC database	samp. 96NS-410	101.182	0.06	10.2							813		170.1		11.1	1.9			176								1004										0.06	16.7	0.2	2	3.3	2.4	25	15	126	36	125	25	225
GEOROC database	samp. 96NS-410	63.6364	0.01	0.4							203		3.7		2.7	0.1			5								579										0.01	9.4	0.1	1.1	2.4	0.5	12	4	48	17	79	17	173
GEOROC database	samp. G3S	233.019	0.02	0.37			25.5	5.6	1.9	22.8	212.8	0.3	2.7	45.5	17.9	6.69											802	1.34									0.02	7.47	0.07	0.47	1.9	0.36	21.77	7.86	87.8	32	143.3	29.4	237.5
GEOROC database	samp. G3S	102.085	0.06	0.13			22.2	5.3	2.4	17.9	230	0.3	2.4	43.2	10.3	0.35											453	2.02									0.06	14.73	0.16	0.63	1.28	0.2	10.75	3.61	43.1	17.2	78.8	18	159.2
GEOROC database	samp. G3S	214.239	0.01	0.97			15.5	4.5	1.5	13.4	124	0.3	1.4	39.3	20.5	2.19											480	1.66									0.01	6.28	0.1	0.24	0.87	0.13	8.39	3.05	40.3	17.4	87.4	21.4	209.8
GEOROC database	samp. G3S	181.444	0	0.11			18.8	4.4	1.8	15.5	249.9	0.3	1.4	75.1	23.2	1.39											654	2.43									0	12.06	0.11	0.45	1.62	0.15	15.36	5.09	63.9	25.3	114.6	25.1	215.6
GEOROC database	samp. G3S	197.678	0.01	0.03			15.2	3.8	1.5	17.6	253.9	0.2	1.5	67.2	16.4	1.36											429	1.48									0.01	6.98	0.08	0.3	0.91	0.12	9.43	3.74	44.6	17	80.7	17.3	152.6
GEOROC database	samp. G3S	179.154	0.01	0.55			18.8	6.4	2.4	13.3	296.4	0.3	3.4	63.8	14.6	12.03											1209	1.65									0.01	14.47	0.1	0.89	2.83	0.3	30.82	11.1	121.3	47.5	214	45.3	370
GEOROC database	samp. G3S	186.357	0.08	0.12			23.8	15.3	8.2	51.3	246	1.7	3.8	83.1	36.8	3.62											662	1.84									0.08	11.55	0.15	0.44	1.42	0.14	14.22	5.25	62.6	24.9	122.6	27.5	236.6
GEOROC database	samp. G3S	201.31	0.07	0.1			19	6.3	3.5	17	176.3	0.6	2.2	46	17.6	1.79											507	1.72									0.07	8.68	0.08	0.3	0.84	0.18	10.01	3.64	44.5	18.9	96.2	23.1	219.9
GEOROC database	samp. G3S	232.801	0.01	0.09			21.8	4.3	1.4	15.1	191.6	0.2	1.7	56.9	14.7	0.12											333	1.38									0.01	4.29	0.06	0.18	0.47	0.1	5.84	2.44	30.3	11.8	61.2	14.3	131.5
GEOROC database	samp. G3S	237.88	0.01	0.03			17.6	3.9	1.4	14	365.4	0.2	1.6	72.5	11.3	5.06											1187	1.64									0.01	17.29	0.13	0.6	2.34	0.29	26.95	9.81	113.6	46.7	207.9	45.1	373.2
GEOROC database	samp. G3S	111.904	0.02	0.02			15	3.7	1.5	31.8	132.5	0.2	1.4	57.3	17.6	0.11											195	1.18									0.02	4.45	0.11	0.25	0.83	0.14	6.04	2	21.5	8.4	36.2	7.7	60.5
GEOROC database	samp. G3S	172.024	0	0.22			18.4	4.5	2.2	15.5	138.7	0.2	2.1	43.4	20.5	2.41											516	1.83									0	6.29	0.06	0.35	0.84	0.15	8.91	3.77	42.5	18.2	97	24	229.5
GEOROC database	samp. G3S	116.763	0.01	0.03			20.7	3.1	1.7	14.3	319.6	0.2	1.7	73.3	20	10.31											1341	1.61									0.01	15.7	0.15	1.65	4.91	0.47	41.95	13.34	144.2	54	231	48.8	396.4
GEOROC database	samp. EN136-2	111.533	0	0.01			27.6	3.6	1.1	15.4	102.5	0.2	1.4	33.3	8.7	0.36											151	0.92									0	8.54	0.07	0.17	0.38	0.11	3.56	1.12	13.1	5.9	27	6	59.9
GEOROC database	samp. EN136-2	174.758	0	1.27			33.7	6.7	1.6	16.1	106.3	0.2	3.4	29.3	7.5	1.34											289	1.19									0	3.65	0.07	0.18	0.55	0.11	4.78	1.92	23.7	10.3	48.8	11	100.2
GEOROC database	samp. EN136-2	379.259	0.02	0.16			36.9	4.2	1.2	13.9	74.8	0.2	2	13	8.7	0.35											219	1.6									0.02	3.34	0.08	0.05	0.27	0.06	2.88	1.11	16	7.7	40.5	10.5	102.7
GEOROC database	samp. EN136-2	185.031	0.01	0.01			22.9	4.3	1.4	14.4	86.4	0.2	1.7	25.2	8.3	1.75											269	1.69									0.01	5.3	0.07	0.17	0.47	0.09	4.94	1.91	23.1	9.7	51.3	12.2	110.5
GEOROC database	samp. EN136-2	160.275	0.05	1.75			34.8	6.7	2.3	18	137.7	1.4	2.3	45.4	7.5	4.32											755	2.1									0.05	10.22	0.12	0.62	1.78	0.28	17.21	6.22	73.7	28.9	134	28.2	243.4
GEOROC database	samp. EN136-2	100.403	0.05	0.47			47.3	10.8	2.4	16.8	226.7	1.8	7	35.7	12.1	3.67											703	1.49									0.05	10.43	0.07	0.95	1.91	0.44	16.16	5.69	63.7	26.9	132.5	30.9	286.3
GEOROC database	samp. 2303	35.053	0.01								350				10.3												515	0.89						0.87		1.434	0.01	8.25	0.12	1.98	3.09	0.53	10.7	3.73	42.3	16.1	80	18.8	192
GEOROC database	samp. 2303	36.293	0.04								471				9.82												739	1.18						0.73		2.18	0.04	2.26	0.17	2.95	6.46	0.16	22.5	6.95	73.5	24.5	106	23.3	221
GEOROC database	samp. 1P2JD7-1	71.9191	0.06								406				4.4												614	1.79						0.64		0.7	0.06	1.22	0.093	1.34	3.52	0.022	21.4	7.48	69.8	18.5	60.1	9.73	69.3
GEOROC database	samp. 1P2JD7-1	85.4094	0.02								714				8.77												1343	4.09						2.67		2.27	0.02	5.68	0.12	2.27	6.38	0.12	35.5	13.9	143	38.1	138	26.4	212
GEOROC database	samp. 1P2JD7-1	339.744	0.1								2614				5.34												4263	4.62						3.89		5.98	0.1	0.73	0.13	1.37	5.68	0.18	53	28.5	375	125	531	112	993
GEOROC database	samp. 2509	195.537	0								1398				63.1												704	1.34						1.08		2.32	0	0.35	0.009	0.459	2.19	0.076	17	7.38	74.2	20.5	72.9	12.8	109
GEOROC database	samp. 2509	170.801	0.09								766				6.17												1716	1.41						1.27		1.04	0.09	0.52	0.04	1.18	4.99	0.11	34.5	14.6	163	51.7	217.5	46.6	427
GEOROC database	samp. 2509	214.94	0.01								180				4.36												1018	0.95						0.94		0.61	0.01	0.28	0.03	0.52	2.42	0.07	18.6	8.52	92	30.3	133.6	28.3	258
GEOROC database	samp. A	78.6667	0.01																																		0.01	9	0.06	1	3	0.2	12	5	59	22	99	21	270
GEOROC database	samp. A	70	0.02																																		0.02	15	0.05	1	1	0.1	6	3	35	15	75	18	185
GEOROC database	samp. C	117.19	0.04																																		0.04	11	0.14	3	7.7	0.8	48	19	253	101	451	94	870
GEOROC database	samp. QT-135R	58.43	0																																		0	14	0.18	2.3	3.6	0.29	18	7.4	82	32	145	31	294
GEOROC database	samp. QT-135R	72.3864	0.07																																		0.07	17	0.08	1.6	3.3	0.2	16	6.5	78	31	142	30	291
GEOROC database	samp. QT-135R	77.7778	0																																		0	16	0.08	1.8	5.2	0.22	22	8.7	104	40	189	45	399
GEOROC database	samp. QT-135R	106.241	0.02																																		0.02	18	0.05	1	2.9	0.14	15	6.2	79	32	160	38	403
GEOROC database	samp. QT-135B	81.6026	0																																		0	18	0.06	1.2	2.6	0.14	13	5.3	67	26	129	29	294
GEOROC database	samp. KPST01A	74.2245	0.079								357			55.4	14.3				1.19								1890	10.2									0.079	119		4.15	8.89	2.14	67.9	20.7	210	78.1	313	62.5	485
GEOROC database	samp. KPST01A	87.4465	0.072								234			52.3	12				1.06								953	8.3									0.072	65.1		1.59	3.15	0.977	25.1	7.95	92.4	36.8	168	37.1	310
GEOROC database	samp. WSW2A	81.5958	0.076								355			60.1	12.7				2.08								1560	8.52									0.076	88.9		2.86	5.88	1.83	47.3	14.7	157	60.3	264	54.9	436
GEOROC database	samp. WSW2A	125.687	0.022								271			62.3	8.97				1.11								985	14.1									0.022	88.4		0.923	1.74	0.5	16.7	6.18	75.8	34.2	175	40.7	361
GEOROC database	samp. WSW2A	140.53	0.032								235			55.9	8.42				0.981								927	13.6									0.032	88.3		0.757	1.67	0.45	15.5	5.93	73.2	32.3	167	39.1	340
GEOROC database	samp. WSW2B	83.9865	0.028								234			47.7	17.4				0.94								827	7.82									0.028	85.6		1.53	3.14	0.95	24.5	7.97	86.4	33.2	147	30.2	252
GEOROC database	samp. WSW2B	75.2055	0.05								300			50.2	24.8				1.17								838	5.56									0.05	82.8		1.92	4.03	1.3	29.5	9.38	97.8	35.3	150	28.9	222
GEOROC database	samp. GJ1A	100.862	0.069											85.1	34.8				0.543								7890	97									0.069	654		13.3	37.9	5.56	322	99.7	993	339	1220	211	1410
GEOROC database	samp. GJ1A	105.871	0.013								391			58.6	16.6				0.208								1960	22.2									0.013	160		2.71	7.02	1.56	59.4	19.2	207	77.3	320	63.7	490
GEOROC database	samp. GJ1A	134.659	0.035								429			29.5	14.5				0.23								1620	17.1									0.035	117		1.82	5.73	0.881	50.5	17.3	186	68.7	266	48.8	341
GEOROC database	samp. PSTG01C	66.839	0.056								435			47.1	19.1				1.65								2630	12.4									0.056	169		7.33	16	3.92	113	34.1	336	116	433	77.7	553
GEOROC database	samp. PSTG01C	45.9968	0.031								232			58.5	28.2				1.4								695	3.88									0.031	70.1		2.75	4.59	1.97	28	8.04	79.1	28.8	117	23.2	185
GEOROC database	samp. PSTG01C	46.8076	0.022								237			61.6	34.2				1.72								467	1.78									0.022	58.4		1.83	3.42	1.72	21	5.75	55.8	19.6	78.5	15.7	125
GEOROC database	samp. CRW	84.3084	0.047								345			50	19.1				3.61								1510	9.3									0.047	110		2.94	6.3	1.55	50.5	16.1	169	62.9	260	51.6	401
GEOROC database	samp. CRW	42.7139	0.055								329			72.2	29				1.19								1060	6.15									0.055	112		5.05	7.66	2.72	49.6	13.5	130	45.5	178	33.8	256
GEOROC database	samp. CRW	47.3039	0.07								266			61.6	29.7				1.32								1060	4.69									0.07	79.7		4.22	6.36	2.82	43.2	11.8	120	43.8	181	36.3	282
GEOROC database	samp. FCT	58.909	0.1																								1378										0.1	55.1	0.7	2.4	4.9	1.5	23.8	7.6	94.9	39.5	210	53	537
GEOROC database	samp. FCT	50.8646	0.09																								1530										0.09	49.1	0.24	4	7.7	2.65	37.9	11.7	133.9	49.6	233.3	51	446
GEOROC database	samp. FCT	45.9491	0.09																								2041										0.09	59.9	0.38	6.5	10.7	4.32	53.5	15.93	185.8	67.6	308.4	66	567
GEOROC database	samp. FCT	51.6327	0.06																								1019										0.06	58.1	0.2	2.8	4.9	1.5	23	7.1	92	36.8	186	44.2	420
GEOROC database	samp. FCT	43.2818	0																								1866										0	77.2	0.6	7.7	13	5.1	58.1	17.5	209.3	76.1	340	71.4	596
GEOROC database	samp. NCD	46.9201	0.04																								1748										0.04	65.7	0.23	5.6	9.3	3.63	47.1	14.4	164	61.4	283	65.2	566
GEOROC database	samp. MLX	56.5284	0.01																								1097										0.01	54.4	0.09	3.1	5.8	2.03	30	9.4	114.2	43.2	207.5	45.6	395
GEOROC database	samp. GRF	140.428	0.0699025	12.9903	7.66743	0.0918977	24.8967				159.846			3.84781	9.14144				5.3662								782.829	9.3816									0.0699025	11.1186		0.840719	2.35768	0.411442	21.473	7.88938	87.0273	32.9273	149.142	29.731	228.871
GEOROC database	samp. GRF	105.988	0.0182966	3.6721	6.94989	0.021381	15.1277				272.301			5.21422	10.538				4.77174								948.732	16.3939									0.0182966	15.4765		1.52037	3.03807	0.477027	28.1749	9.34449	107.395	38.8255	167.492	33.2548	269.498
GEOROC database	samp. GRF	88.8021	0.089												8.901				125.869								1047.94										0.089	14.399	0.103	1.444	3.639	0.387	20.602	8.092	91.802	35.562	147.615	30.661	254.738
GEOROC database	samp. SPF	118.555	0.03	0	0.05	0.1	32				233			5	11.3				6								975	13									0.03	16		1.23	3.39	0.509	30	10.01	107	40	181	34	267
GEOROC database	samp. SPF	128.703	0.0132655	0.09	0.1	0.13	24.09				215.1			5.67	13.6672				3.06811								740.637	9.57059									0.0132655	8.72815		0.857348	2.5545	0.603211	20.7556	7.06102	82.6156	30.6658	129.113	25.1616	202.972
GEOROC database	samp. SPF	101.222	0.0214314	0.64	0.56	0.06	41.87				203.55			5.56	13.2843				3.08743								1375.64	10.6443									0.0214314	9.53204		2.29637	5.69535	1.61339	49.0931	15.5039	165.653	57.8562	240.123	44.7505	340.945
GEOROC database	samp. SPF	153.836	0.0077824	0.01	0.04	0.14	24.75				138.9			3.82	9.42744				3.33163								594.514	9.33062									0.0077824	8.5661		0.469697	1.69606	0.307428	14.2466	5.02993	56.5856	23.143	103.419	21.2424	175.166
GEOROC database	samp. SPF	127.972	0.0133855	0.0765229	0.00675047	0.0879868	21.0704				190.147			4.36554	13.3589				3.71721								628.257	12.7464									0.0133855	10.0971		0.739081	1.96215	0.391289	17.329	6.05468	68.7034	27.7164	117.11	23.1054	182.16
GEOROC database	samp. SPF	205.027	0.00682411	0.0143045	0.0137659	0.0697772	22.2434				141.816			3.54375	8.94295				4.14446								545.041	9.33307									0.00682411	10.035		0.373062	1.17738	0.245311	12.9418	5.11149	58.0835	24.0928	98.3091	20.782	167.334
GEOROC database	samp. SPF	81.6074	0.052												6.682				101.272								1856.87										0.052	26.222	0.164	2.888	6.331	0.314	36.324	13.996	161.851	63.692	267.706	54.544	452.339
GEOROC database	samp. SPF	162.242	0.0264135	0.222653	0.429394	0.05447	53.9549				331.007			14.6475	7.88798				3.31675								1896.04	13.4251									0.0264135	31.5263		1.59008	5.571	0.466466	51.3102	17.9312	200.694	80.822	333.303	66.9667	505.836
GEOROC database	samp. SPF	197.269	0.018913	0.00240271	0.0349726	0.08288	23.7568				249.205			7.79317	7.49807				3.06302								850.52	20.2258									0.018913	21.8719		0.579005	2.28989	0.174327	21.1199	7.37542	91.1676	36.3358	159.747	32.0561	254.341
GEOROC database	samp. SPF	126.222	0.0575217	0.01	0.08	0.13	31.78				220.02			6.67	9.89782				3.91015								1290.69	11.0745									0.0575217	19.2778		1.37577	4.25329	0.403329	36.0091	11.8369	131.21	53.2396	216.225	41.7621	313.577
GEOROC database	samp. SPF	176.525	0.0159875	0.07	0.01	0.06	21.24				290.93			12.28	7.51203				3.36308								962.148	17.6876									0.0159875	19.884		0.714745	2.16613	0.137538	21.3027	8.88493	94.8672	40.2169	174.69	37.0137	289.195
GEOROC database	samp. SPF	111.773	0.0459775	0.00943548	1.16291	0.0929915	72.8799				501.164			21.8244	7.73126				3.8125								3053.44	21.3824									0.0459775	42.7158		4.09122	9.98341	0.687379	84.7053	28.6451	324.364	127.995	554.066	108.952	823.531
GEOROC database	samp. SPF	137.595	0.00704061	0	0.0497091	0.102844	23.8446				229.03			7.9597	7.79227				3.44455								841.967	18.3359									0.00704061	19.9509		0.923754	1.90886	0.166875	19.7487	7.31737	85.6535	35.1927	150.391	29.8656	243.11
GEOROC database	samp. SPF	155.3	0.00862553	0.0249841	0.0382795	0.0403186	16.1285				140.338			3.13768	11.0187				2.99105								598.92	8.84209									0.00862553	8.56812		0.58094	1.76344	0.370718	16.2602	6.20985	67.8632	24.4894	114.337	22.7638	174.891
GEOROC database	samp. SPF	72.1068	0.073												6.811				105.902								4176.24										0.073	46.574	0.419	7.586	13.699	0.885	75.794	29.949	352.05	143.609	597.842	123.809	995.99
GEOROC database	samp. SPF	205.074	0.0288914	0.221796	0.124888	0	15.3563				533.979			22.492	9.56775				2.37807								1631.99	31.8377									0.0288914	48.0067		1.04694	3.26601	0.378257	34.3094	13.1704	162.583	67.7414	296.679	62.3268	498.806
GEOROC database	samp. SPF	165.304	0.0137972	1.07535	0.0800178	0.0403079	30.9322				307.381			14.8193	7.80604				3.70659								1255.23	16.8198									0.0137972	25.3175		1.07106	3.34696	0.239813	31.2192	11.987	134.128	53.1312	227.241	46.4401	367.193
GEOROC database	samp. SPF	195.183	0.0184188	0	0.17	0.06	30.03				296.98			18.1	8.48229				3.17653								1077.84	18.8341									0.0184188	30.0111		0.79089	2.38934	0.26458	24.8718	9.62124	115.978	45.6416	209.632	41.7244	340.761
GEOROC database	samp. SPF	141.017	0.0116003	0	0.15	0.1	28.77				306.51			11.73	7.82917				2.97253								1154.5	21.4996									0.0116003	24.3645		1.24659	2.95806	0.25138	28.8311	10.4551	123.672	47.8448	211.758	42.1723	341.657
GEOROC database	samp. SPF	71.6591	0.076												5.823				109.664								2418.97										0.076	29.713	0.274	4.408	9.068	0.651	49.316	18.695	212.551	84.609	347.519	71.715	581.682
GEOROC database	samp. SPF	178.714	0.00174911	0.010666	0.0352837	0.102199	19.579				201.157			7.79811	7.30035				3.13403								614.364	15.4039									0.00174911	16.1294		0.504877	1.28879	0.0801501	13.4672	5.25003	64.8311	25.3139	119.755	23.8035	194.552
GEOROC database	samp. SPF	107.816	0.0216396	0.375253	0.567479	0.0737555	30.049				527.148			18.0438	7.38751				3.73627								1930.93	13.9449									0.0216396	24.9945		3.08368	6.58746	0.453058	54.3091	20.0401	226.461	86.29	379.006	72.7843	574.656
GEOROC database	samp. SPF	156.125	0.0134894	0.01	0.06	0.06	18.02				191.27			5.26	12.2742				2.72485								623.562	15.2592									0.0134894	8.71776		0.567831	1.84614	0.420969	16.2763	6.08798	67.7992	26.7813	113.714	22.8709	181.869
GEOROC database	samp. SPF	92.0705	0.0157273	0.01	0.11	0.06	20.67				208.76			5.46	12.4317				3.26952								866.822	12.2401									0.0157273	11.1773		1.56671	3.29151	0.753812	24.528	9.28421	97.7301	35.7446	153.943	31.1742	245.875
GEOROC database	samp. SPF	67.739	0.0517049	0.629356	0.941971	0.0377634	55.39				255.616			5.42191	10.534				2.86236								1988.77	10.1405									0.0517049	16.8537		5.4271	10.2287	1.36337	70.8641	22.7273	240.188	85.792	356.309	65.4558	471.452
GEOROC database	samp. SPF	135.547	0.0170848	0.391986	0.158535	0.139755	24.6659				215.957			5.22615	13.6971				3.32363								730.562	11.4647									0.0170848	9.38332		0.829387	2.35814	0.577714	20.0614	7.2644	83.1693	31.1199	136.346	27.6867	210.7
GEOROC database	samp. SPF	140.995	0.0460972	0.01	0.01	0.11	28.21				204.47			4.07	11.8509				27.2579								729.789	16.6604									0.0460972	16.4185		0.764705	2.22699	0.276286	19.9286	6.96096	80.2598	30.6975	130.071	26.5193	202.463
GEOROC database	samp. SPF	95.71	0.0641067	0	0.27	0.07	35.14				407.45			11.35	6.89367				4.61139								1482.54	16.7978									0.0641067	19.4432		2.48208	5.32233	0.330702	42.2672	14.4062	162.007	66.064	274.19	53.5721	410.899
GEOROC database	samp. SPF	137.346	0.003	0.1	0.25	0.1	30				346			18	8.7				4								1063	20									0.003	29		1.09	2.56	0.297	24	9.13	105	43	195	40	317
GEOROC database	samp. SPF	107.403	0.016	0.1	0.58	0.1	50				308			11	6.7				4								2254	13									0.016	26		3.15	8.52	0.489	72	22.98	247	99	384	77	568
GEOROC database	samp. SPF	76.4374	0.018	0.3	0.23	0.1	40				205			5	10.9				4								1607	8									0.018	12		3.78	8.1	1.678	59	19.63	197	68	295	53	392
GEOROC database	samp. SPF	70.413	0.036	5.7	0.63	0.1	43				251			6	9.8				4								2125	11									0.036	18		5.58	9.55	1.392	76	23.64	248	93	364	70	507
GEOROC database	samp. SPF	148.038	0.002	0	0.14	0.1	24				239			7	9.4				5								828	13									0.002	16		0.85	2.51	0.301	21	7.99	94	34	153	30	237
GEOROC database	samp. SPF	135.432	0.004	0	0.22	0.1	27				229			4	9.9				4								833	13									0.004	15		0.97	2.44	0.439	23	7.69	94	34	146	30	233
GEOROC database	samp. SPF	121.515	0.009	0	0.02	0.1	26				236			4	9.5				4								895	14									0.009	16		1.13	2.92	0.413	24	8.97	99	36	165	32	240
GEOROC database	samp. SPF	115.68	0.019	0.1	0.5	0.1	46				440			14	8.6				5								1758	28									0.019	31		2.31	5.29	0.306	43	16.18	186	71	321	63	492
GEOROC database	samp. SPF	97.6362	0.012	0	0.48	0.1	49				331			15	6.8				3								2353	14									0.012	29		3.61	8.57	0.526	67	23.09	248	95	407	80	607
GEOROC database	samp. SPF	153.57	0.003	0	0.17	0	23				305			10	6.8				3								1156	23									0.003	26		1.09	2.76	0.18	27	10.45	120	46	200	43	333
GEOROC database	samp. SPF	104.266	0.008	0	0.5	0	53				423			24	8.5				3								2391	14									0.008	44		3.55	8.38	1.08	67	23.25	260	98	427	84	648
GEOROC database	samp. SPF	246.429	0.013	0	0	0.1	20				171			8	6.7				3								477	13									0.013	13		0.24	0.84	0.089	9	3.8	46	20	86	19	150
GEOROC database	samp. SPF	159.186	0.026	0	0.58	0	57				1274			46	12.7				3								4643	105									0.026	104		4.02	10.52	0.795	107	40.31	463	185	788	155	1244
GEOROC database	samp. SPF	114.815	0.021	0	0.09	0.1	24				235			5	11.9				3								847	10									0.021	13		1.13	3.09	0.544	24	8.48	95	35	152	30	232
GEOROC database	samp. SPF	150.655	0.009	0.1	0.06	0.1	27				406			18	8.9				4								1360	25									0.009	32		1.21	3.66	0.316	32	12.11	137	54	244	51	391
GEOROC database	samp. SPF	134.523	0.012	0	0.21	0.1	25				261			7	10				4								1053	19									0.012	23		1.12	2.93	0.23	28	9.29	109	45	179	37	284
GEOROC database	samp. SPF	129.286	0.017	0.3	1.32	0	30				441			18	8				3								1687	31									0.017	35		1.88	4.05	0.315	40	14.7	166	70	298	59	475
GEOROC database	samp. SPF	78.1683	0.028	0.4	1.07	0.1	51				286			6	11.8				4								2376	14									0.028	19		5.51	10.89	1.562	81	26.8	286	103	419	80	568
GEOROC database	samp. SPF	159.086	0.023	0	0.04	0	14				200			4	11.6				3								807	15									0.023	15		0.68	2.13	0.379	20	6.96	82	34	133	28	210
GEOROC database	samp. SPF	109.774	0.009	0.1	0.04	0.1	22				226			6	14.6				3								720	9									0.009	10		1.04	2.54	0.648	20	7.39	81	30	127	25	208
GEOROC database	samp. WYF	69.9724	0.07												9.36				98.52								2226.03										0.07	39.4	0.26	4.13	7.98	0.8	42.39	16.16	190.43	75.36	317.84	67.38	554.67
GEOROC database	samp. WYF	83.7969	0.06												7.19				108.57								1766.61										0.06	36.65	0.14	2.68	5.01	0.38	32.23	12.49	146.31	58.82	253.43	53.56	455.28
GEOROC database	samp. WYF	119.722	0.06												7.33				92.43								1344.82										0.06	32.8	0.1	1.38	2.6	0.27	19.2	8.82	107.93	44.91	197.85	43.79	367.68
GEOROC database	samp. WYF	96.3705	0.1												18.89				387.29								1608.69										0.1	37.4	0.16	1.98	4.19	0.38	28.11	10.59	129.58	52.75	231.93	50.63	425.32
GEOROC database	samp. WYF	77.7304	0.05												6.85				102.56								2154.22										0.05	34.16	0.22	3.48	7.06	0.51	41.86	15.47	181.19	71.8	303.13	64.65	525.69
GEOROC database	samp. WYF	97.0896	0.04												4.7				106.32								1325.57										0.04	21.67	0.1	1.68	4.03	0.14	23.6	9.68	115.12	46.17	195.25	40.37	339.83
GEOROC database	samp. WYF	62.0569	0.08												8.28				87.8								2933.45										0.08	26.75	0.41	6.84	12.8	0.56	66.75	24.5	276.64	105.22	433.14	85.72	713.02
GEOROC database	samp. WYF	72.9811	0.05												4.75				107.06								3002.86										0.05	24.66	0.31	5.7	11.34	0.47	65.96	24.71	276.84	104.21	428.91	83.91	659.93
GEOROC database	samp. WYF	68.8604	0.1								322.86				7.21				18180								1427.62										0.1	22.51	0.14	2.66	5.03	0.51	25.76	10.38	119.81	48.32	204.58	42.87	359.18
GEOROC database	samp. WYF	73.7388	0.09												6.37				104.23								3269.22										0.09	28.57	0.48	6.25	11.12	0.46	63.45	24.71	295.04	114.44	484.27	96.49	791.15
GEOROC database	samp. WYF	87.1708	0.04												6.86				117.49								1749.26										0.04	27.57	0.22	2.63	5.22	0.28	33.07	13.04	152.45	60.81	260.12	53.32	447.49
GEOROC database	samp. WYF	109.531	0.03												5.99				117.82								1450.97										0.03	23.79	0.12	1.6	3.74	0.17	24.52	10.17	122.74	48.43	213.13	44.72	379.25
GEOROC database	samp. WYF	96.3173	0.03												7.51				106.7								1773.73										0.03	31.22	0.14	2.22	5.05	0.26	30.68	12.15	148.53	59.28	260.25	55.38	460.63
GEOROC database	samp. WYF	68.4828	0.05												6.84				119.17								2430.8										0.05	37.73	0.29	4.72	9.42	0.54	48.75	18.39	215.34	82.77	353.19	72.53	589.52
GEOROC database	samp. WYF	94.4419	0.03												7.74				105.81								2762.69										0.03	49.09	0.22	3.54	7.42	0.56	44.82	18.4	226.34	92.11	400.49	84.42	703.08
GEOROC database	samp. WYF	87.1666	0.02												5.87				107.36								1723.46										0.02	27.1	0.17	2.49	5.28	0.26	31.09	12.45	147.49	58.8	254.29	52.7	446.59
GEOROC database	samp. WYF	109.234	0.08												5.75				111.84								2329.96										0.08	30.37	0.17	2.45	5.79	0.49	36.52	15.34	188.05	77.77	345.75	73.66	632.11
GEOROC database	samp. WYF	100.342	0.01												7.03				116								817.01										0.01	13.16	0.06	1.03	2.11	0.19	15.04	5.93	69.45	28.18	120.82	25.22	211.38
GEOROC database	samp. WYF	142.883	0.04								356.39				6.12				2.95								1248.98										0.04	27.32	0.06	0.86	3.14	0.21	17.16	7.78	96.46	39.98	175.87	38.4	327.53
GEOROC database	samp. WYF	88.4406	0.03								647.12				6.34				3.7								2330.51										0.03	30.07	0.17	3.14	6.79	0.48	37.36	15.98	189.89	77.73	334.01	70.95	586.14
GEOROC database	samp. WYF	95.2169	0.04								349.11				5.43				42.84								1689.56										0.04	26.84	0.11	2.12	5.11	0.23	29.12	12.01	142.67	57.76	246.53	51.92	434.11
GEOROC database	samp. HVF	99.8331	0.013	0	0.45	0.1	48				452			24	8.2				4								2615	14									0.013	47		3.7	9.52	1.178	71	25.11	266	105	441	87	688
GEOROC database	samp. HVF	192.744	0.018	0	0.06	0	16				229			8	6.8				3								853	21									0.018	21		0.61	1.9	0.154	18	7.43	89	35	161	32	250
GEOROC database	samp. HVF	136.699	0.003	0.1	0.09	0.1	25				377			21	9.6				3								1152	22									0.003	32		1.22	3.13	0.322	25	10.54	120	47	205	43	353
GEOROC database	samp. HVF	154.846	0.021	0.1	0.04	0	23				329			10	7.2				4								1172	23									0.021	25		1.04	3.25	0.26	29	10.72	122	49	203	43	333
GEOROC database	samp. HVF	147.583	0.007	0	0.08	0.1	22				263			11	8.2				3								896	19									0.007	21		0.86	2.67	0.184	20	8.06	96	36	164	34	281
GEOROC database	samp. HVF	188.111	0.01	0	0.02	0.1	21				441			23	9.5				3								1264	22									0.01	40		0.88	2.9	0.476	29	10.59	127	53	243	50	398
GEOROC database	samp. HVF	122.974	0.012	0.1	1.52	0.1	104				719			21	7				12								4845	40									0.012	68		5.73	14	0.751	111	42.56	500	196	863	171	1289
GEOROC database	samp. HVF	135.679	0.013	0.2	0.76	0.1	26				667			30	11.1				5								1772	25									0.013	52		1.75	4.8	0.575	37	15.07	174	71	322	67	531
GEOROC database	samp. HVF	149.605	0.013	0	0.23	0.1	19				251			8	6.3				4								1045	23									0.013	22		0.98	2.84	0.148	24	9.57	109	42	191	38	294
GEOROC database	samp. HVF	137.26	0.055	0.1	0.11	0.1	40				632			28	9.4				3								2100	41									0.055	55		2.24	5.29	0.273	49	18.7	216	84	379	79	611
GEOROC database	samp. HVF	144.398	0.006	0	0.04	0	20				246			8	6.7				4								978	22									0.006	24		0.98	2.53	0.196	25	8.65	102	40	173	36	278
GEOROC database	samp. HVF	121.83	0.013	0.2	0.39	0	29				643			18	7				5								1903	21									0.013	24		2.28	5.28	0.311	46	17.14	194	78	347	70	544
GEOROC database	samp. HVF	163.627	0.005	0	0.19	0.1	26				211			5	9.1				3								807	15									0.005	17		0.72	2.33	0.283	20	7.54	90	35	150	30	237
GEOROC database	samp. HVF	110.176	0.013	0	0.28	0	19				514			31	11.7				5								1464	21									0.013	36		1.92	4.68	0.539	38	13.49	150	62	266	52	426
GEOROC database	samp. HVF	159.006	0.01	0	0.06	0	21				248			8	7				4								988	21									0.01	22		0.86	2.43	0.197	25	8.42	101	42	182	36	281
GEOROC database	samp. HVF	137.724	0.025	0.1	0.27	0.2	48				344			13	6.9				4								2311	12									0.025	34		2.4	7.45	0.418	65	22.45	250	99	412	80	604
GEOROC database	samp. HVF	191.006	0.004	0	0.08	0.1	25				225			8	6.2				3								911	20									0.004	21		0.64	2.13	0.152	21	8.18	94	37	168	34	274
GEOROC database	samp. HVF	427.045	0.026	0.2	1.34	0.2	100				527			5	7.5				10								6141	352									0.026	92		1.53	7.21	0.113	84	40.82	539	238	1097	227	1770
GEOROC database	samp. HVF	190.433	0.004	0	0.4	0.1	23				219			7	6.9				3								848	19									0.004	21		0.58	2.04	0.144	20	7.67	86	34	153	30	252
GEOROC database	samp. HVF	79.6923	0.035	0	0.04	0	28				291			9	13.6				4								1762	12									0.035	13		3.94	8.19	1.308	63	20.14	212	77	308	59	430
GEOROC database	samp. HVF	132.545	0.006	0	0.07	0	26				207			7	9.3				4								996	18									0.006	20		1.11	2.96	0.358	26	10.04	107	42	178	36	269
GEOROC database	samp. HVF	89.671	0.016	0	0.08	0	33				184			8	12.7				2								1146	12									0.016	11		2.21	4.51	0.643	40	12.81	133	49	206	39	300
GEOROC database	samp. 11JD02-3	55.6061	0.086																																		0.086	22.97	0.071	1.19	1.91	0.27	8.98	3.23	40.77	15.21	69.52	18	216.81
GEOROC database	samp. 11JD02-3	33.5636	0.088																																		0.088	31.49	0.217	3.34	6.02	1.47	21.93	6.85	72.1	25.63	110.28	27.28	321.3
GEOROC database	samp. 11JD02-3	37.1848	0.082																																		0.082	24.56	0.119	2.25	4.24	0.784	16.1	4.97	54.66	18.82	79.44	20.08	245.03
GEOROC database	samp. 11JD02-3	58.8017	0.084																																		0.084	14.55	0.057	0.85	1.46	0.54	6.93	2.5	31.59	12.31	56.36	14.99	187.09
GEOROC database	samp. 11JD02-3	43.3117	0.0544																																		0.0544	39.04	0.093	1.25	2.58	0.851	10.69	3.32	36.47	12.62	56.02	14.95	183.72
GEOROC database	samp. 11JD02-3	36.4621	0.089																																		0.089	16.72	0.1	1.19	1.63	1.98	5.94	2.04	25.08	9.94	50.61	15.2	205.32
GEOROC database	samp. 11JD02-3	82.4875	0.098																																		0.098	13.17	0.061	0.65	1.22	0.402	7.16	2.79	34.98	13.81	66.79	18.65	249.79
GEOROC database	samp. 11JD02-3	32.1245	0.093																																		0.093	16.58	0.188	2.57	4.29	1.19	15.6	4.73	51.63	17.83	75.4	18.55	221.24
GEOROC database	samp. 11JD02-3	81.4319	0.071																																		0.071	17.41	0.038	0.53	1.61	0.241	7.23	2.5	32.47	12.47	58.2	15	186.07
GEOROC database	samp. 11JD02-3	42.9773	0.083																																		0.083	15.3	0.1	1.93	3.54	1.311	14.34	4.76	53.68	19.54	87.82	23.27	291.4
GEOROC database	samp. 11JD06-3	62.7868	0.081																																		0.081	1.497	0	0.271	0.533	0.276	1.94	0.843	11.28	5.28	26.63	6.75	75.28
GEOROC database	samp. 11JD06-3	81.5854	0.0094																																		0.0094	0.882	0.028	0.134	0.376	0.108	1.29	0.605	8.06	3.87	20.22	5.06	58.63
GEOROC database	samp. 11JD06-3		0																																		0	1.16	0	0	0.341	0.21	2.11	0.933	13.61	5.73	30.76	7.3	83.26
GEOROC database	samp. 11JD06-3	137.214	0.0117																																		0.0117	1.219	0	0.163	0.324	0	2.08	1.061	14.88	6.77	36.54	9.18	107.04
GEOROC database	samp. 11JD06-3		0.0205																																		0.0205	1.004	0.023	0	0.557	0.219	2.76	1.131	15.5	6.69	33.7	7.83	85.22
GEOROC database	samp. 11JD06-3		0.0243																																		0.0243	1.233	0	0	0	0.144	1.51	0.697	8.91	4.2	22.43	5.33	61.86
GEOROC database	samp. 11JD06-3		0.0359																																		0.0359	2.147	0.018	0	0.404	0	2.58	0.962	15.05	6.16	31.39	7.4	82.31
GEOROC database	samp. 11JD06-3	177.67	0																																		0	1.2	0	0.116	0.269	0.179	2.37	1.032	14.4	6.65	35.17	8.82	102.11
GEOROC database	samp. 11JD06-3		0																																		0	1.201	0	0	0.414	0.301	2.88	1.206	17.69	7.92	41.37	9.85	112.9
GEOROC database	samp. 11JD06-3		0.038																																		0.038	0.96	0	0	0	0.112	0.91	0.467	6.33	3.13	16.78	4.37	51.36
GEOROC database	samp. 11JD06-3	159.768	0																																		0	1.246	0	0.14	0.383	0.242	2.37	1.18	16.38	7.13	37.95	9.12	104.41
GEOROC database	samp. 11JD06-3		0.0464																																		0.0464	1.284	0	0	0	0.274	2.11	0.86	12.07	5.78	28.89	7	77.96
GEOROC database	samp. 11JD06-3		0																																		0	1.119	0	0	0	0.171	1.88	0.882	11.66	5.63	30.93	7.88	94.01
GEOROC database	samp. 11JD06-3	93.6231	0																																		0	1.052	0	0.149	0.194	0	1.26	0.555	7.89	3.54	19.34	4.8	55.52
GEOROC database	samp. 11JD06-3	112.328	0																																		0	0.915	0	0.116	0.173	0.12	1.26	0.542	7.8	3.37	18.25	4.52	52.6
GEOROC database	samp. 11JD06-3		0.0219																																		0.0219	1.247	0	0	0.246	0.146	1.75	0.685	10.15	5.04	27.35	7.09	84.39
GEOROC database	samp. 11JD06-3	92.4256	0.0365																																		0.0365	0.337	0.02	0.144	0.209	0.098	1.192	0.566	7.88	3.87	21.47	5.6	70.67
GEOROC database	samp. 11JD06-3		0																																		0	1.699	0.045	0	0.2	0.122	1.47	0.653	10.28	4.72	26.85	6.69	82.13
GEOROC database	samp. 11JD06-3	111.043	0.0042																																		0.0042	1.431	0.014	0.223	0.209	0.193	1.81	0.823	11.98	5.17	28.76	7.43	83.77
GEOROC database	samp. 11JD06-3	146.485	0																																		0	1.817	0	0.145	0.37	0.245	2.42	1.062	15.26	6.94	35.02	8.53	98.12
GEOROC database	samp. 11JD06-3	104.081	0																																		0	1.276	0	0.157	0.355	0.149	2.17	0.862	11.33	4.69	24.04	5.77	64.87
GEOROC database	samp. 11JD06-3	129.546	0																																		0	1.254	0	0.107	0.252	0.174	1.54	0.677	9.73	4.42	23.85	5.88	68.53
GEOROC database	samp. 11JD06-3		0																																		0	1.079	0	0	0.283	0.128	1.55	0.715	9.97	4.43	24.2	6.1	69.25
GEOROC database	samp. 11JD06-3	121.489	0.0213																																		0.0213	1.143	0.024	0.155	0.301	0.21	2.02	0.858	12.43	5.55	29.05	7.39	86.07
GEOROC database	samp. 11JD07-4	73.2034	0																																		0	2.72	0	0.198	0.65	0.345	3.62	1.141	11.11	3.41	11.81	2.032	16.98
GEOROC database	samp. 11JD07-4	85.7239	0																																		0	4.5	0	0.396	0.81	0.345	4.09	1.767	22.8	9.64	42.57	8.82	88.73
GEOROC database	samp. 11JD07-4	122.263	0																																		0	3.7	0	0.151	0.332	0.134	2.11	0.948	12.69	5.75	30.2	7.25	80.8
GEOROC database	samp. 11JD07-4	153.003	0																																		0	5.02	0	0.328	0.696	0.411	5.78	2.45	34.11	15.73	81.21	18.71	200.96
GEOROC database	samp. 11JD07-4	60.6757	0.0195																																		0.0195	2.2	0	0.155	0.38	0.296	2.38	0.715	6.68	1.92	6.32	1.013	7.98
GEOROC database	samp. 11JD07-4		0																																		0	1.944	0	0	0.292	0.151	1.82	0.686	7.73	2.65	10.65	2.074	18.58
GEOROC database	samp. 11JD07-4	146.532	0																																		0	8.65	0	0.356	0.526	0.314	5.3	2.24	31.11	14.04	73.07	17.14	186.89
GEOROC database	samp. 11JD07-4	67.2475	0																																		0	1.911	0	0.168	0.435	0.177	2.13	0.724	8.15	2.59	9.52	1.675	13.77
GEOROC database	samp. 11JD07-4	72.9898	0																																		0	1.94	0	0.163	0.308	0.172	2.35	0.633	7.78	2.54	8.93	1.494	12.23
GEOROC database	samp. 11JD07-4	70.0912	0																																		0	2.044	0	0.107	0.245	0.176	1.75	0.514	5.22	1.49	5.04	0.884	7.34
GEOROC database	samp. 11JD07-4		0.0286																																		0.0286	4.8	0.024	0.252	0	0.28	3.25	1.446	18.93	8.1	41.29	9.89	106.35
GEOROC database	samp. 11JD07-4		0.0247																																		0.0247	4.18	0.014	0	1.11	0.5	5.57	1.582	13.11	3.41	10.46	1.596	12.02
GEOROC database	samp. 11JD07-4	65.7207	0																																		0	3.05	0	0.502	1.76	1.13	11.81	3.11	25.67	6.78	20.69	3.18	24.68
GEOROC database	samp. 11JD07-4	91.6687	0.0165																																		0.0165	4.78	0.016	0.316	0.607	0	3.34	1.388	19.05	8.53	45.16	11.01	121.32
GEOROC database	samp. 11JD07-4	53.4697	0																																		0	1.79	0.02	0.185	0.45	0.158	2.14	0.661	7.01	2.16	7.66	1.345	11.11
GEOROC database	samp. 11JD07-4	49.2935	0																																		0	2.29	0	0.435	0.8	0.452	4.67	1.515	13.89	3.68	11.8	1.804	13.64
GEOROC database	samp. 11JD07-4	60.5324	0.0183																																		0.0183	2.66	0.028	0.271	0.672	0.222	2.68	0.936	11.69	4.28	18.78	3.6	36.63
GEOROC database	samp. 11JD07-4	49.8435	0																																		0	1.97	0	0.154	0.37	0.146	1.78	0.571	5.42	1.735	5.99	1.11	8.79
GEOROC database	samp. 11JD07-4	153.561	0																																		0	4.13	0	0.193	0.477	0.217	3.55	1.456	21.1	9.56	49.06	11.71	127.37
GEOROC database	samp. 11JD07-4	61.8485	0																																		0	2.99	0	0.294	0.624	0.359	3.19	1.062	12.36	4.03	15.27	2.91	24.74
GEOROC database	samp. 11JD07-4	48.2664	0																																		0	2.14	0.022	0.36	0.577	0.396	3.77	1.156	10.7	2.92	8.63	1.279	9.27
GEOROC database	samp. 11JD07-4	67.4976	0																																		0	2.55	0	0.271	0.77	0.475	4.24	1.391	13.53	4.14	15.15	2.67	23.18
GEOROC database	samp. 11JD07-4	58.2717	0.015																																		0.015	2.49	0	0.232	0.35	0.232	2	0.716	8.13	3.26	13.91	3.37	35.04
GEOROC database	samp. 11JD07-4	36.565	0																																		0	2.58	0	0.65	1.43	0.679	6.87	1.858	16.34	4.51	15.11	2.48	20.34
GEOROC database	samp. 11JD07-4	165.468	0																																		0	5.81	0	0.292	0.699	0.353	5.84	2.39	34.08	15.13	77.95	18.39	196.41
GEOROC database	samp. 11JD07-4	103.501	0.0189																																		0.0189	4.34	0.024	0.422	0.911	0.412	5.57	2.21	29.85	12.65	63.78	14.14	150.22
GEOROC database	samp. 11JD07-4	151.169	0																																		0	4.68	0	0.279	0.501	0.262	4.28	1.99	27.09	12.29	63.39	15.14	162.1
GEOROC database	samp. 11JD07-4	63.8672	0.0163																																		0.0163	1.696	0	0.197	0.261	0.178	1.88	0.632	7.17	2.25	8.31	1.536	12.84
GEOROC database	samp. 11JD12-1	34.6284	0.064																																		0.064	14.97	0.1	1.72	3.42	0.821	10.86	3.46	39.63	14.27	63.78	16.36	199.02
GEOROC database	samp. 11JD12-1	34.7216	0.077																																		0.077	15.83	0.104	2.4	3.78	1.062	14.33	4.49	50.97	18.23	79.97	19.98	235.47
GEOROC database	samp. 11JD12-1	42.819	0.1																																		0.1	16.24	0.056	1.1	2.1	0.571	8.12	2.7	30.91	11.56	51.41	13.43	165.54
GEOROC database	samp. 11JD12-1	53.6708	0.077																																		0.077	17.86	0.077	1.58	5.03	1.292	18.22	5.87	64.53	22.27	95.26	23.01	274.27
GEOROC database	samp. 11JD12-1	37.6996	0.065																																		0.065	16.4	0.095	1.73	3.21	0.877	11.24	3.83	42.38	14.99	65.96	16.7	198.44
GEOROC database	samp. 11JD12-1	49.0086	0.086																																		0.086	11.28	0.054	0.7	1	0.458	4.76	1.705	20.18	7.69	34.39	9.16	116.95
GEOROC database	samp. 11JD12-1	69.4941	0.066																																		0.066	16.49	0.078	0.59	1.66	0.444	7.79	2.59	30.25	11.52	50.98	13.08	157.93
GEOROC database	samp. 11JD12-1	39.1646	0.066																																		0.066	18.94	0.114	2.35	4.45	0.983	16.93	5.32	60.23	21.18	91.35	22.83	257.67
GEOROC database	samp. 11JD12-1	45.406	0.099																																		0.099	10.79	0.088	0.84	1.63	0.414	5.64	2.008	25.17	9.61	41.48	10.78	128.18
GEOROC database	samp. 11JD12-1	39.1108	0.068																																		0.068	16.66	0.109	1.63	3.29	1.016	12.17	3.78	42.63	15.22	66.26	17	203.73
GEOROC database	samp. 11JD12-1	41.0076	0.074																																		0.074	17.42	0.08	1.77	3.65	0.951	13.54	4.46	48.88	17.42	76.26	19.21	223.93
GEOROC database	samp. 11JD12-1	65.2642	0.079																																		0.079	13.37	0.085	0.83	1.76	0.646	9.13	3.18	36.81	13.86	63.45	16.37	203.04
GEOROC database	samp. 11JD17-2	65.729	0.071																																		0.071	21.94	0.068	0.85	2.12	0.538	9.34	3.22	39.88	15.1	70.29	18.92	246.35
GEOROC database	samp. 11JD17-2	67.8686	0.098																																		0.098	7.08	0.079	0.5	0.98	0.5	4.51	1.76	22.47	8.9	41.9	11.96	154.75
GEOROC database	samp. 11JD17-2	30.1083	0.067																																		0.067	21.46	0.142	2.53	4.5	0.951	14.99	4.61	48.76	16.47	72.59	18.24	228.66
GEOROC database	samp. 11JD17-2	52.1371	0.082																																		0.082	31.65	0.076	1.31	2.84	0.889	11.7	4.02	46.74	17.4	81.32	21.94	284.1
GEOROC database	samp. 11JD17-2	37.7461	0.082																																		0.082	25.6	0.086	2.63	5.86	1.252	21.32	6.45	68.52	22.74	89.56	20.31	227.21
GEOROC database	samp. 11JD17-2	54.8941	0.066																																		0.066	20.8	0.075	1.04	2.03	0.387	9.25	3.22	37.75	13.17	57.54	14.38	164.65
GEOROC database	samp. 11JD17-2	44.2225	0.093																																		0.093	24.76	0.061	1.4	2.65	0.479	11.25	3.57	40.51	13.43	56	12.94	145.32
GEOROC database	samp. 11JD17-2	33.22	0.058																																		0.058	57.06	0.168	3.36	6.66	2.32	23.89	6.94	74.19	25.24	106.89	26.73	327.79
GEOROC database	samp. 11JD17-2	61.3943	0.08																																		0.08	6.87	0.038	0.341	0.97	0.335	3.47	1.195	15.49	5.91	29.15	8.11	110.27
GEOROC database	samp. 11JD17-2	45.8683	0.072																																		0.072	24.61	0.096	1.39	3.28	0.522	12.42	4.02	44.78	15.66	65.45	15.43	175.37
GEOROC database	samp. KLV-1	31.9073	0.01												28												50										0.01	1.34	0.04	0.34	0.66	0.48	2.17	0.74	7.16	1.87	5.71	0.8	5.12
GEOROC database	samp. KLV-2	37.8182	0												29												21										0	1.32	0.01	0.11	0.21	0.16	0.75	0.25	2.73	0.69	2.28	0.38	2.49
GEOROC database	samp. KLV-3	42.0987	0.01												22												59										0.01	1.34	0.02	0.24	0.57	0.36	2.61	0.63	7.11	2.02	6.4	1.02	6.86
GEOROC database	samp. BLM-5	46.6818	0.01												10												22										0.01	0.63	0.01	0.06	0.33	0.12	1.16	0.26	2.37	0.71	2.63	0.52	4.08
GEOROC database	samp. KMF-2	38.4209	0.01												6.7												99										0.01	2.09	0.05	0.47	0.65	0.61	4.02	1.22	10.48	3.33	11.49	2.08	16.06
GEOROC database	samp. KMF-5	35.6767	0.02												17												280										0.02	5.72	0.1	1.59	2.83	1.86	11.94	3.19	36.32	9.75	31.81	5.36	38.58
GEOROC database	samp. KIM-1	43.746	0.01												3.5												50										0.01	1.08	0.01	0.18	0.35	0.22	1.51	0.6	5.2	1.75	6	1.03	8.52
GEOROC database	samp. KIM-5	43.4674	0.06												5.7												26										0.06	1.33	0.07	0.08	0.23	0.15	0.7	0.37	2.58	0.8	3.23	0.52	4.4
GEOROC database	samp. KIM-5	39.7222	0.02												4												22										0.02	0.67	0.01	0.24	0.09	0.09	0.56	0.18	2.6	0.77	2.6	0.49	4.67
GEOROC database	samp. KIM-5	57.4747	0.01												5.3												111										0.01	2.09	0.02	0.44	0.36	0.29	3.04	1.22	11.38	4.06	15.39	2.76	21.13
GEOROC database	samp. KIM-5		0.02												3.7												23										0.02	0.85	0.01	0	0.02	0.1	0.62	0.12	2.19	0.72	2.6	0.53	4.51
GEOROC database	samp. J1-1	32.6379	0.04												41												549										0.04	8.23	0.16	2.8	4.07	1.54	13.93	4.83	54.14	17.11	64.51	12.58	98.92
GEOROC database	samp. J1-1	37.6522	0.1												29												585										0.1	8.59	0.19	2.51	3.62	1.57	14.7	5.3	55.81	17.89	69.91	13.7	110.83
GEOROC database	samp. J2-5	31.2812	0.02												2												17										0.02	1.04	0.02	0.23	0.15	0.17	1.15	0.35	2.84	0.53	1.4	0.15	2.4
GEOROC database	samp. 13-80-34	44.8269	0.01												15												24										0.01	1.41	0.02	0.08	0.13	0.14	0.47	0.24	2.22	0.76	2.88	0.69	6.19
GEOROC database	samp. 13-80-34	82.8283	0.08												20												105										0.08	9.44	0.05	0.18	0.22	0.25	1.32	0.64	8.2	3.38	15.37	4.02	34.3
GEOROC database	samp. 13-80-24	35.5754	0.07												13												51										0.07	0.6	0.03	0.28	0.27	0.17	0.99	0.48	4.89	1.68	6.65	1.36	9.74
GEOROC database	samp. 13-80-28	38.3305	0.03												16												55										0.03	0.82	0.02	0.25	0.38	0.23	1.69	0.51	5.78	1.85	6.78	1.27	10.8
GEOROC database	samp. UKUKIT WEST, ANOMALY 152	50.2147	0.03												8.6												75										0.03	1.07	0.03	0.23	0.49	0.26	1.95	0.74	7.86	2.33	9.44	1.71	14.13
GEOROC database	samp. MIR-5	36.25	0.03												10												30										0.03	0.97	0.01	0.24	0.12	0.14	1.13	0.31	2.9	0.94	3.64	0.89	5.58
GEOROC database	samp. SAO JOAO DA GLORIA	44.2723	0.01												19												206										0.01	4.27	0.06	0.71	1.59	0.96	7.03	2.25	21.73	7.2	26.98	4.85	39.55
GEOROC database	samp. SAO JOAO DA GLORIA	41.5773	0.01												10												69										0.01	1.77	0.02	0.27	0.58	0.41	1.82	0.71	7.66	2.07	9.29	1.71	15.13
GEOROC database	samp. JAPECANGA B	33.0688	0.03												13												91										0.03	3.32	0.05	0.42	1.08	0.69	3.85	1.27	10	3.34	10.63	1.79	11.66
GEOROC database	samp. MUTUM	33.475	0.03												6.6												16										0.03	0.98	0.01	0.16	0.1	0.03	0.38	0.1	2.06	0.57	1.81	0.32	2.97
GEOROC database	samp. SIX-PAK	30.9167	0.02												2.2												30										0.02	1.25	0.01	0.2	0.15	0.15	0.8	0.21	2.65	1.04	3.89	0.7	5.36
GEOROC database	samp. ZK10-37	63.6739	0.028												15.86												612.95	5.12						2.25		2.64944	0.028	3.07	0.077	1.4	2.9	0.273	12.87	4.98	60.12	21.6	95.47	23.04	260.71
GEOROC database	samp. ZK10-37	40.6422	0.0227												34.97												798.03	1.825						0.773		1.08819	0.0227	1.8	0.185	3.35	5.52	0.273	22.34	7.47	84.73	29.11	119.83	28.15	301.99
GEOROC database	samp. ZK10-37	47.086	0.035												5.08												547.91	2.62						1.309		1.62045	0.035	2.86	0.114	1.69	3.21	0.44	11.65	4.3	52.13	19.4	86.62	21.7	246.79
GEOROC database	samp. ZK10-37	96.5529	0.045												4.77												413.27	3.13						1.757		2.13713	0.045	2.166	0.032	0.583	1.27	0.097	7.12	2.94	38.58	14.56	65.29	16.74	187.78
GEOROC database	samp. ZK10-37	36.4426	0.046												10.75												753.57	2.78						1.299		2.10547	0.046	3.46	0.216	3.5	5.13	0.721	18.82	6.6	75.82	27.38	117.44	28.26	313.45
GEOROC database	samp. ZK10-37	37.8747	0.065												44.46												552.69	1.507						0.598		0.519498	0.065	1.264	0.154	2.55	3.61	0.262	14.64	4.91	56.6	19.43	83.33	19.82	218.69
GEOROC database	samp. ZK10-37	82.4592	0.028												12.91												281.92	0.922						0.854		1.25579	0.028	1.229	0.0207	0.449	0.723	0.108	3.99	1.614	22.84	9.17	46.61	13.21	165.91
GEOROC database	samp. ZK10-37	49.6625	0.043												5.88												446.3	2.93						1.386		1.84505	0.043	3.31	0.104	1.29	2.16	0.415	8.49	3.2	40.11	15.71	72.74	18.81	219.29
GEOROC database	samp. ZK10-37	50.8985	0.0252												5.39												861.27	6.69						3.52		5.19634	0.0252	5.24	0.135	2.59	4.6	0.339	19.24	7.08	84.34	30.45	133.61	32.78	365.66
GEOROC database	samp. ZK10-37	43.5282	0.0199												34.98												392.04	1.184						0.467		0.50272	0.0199	1.028	0.082	1.5	2.53	0.28	10.56	3.58	40.99	13.94	59.86	14.44	160.48
GEOROC database	samp. ZK10-37	35.9345	0.073												9.08												926.29	4.34						2		3.7674	0.073	3.82	0.235	4.35	6.98	1.037	25.46	8.64	96.3	33.55	143.01	34.51	373.35
GEOROC database	samp. ZK10-37	125.152	0.04												5.17												688.89	3.43						1.91		3.05559	0.04	2.61	0.0338	0.676	2.24	0.171	12.99	5.16	64.99	23.87	107.66	26.47	288.42
GEOROC database	samp. ZK10-37	52.202	0.0219												6.21												764.06	7.29						3.34		4.92478	0.0219	6.12	0.123	2.01	3.66	0.532	14.33	5.41	67.73	25.54	119.93	30.93	352.71
GEOROC database	samp. ZK10-37	50.3311	0.029												41.25												394.38	1.56						0.685		0.431177	0.029	1.112	0.061	1.1	2.59	0.142	9.94	3.34	38.86	14.41	62.58	14.74	171.44
GEOROC database	samp. ZK10-37	97.3601	0.0234												8.62												968.18	12.22						5.19		4.93837	0.0234	5.63	0.0751	1.215	2.91	0.372	15.16	6.22	83.45	32.61	151.56	38.75	437.39
GEOROC database	samp. ZK10-37	41.5864	0.039												16.83												529.61	2.76						1.805		2.52933	0.039	2.58	0.128	2.01	3.06	0.487	11.99	4.14	50.45	18.33	83.42	21.42	254.78
GEOROC database	samp. ZK10-37	31.5076	0.052												53.74												1097.09	2.119						0.862		0.966052	0.052	2.03	0.415	6.42	9.53	0.529	34.57	10.71	120.86	40.42	165.19	38.12	405.55
GEOROC database	samp. ZK10-37	33.694	0.061												50.06												706.4	2.27						1.157		0.974071	0.061	1.773	0.262	3.59	5.38	0.393	19.07	6.26	72.55	24.63	105.35	25.02	278.68
GEOROC database	samp. ZK10-37	81.3945	0.044												13.08												257.63	2.38						1.137		2.74442	0.044	1.643	0.042	0.4	1.33	0.124	6.64	2.19	25.03	8.7	38.06	9.4	107.72
GEOROC database	samp. ZK10-37	37.7467	0.048												44.41												676.09	1.691						0.671		0.575629	0.048	1.343	0.202	3.07	5.14	0.306	19.97	6.35	72.55	25.15	104.17	24.56	263.15
GEOROC database	samp. ZK10-37	189.917	0.023												9.6												759.57	0.621						0.212		3.23353	0.023	0.733	0.0313	0.53	2.77	0.115	16.69	6.99	84.49	27.34	102.24	21.98	217.72
GEOROC database	samp. ZK10-37	59.8397	0.0271												8.11												620.92	4.95						2.19		4.54074	0.0271	3.75	0.081	1.5	2.89	0.416	13.04	4.72	59.09	21.76	99.44	24.93	286.54
GEOROC database	samp. ZK10-37	40.489	0.027												37.36												574.54	2.109						1.064		2.04974	0.027	1.86	0.138	2.32	4.07	0.32	15.19	5.24	59.83	20.93	88.8	21.13	231.16
GEOROC database	samp. ZK10-37	43.3486	0.043												7.17												732.67	3.72						2.02		2.91565	0.043	5.01	0.215	2.72	4.51	0.587	17.53	6.34	73.55	26.27	114.35	27.67	303.41
GEOROC database	samp. ZK10-37	60.7005	0.0206												26.94												245.46	1.287						0.505		0.498422	0.0206	0.92	0.048	0.612	1.004	0.126	5.19	1.95	23.08	8.43	36.59	9.23	103
GEOROC database	samp. ZK10-37	49.1978	0.043												12.86												1600.49	9.27						7.88		8.38676	0.043	6.37	0.325	5.21	9.38	0.281	37.81	14.22	164.79	57.28	243.34	58.85	626.55
GEOROC database	samp. ZK10-37	31.9768	0.049												6.24												878.55	3.12						1.716		3.25371	0.049	5.65	0.333	4.6	7.27	0.852	22.28	7.81	90.09	32.26	136.22	32.66	355.93
GEOROC database	samp. ZK10-37	62.016	0.054												23.81												314	2.2						1.019		1.20237	0.054	1.44	0.037	0.74	1.28	0.121	5.86	2.16	29.08	10.75	47.81	11.82	132.38
GEOROC database	samp. ZK10-37	50.6423	0.036												41.77												488.28	1.895						0.749		0.522921	0.036	1.146	0.106	1.44	2.54	0.17	10.72	3.83	46.54	16.96	73.51	17.83	196.58
GEOROC database	samp. SIILINJÄRVI 10	45.0776	0.03								36.4		6.2		0.6												83.5	1.52					0				0.03	0.89	0.03	0.41	0.66	0.35	3.11	1	11.4	3.32	13.8	2.7	18.2
GEOROC database	samp. SIILINJÄRVI 9	30.45	0.03								42.2		5.01		0.73												34	1.27					0.04				0.03	0.3	0.02	0.3	0.28	0.2	1.41	0.44	4.41	1.12	4.97	0.83	5.72
GEOROC database	samp. SIILINJÄRVI 9	89.9081	0.04								73.8		3.23		2.07												149.4	2.56					0.08				0.04	0.96	0.02	0.32	1.02	0.85	7.15	2.24	21.9	6.14	21.5	3.44	20.6
GEOROC database	samp. SIILINJÄRVI 6	50.2667	0.01								27.2		5.34		0.23												15	0.81					0.08				0.01	0.31	0.01	0.03	0.1	0.02	0.2	0.09	1.16	0.32	1.7	0.4	2.84
GEOROC database	samp. SIILINJÄRVI 9	53.7429	0.03								25.3		10.31		0.09												18	0.35					0.19				0.03	1.1	0.02	0.05	0.14	0.1	0.66	0.14	1.98	0.46	1.73	0.41	4.08
GEOROC database	samp. SIILINJÄRVI 9	71.25	0.01								22.8		2.51		0.11												13.4	9.44					0.1				0.01	0.4	0.01	0.02	0.04	0.04	0.23	0.07	0.95	0.35	1.59	0.25	2.47
GEOROC database	samp. SIILINJÄRVI 8	44.8	0.02								270		0.75		0.81												23.6	9.31					1.18				0.02	0.68	0.02	0.08	0.2	0.06	0.77		2.56		3.91		5.68
GEOROC database	samp. SIILINJÄRVI 8	42.4827	0.04								322		1.48		1.21												207	16.6					1.35				0.04	2.45	0.05	0.78	1.48	0.78	6.35		21.7		33.9		48.2
GEOROC database	samp. SIILINJÄRVI 8	42.6972	0.05								211		0.19		1.04												163	14.2					2.19				0.05	1.88	0.04	0.49	0.97	0.5	3.83		13.9		27.6		3.68
GEOROC database	samp. SIILINJÄRVI 8	52.5556	0.05								294		1.51		1.37												296	11.6					1.37				0.05	2.35	0.06	0.84	1.8	1.05	9.19		30.1		43.8		58.3
GEOROC database	samp. SIILINJÄRVI 8	31.7778	0.06								396		2.42		1.07												10.3	9.92					1.83				0.06	0.55	0.01	0.04	0.09	0.02	0.21		0.88		1.43		3.75
GEOROC database	samp. SIILINJÄRVI 8	48.6135	0.06								1017		10.1		1.22												341	11.7					2.13				0.06	2.79	0.07	1.17	2.3	1.36	12.8		37.7		53.6		69.1
GEOROC database	samp. 146/96	124.826	0.05								192		0.73		3.11											0.47	876	15					1.22			29	0.05	8.29	0.06	0.79	1.78	1.41	12.8		68.3		161		274
GEOROC database	samp. 146/96	50.6618	0.02								215		0.97		2.69											0.64	699	9.64					1.36			24.7	0.02	4.38	0.12	1.85	2.99	1.99	14		57.9		129		237
GEOROC database	samp. 146/96	64.4606	0.05								198		0.76		1.69											1.32	3536	42.1					0.64			98.4	0.05	34.4	0.56	8.12	14.2	8.9	73.9		333		578		911
GEOROC database	samp. 146/96	124.688	0.02								208		1.18		2.71											0.34	179	6.72					1.39			29.6	0.02	1.33	0.01	0.16	0.32	0.25	2.06		13.3		38.3		86
GEOROC database	samp. 146/96	84.7636	0.04								182		1.76		2.16											0.52	61.2	5.51					1.12			26.7	0.04	1.03	0.02	0.1	0.11	0.05	0.63		4.44		12		26.1
GEOROC database	samp. 146/96	141.136	0								215		2.17		2.44											0.6	65.7	6.55					1.24			26.7	0	0.9	0.01	0.04	0.11	0.05	0.67		4.14		12.5		30
GEOROC database	samp. 101T	79.2688	0.09																								1780	2.25								44.2	0.09	12.9	0.18	3.52	7.27	1.15	41.6	15.4	188	67.9	288	64.9	724
GEOROC database	samp. 101T	56.5859	0.05																								1650	2.3								23.4	0.05	12	0.17	4.6	10.5	1.16	48	15.6	181	64.4	266	58.6	601
GEOROC database	samp. 101T	75.0268	0.02																								1651	3.28								44	0.02	14.3	0.17	3.23	7.16	0.95	36.5	13.7	167	60.9	264	62.1	685
GEOROC database	samp. 101T	92.1002	0.1																								1435	2.83								35.9	0.1	11	0.14	2.12	5.11	0.78	28.4	11.1	138	52.1	225	55.7	612
GEOROC database	samp. 101T	59.82	0.1																								3198	3.5								80.5	0.1	23.1	0.47	8.89	17.7	2.08	89.4	30.7	354	122	486	109	1120
GEOROC database	samp. 101T	81.3771	0.02																								1110	2.52								28.9	0.02	12.6	0.09	1.73	4.55	0.61	21	8.53	102	35.7	163	37.6	406
GEOROC database	samp. 101T	74.6694	0.03																								1431	3.4								57.6	0.03	16.4	0.13	2.94	5.72	0.76	31.3	12	145	53	227	53.5	611
GEOROC database	samp. 101T	50.5535	0.09																								2866	3.01								85.6	0.09	21.5	0.47	8.14	15.7	1.78	70.9	27.5	271	102	433	94.4	1018
GEOROC database	samp. 101T	78.4918	0.02																								1769	4.14								65.4	0.02	17.7	0.15	3.04	7.38	0.86	37.4	13.8	169	61.4	269	65.1	720
GEOROC database	samp. 101T	75.7621	0.1																								1508	3.95								48.4	0.1	15.3	0.15	2.72	6.31	0.84	30.3	11.5	144	53.3	233	56.7	636
GEOROC database	samp. 101T	78.2632	0.03																								1496	3.98								59.5	0.03	17.1	0.14	2.71	6.12	0.81	32.9	12	147	53.9	233	54.3	621
GEOROC database	samp. 101T	65.6767	0.07																								1384	2.48								37.7	0.07	13.1	0.18	3.26	6.42	0.82	33.1	11.9	142	49.9	207	48.1	516
GEOROC database	samp. 102T	60.6597	0.07																								2147	2.93								45.1	0.07	14.9	0.29	5.53	10	1.25	50	17.8	216	75.8	319	72.6	777
GEOROC database	samp. 102T	54.6294	0.08																								2514	2.64								50.5	0.08	16.6	0.41	7.12	13.4	1.61	60.9	21.1	254	90.3	376	83.2	861
GEOROC database	samp. 102T	84.4223	0.08																								1163	5.63								32.7	0.08	13.5	0.1	1.93	4.77	0.36	25.3	9.15	116	41.7	178	41.7	438
GEOROC database	samp. 102T	94.0182	0.02																								1100	2.65								25	0.02	10	0.07	1.52	3.79	0.56	22.2	7.95	102	37.4	163	39.9	440
GEOROC database	samp. 102T	72.9355	0.03																								1222	2.86								34.5	0.03	15.1	0.09	2.27	4.88	0.62	24.9	9.23	113	41	180	42	462
GEOROC database	samp. 102T	82.8809	0.03																								1436	2.7								27.1	0.03	12.9	0.12	2.34	5.63	0.56	30.5	10.9	137	50.6	211	48.8	540
GEOROC database	samp. 102T	60.0288	0.09																								1485	2.56								32.9	0.09	13.5	0.24	3.53	7.02	0.82	33	11.6	141	50.6	210	49	537
GEOROC database	samp. 102T	68.7053	0.09																								1770	1.63								28.1	0.09	13.5	0.18	3.71	8.43	1.05	42.3	14.7	177	60.5	248	56	574
GEOROC database	samp. 102T	86.9408	0.06																								1365	3.47								38.5	0.06	12.7	0.08	1.98	5.25	0.68	27.1	10	125	45.2	200	48.3	550
GEOROC database	samp. 102T	75.9273	0.06																								1374	3.02								32.2	0.06	11.2	0.13	2.47	5.31	0.67	28.1	10.3	128	46.5	199	48.6	540
GEOROC database	samp. 103T	118.839	0.02																								1043	4.34								34.8	0.02	15.2	0.05	1.13	3.72	0.23	21.1	7.94	103	40	176	41.2	449
GEOROC database	samp. 103T	88.8725	0.08																								1074	4.54								31.1	0.08	11	0.1	1.75	4.65	0.69	25.3	9.37	113	41.5	175	41.3	436
GEOROC database	samp. 103T	72.4596	0.04																								2489	7.13								65.2	0.04	19.2	0.28	5.46	12.3	1.36	63.7	22.3	274	97.3	408	91.5	950
GEOROC database	samp. 103T	85.999	0.04																								1133	2.81								35.9	0.04	9.93	0.07	1.87	4.84	0.58	25.8	9.58	116	42.9	184	42.5	468
GEOROC database	samp. 103T	67.7216	0.04																								2553	3.28								38.9	0.04	9.95	0.32	6.24	13.8	2.49	73.6	24.7	291	104	417	89.5	937
GEOROC database	samp. KI-1	42.9069	0.052								336.82		7014.93		28.88		57.28								0.72	0.263	1236.81	2.51					0.4	0.971		5.3219	0.052	10.24	0.252	4.78	7.9	1.669	35.19	11.61	127.78	45.72	194.84	39.44	368.58
GEOROC database	samp. KI-1	44.1139	0.051								286.09		6762.24		27.12		48.75								0.74	0.263	1343.27	2.58					0.4	0.9		5.64529	0.051	10.33	0.224	4.83	8.91	1.679	38.3	12.5	138.17	49.48	208.49	42.69	394.24
GEOROC database	samp. B9297		0																						0	0.2	9	1.5				0	0	0.8		0.5	0	0.9	0	0	0.4	0.1	0.7	0.2	1	0.4	1.3	0.3	3
GEOROC database	samp. B9297	31.0931	0																						0	0.1	167	1.5				0	0	0.8		6	0	5.4	0	1.3	1.9	1.3	8.2	2.3	24	6.6	24	4.6	48
GEOROC database	samp. BP130	256.195	0.0134961	0.000968683		0.0618951							1.57257	73.3125	3.7041				0.529467								1462.11	22.8065									0.0134961	44.0528		0.83316	2.87487	0.0842438	34.0357	13.8373	165.491	65.3603	320.609	70.6637	598.105
GEOROC database	samp. BP130	193.032	0.0492909	0.0307234		0.309338							5.47618	65.5471	4.73965				2.59725								1174.57	12.0116									0.0492909	38.7689		0.800759	2.52711	0.103639	25.1726	9.53398	117.378	48.3389	230.416	50.7938	424.804
GEOROC database	samp. BP130	208.843	0.0204728	0		0.0883677							1.09712	71.4808	4.10439				0.411093								1427.81	16.68									0.0204728	45.9915		0.959594	2.90499	0.0962201	31.9099	12.3926	150.643	60.2488	291.848	63.0577	528.092
GEOROC database	samp. BP130	248.1	0.00852607	0		0.100547							1.4604	58.1765	3.13335				0.499557								1010.04	14.8677									0.00852607	29.9005		0.460424	1.73718	0.0496723	19.5346	7.26335	90.2986	39.9059	174.339	37.8357	324.012
GEOROC database	samp. BP130	237.305	0.00718032	0.00257683		0.0658598							1.31863	126.088	4.13745				0.512165								2532.5	34.7832									0.00718032	75.5646		1.3376	4.80495	0.117528	54.3135	20.8531	248.299	103.195	466.003	100.798	834.311
GEOROC database	samp. BP130	65.2205	0.0273527	0.00170716		0.0545405							1.58978	49.3401	6.29409				1.13306								1259.5	2.25847									0.0273527	44.1344		3.00133	5.59638	0.919508	38.7116	11.7515	127.415	50.1738	219.351	47.0039	387.462
GEOROC database	samp. BP130	140.139	0.0189861	0.00255511		0.0761886							1.46594	70.3182	5.19141				0.752703								1155.4	10.3655									0.0189861	46.8223		1.07139	2.67785	0.134314	24.873	8.88148	107.238	44.7157	205.439	45.1074	374.153
GEOROC database	samp. BP130	203.892	0.0147425	0		0.0520086							1.06128	80.3026	4.32026				0.372672								1555.61	18.8856									0.0147425	54.3795		1.0054	3.1003	0.123642	35.2005	13.0939	154.795	64.4401	286.766	61.2021	503.823
GEOROC database	samp. BP130	206.066	0.0055788	0.00100104		0.0639628							1.76416	84.8135	3.24509				0.557813								1145.25	6.93411									0.0055788	24.2368		0.690312	1.94139	0.113756	21.1036	8.23694	104.937	44.9206	215.792	48.8623	419.958
GEOROC database	samp. BP130	194.436	0.0135481	0		0.0207111							0.588915	82.0542	3.77384				1.02677								1487.5	17.1301									0.0135481	48.2711		0.994795	3.09547	0.1043	31.4559	12.0595	146.381	60.4208	287.406	61.2251	525.157
GEOROC database	samp. BP130	211.084	0.00239521	0.00257873		0.0768932							1.14485	101.889	3.61068				0.515594								1611.55	10.488									0.00239521	30.6277		0.882623	2.86995	0.156488	29.7057	11.0606	142.487	61.3834	286.318	64.3095	541.667
GEOROC database	samp. BP130	150.875	0.0108179	0		0.0992249							1.50137	76.9833	4.4708				0.437871								1392.15	13.7913									0.0108179	55.4332		1.2062	3.00722	0.130051	30.1987	11.2132	129.888	54.6905	247.311	52.3536	449.853
GEOROC database	samp. BP130	154.729	0.0298823	0.001532		0							2.41445	46.1461	3.75095				2.281								534.339	4.97304									0.0298823	24.562		0.441156	1.1845	0.0879343	11.4754	4.08004	49.7359	22.5159	109.347	25.3885	226.67
GEOROC database	samp. BP130	121.28	0.0711228	0.08276		0.0691893							3.51469	51.9225	5.306				1.89144								779.842	5.45637									0.0711228	39.1123		0.934863	1.94604	0.158747	18.0834	6.76061	76.5881	31.4912	146.111	33.0245	283.49
GEOROC database	samp. BP130	151.209	0.00816189	0.000732273		0.0655051							1.48608	59.3243	4.54703				0.444432								964.918	7.93188									0.00816189	41.9762		0.81017	2.4449	0.151143	22.2223	8.07352	92.0143	38.6247	173.47	38.6934	328.229
GEOROC database	samp. BP130	249.433	0.0295314	0		0.0570252							1.38606	121.452	3.22165				0.657274								2344.34	15.2434									0.0295314	39.6911		1.09477	3.98694	0.177222	45.8957	16.6077	214.243	93.834	431.917	94.5255	807.183
GEOROC database	samp. BP130	252.816	0.0202618	0		0.0398243							1.68946	138.718	4.51756				0.523537								3532.14	65.0819									0.0202618	106.26		1.73573	6.6618	0.157794	82.0093	29.4772	348.118	143.183	624.266	128.11	1057.47
GEOROC database	samp. BP130	344.117	0.0181996	0.00200965		0.0128409							1.98888	156.037	2.45448				0.827398								2885.23	28.5171									0.0181996	39.3596		0.906125	3.831	0.0885522	48.8596	19.5676	252.169	116.215	533.548	118.599	993.751
GEOROC database	samp. BP130	300.723	0.0585063	0.00110507		0.0847319							2.30129	170.685	3.74631				9.27595								3364.15	37.5912									0.0585063	53.124		1.23938	4.89918	0.103794	58.4813	24.1272	297.459	129.22	572.189	127.408	1056.47
GEOROC database	samp. BP130	231.175	0.0282536	0.000965667		0.0246809							1.25621	160.577	3.48313				0.637494								4058.61	31.7897									0.0282536	62.539		2.26119	7.85289	0.164604	87.8338	33.6154	405.864	170.206	764.371	164.028	1344.87
GEOROC database	samp. BP130	361.609	0.0157523	0.00188436		0.0963226							1.70424	176.517	3.51672				0.749063								3458.21	33.9774									0.0157523	51.146		1.05312	4.93836	0.0917716	61.9349	24.7155	313.88	136.961	639.875	139.064	1174.8
GEOROC database	samp. BP130	319.069	0.0191251	0.000915134		0.0818629							1.45018	174.457	3.84405				0.69508								3442.43	34.6437									0.0191251	48.9946		1.18585	4.64198	0.0901984	59.5844	24.4475	301.378	133.75	603.63	133.06	1102.63
GEOROC database	samp. BP130	301.32	0.00619674	0.00266862		0.102309							1.50455	135.728	3.2187				0.751413								2307.8	16.5612									0.00619674	34.5574		0.815646	3.52543	0.107274	40.2782	16.1664	199.593	88.3382	411.265	92.1126	794.063
GEOROC database	samp. BP130	295.112	0.00487081	0.000874003		0.0670144							1.43502	171.613	3.89075				0.673145								3080.75	24.8134									0.00487081	45.1657		1.15243	4.34025	0.121616	53.0888	21.6382	268.739	117.905	548.357	120.341	1011.91
GEOROC database	samp. BP130	337.166	0.0126179	0.000823316		0.0526067							1.448	153.355	3.46776				0.493844								2615.6	20.6195									0.0126179	37.3094		0.83915	3.62888	0.101197	45.1952	17.9961	229.794	99.6135	466.294	101.315	863.541
GEOROC database	samp. BP130	271.026	0.00689425	0.002969		0.139119							1.43848	180.982	5.02695				0.562011								3999.25	64.1353									0.00689425	111.468		1.83741	7.02661	0.173285	86.992	33.9907	394.758	158.846	718.79	150.568	1227.39
GEOROC database	samp. BP130	186.236	0.00982946	0		0.0338094							1.27551	149.145	3.84531				0.522715								3436.8	20.9181									0.00982946	64.238		2.50273	7.46958	0.27099	76.1491	28.6577	349.123	145.458	667.019	144.476	1209.08
GEOROC database	samp. BP130	339.455	0.0169393	0.000868439		0.0554898							1.15148	117.513	3.03331				0.684271								2001.59	14.0443									0.0169393	26.0521		0.641644	3.03669	0.0815679	33.1991	14.5999	179.815	77.852	372.53	83.8633	735.967
GEOROC database	samp. BP130	296.606	0.0100721	0.00090365		0.0808355							1.19816	147.411	3.40384				0.545237								2903.91	25.1033									0.0100721	43.8265		1.09907	4.10577	0.120502	51.2904	20.4207	257.154	110.693	507.091	112.467	928.787
GEOROC database	samp. BP130	241.211	0.00524424	0.00301124		0.125064							2.17585	120.174	3.81526				0.537053								2408.51	33.882									0.00524424	73.7685		1.24648	4.37991	0.128321	49.6495	19.0084	234.056	98.0956	440.677	95.6864	783.233
GEOROC database	samp. BP130	355.826	0.0286637	0		0.0276748							1.13295	149.008	3.12699				0.572629								2934.53	30.2223									0.0286637	43.8522		0.931316	4.17206	0.0941688	53.1074	22.1931	270.912	118.802	550	121.739	1024.32
GEOROC database	samp. BP130	236.508	0.0358061	0		0.0142792							1.31967	120.032	4.52778				0.60281								3207.82	57.9032									0.0358061	91.782		1.69772	5.84024	0.181394	72.4703	26.2839	311.092	130.001	546.973	114.464	915.736
GEOROC database	samp. BP130	248.458	0.0289126	0		0.0139575							1.29906	129.304	4.43824				0.542712								3541.97	68.5085									0.0289126	97.8989		1.78362	7.42166	0.138047	83.2572	30.4637	357.289	146.357	626.133	128.458	1054.36
GEOROC database	samp. BP130	297.827	0.0182508	0.00218324		0.0418502							1.7331	152.628	4.64769				0.751641								3856.52	88.5581									0.0182508	93.3236		1.56345	6.82428	0.0987329	86.0499	32.0518	378.844	153.142	675.392	142.757	1143.5
GEOROC database	samp. BP130	231.468	0.0159045	0		0.14588							2.06151	148.13	4.61977				0.589327								3644.01	68.9924									0.0159045	101.379		1.91098	7.25377	0.163657	77.9086	29.669	350.098	136.841	620.205	129.545	1051.99
GEOROC database	samp. BP130	255.885	0.0126046	0.000904696		0.0924904							1.39103	147.738	4.72959				0.545868								3617.17	70.2821									0.0126046	95.5316		1.74135	6.95499	0.1112	80.1218	30.3759	356.362	142.883	627.541	130.142	1057.43
GEOROC database	samp. BP130	271.112	0.0113201	0		0.0692205							1.30357	139.093	4.25584				0.531892								3374.09	61.0392									0.0113201	93.9044		1.59057	6.64178	0.130853	77.3445	29.059	347.906	137.593	607.938	127.622	1039.9
GEOROC database	samp. BP130	270.88	0.0122056	0.00262817		0.145539							1.1809	110.161	4.50987				0.494385								2395.15	37.8183									0.0122056	68.864		1.15845	4.72049	0.117838	54.6366	20.2876	251.967	99.6065	467.573	100.88	843.433
GEOROC database	samp. BP130	255.248	0.0121957	0.000875341		0.0335585							1.36363	134.704	5.13566				0.624467								3172.84	55.896									0.0121957	95.5672		1.55882	6.05735	0.162402	72.8771	27.2986	316.449	128.873	572.445	119.107	959.046
GEOROC database	samp. BP130	304.066	0.00398483	0		0.0243666							1.86941	155.874	4.66846				0.490642								3629.75	71.8762									0.00398483	87.9865		1.4124	6.37318	0.106127	76.3102	29.4889	351.553	138.444	616.037	129.758	1042.91
GEOROC database	samp. BP130	280.945	0.00699883	0		0.025678							1.56213	177.575	4.56422				0.48139								4184.41	88.2493									0.00699883	101.617		1.83102	7.94873	0.124654	92.3494	35.0136	418.105	169.029	758.586	160.009	1310.48
GEOROC database	samp. BP130	259.446	0.00970186	0.000994785		0.0635629							1.48862	162.401	5.17785				0.607287								4029.19	84.6588									0.00970186	108.159		1.99391	8.12257	0.123426	96.9342	34.8279	415.352	164.753	712.715	150.213	1202.62
GEOROC database	samp. BP130	283.489	0.013458	0.0067616		0.037032							1.65393	118.021	3.60542				0.579395								2661.97	46.8168									0.013458	62.588		1.1968	4.63716	0.0940862	55.7909	22.333	269.678	107.56	503.974	106.484	884.166
GEOROC database	samp. BP130	250.924	0.00971725	0.000871817		0.0445646							1.08215	135.544	4.17956				0.46105								2903.97	42.3721									0.00971725	85.5846		1.51951	5.46298	0.129399	65.1145	25.3278	298.309	122.771	538.723	113.096	919.049
GEOROC database	samp. BP130	265.218	0.0127157	0.000912665		0.0583157							1.44953	158.107	4.92752				0.498848								4093.83	83.0759									0.0127157	108.299		1.96072	8.38732	0.148161	98.2889	36.5746	421.485	169.504	742.169	153.653	1244.29
GEOROC database	samp. BP130	349.342	0.00234692	0.00252675		0.0430532							1.36631	100.834	3.73017				0.529115								2256.8	39.8367									0.00234692	52.1785		0.832917	4.08975	0.0839913	49.8425	19.9805	241.74	95.925	448.895	93.8695	807.231
GEOROC database	samp. BP130	299.851	0.0302014	0		0.0969554							1.83966	211.844	5.31978				0.511632								4521.83	95.7308									0.0302014	114.216		1.85622	7.8028	0.134477	95.6491	37.6455	449.626	186.459	836.063	178.514	1475.15
GEOROC database	samp. BP130	326.318	0.0196692	0.00434386		0.0693889							1.80894	166.859	3.28487				0.697639								3240.34	28.1264									0.0196692	49.227		1.13565	4.99396	0.0944436	60.175	23.5689	301.925	127.313	607.354	133.214	1119.26
GEOROC database	samp. BP130	349.211	0.028913	0.00922323		0.162065							1.70118	153.699	2.86883				0.687446								3181.14	33.8293									0.028913	41.1557		1.02655	4.22618	0.0882332	55.8379	22.5031	288.425	126.967	572.132	125.832	1070.36
GEOROC database	samp. BP130	391.546	0.00126106	0		0.046267							1.34473	125.175	2.43823				0.5397								2126.89	22.4403									0.00126106	25.1964		0.600158	2.68623	0.0482792	34.9935	15.0243	192.076	84.5701	420.763	93.2834	807.232
GEOROC database	samp. BP130	352.683	0.00744149	0.000890186		0.113759							1.58365	173.985	2.9975				0.524475								3183.74	29.9067									0.00744149	42.8385		0.988255	4.54486	0.100126	54.7037	22.159	286.289	123.631	580.35	127.688	1082.58
GEOROC database	samp. BP130	267.473	0.0619672	0		0.0227352							1.07445	167.589	5.03618				1.17447								4080.97	52.2028									0.0619672	93.5765		1.8807	7.31875	0.155753	87.1603	33.8112	400.198	164.053	736.012	155.392	1270.69
GEOROC database	samp. BP130	366.216	0.0121683	0.00174675		0.011161							1.70787	182.607	3.59885				0.492872								3534.64	36.4733									0.0121683	52.511		1.06887	4.78944	0.121528	61.3844	24.8513	320.017	139.153	639.226	139.881	1174.8
GEOROC database	samp. BP130	348.493	0.0108994	0		0							1.44991	159.345	3.2258				0.62126								2921.97	27.3509									0.0108994	37.7845		0.948516	3.7965	0.0918468	51.1027	20.1842	264.475	114.15	540.661	121.215	1027.07
GEOROC database	samp. BP130	387.689	0.00822378	0		0.0969822							1.6072	143.535	3.14738				0.559659								2589.76	23.1165									0.00822378	34.1616		0.722062	3.42241	0.0762667	43.9749	18.2944	231.164	101.281	476.147	106.31	887.731
GEOROC database	samp. BP130	414.63	0.0067553	0.00581832		0.0743536							1.77429	124.366	2.71187				0.653938								2124.56	21.7036									0.0067553	26.2415		0.547461	2.6678	0.0573472	35.9158	14.395	188.343	83.843	396.914	89.6155	756.315
GEOROC database	samp. BP130	312.118	0.0124732	0.00268579		0.0800853							1.06055	149.904	2.7489				0.571951								2916.4	25.6579									0.0124732	40.9553		1.06173	4.24194	0.0820111	50.9329	21.0926	265.046	116.968	539.778	119.397	1000.67
GEOROC database	samp. BP130	340.821	0.0104066	0.00331969		0.137875							1.47447	161.93	3.31559				0.559663								3189.33	30.5446									0.0104066	46.1192		1.05028	4.52677	0.0914231	55.9736	23.4385	290.546	126.586	584.841	129.574	1067.31
GEOROC database	samp. BP130	295.332	0.017447	0.00104355		0.0266715							1.21506	157.611	2.96598				0.459273								3498.56	36.0131									0.017447	48.4843		1.28899	5.15537	0.119796	64.1282	23.9916	304.538	134.847	595.306	130.035	1060.41
GEOROC database	samp. BP059	30.8228	0.0351412	0.000892547		0.0521772							1.65328	142.591	3.92024				1.12581								3159.21	64.6692									0.0351412	66.6018		1.0089	4.52647	0.0912269	61.0372	128.352	25.4292	312.384	607.885	135.427	1134.63
GEOROC database	samp. BP059	30.1153	0.0522011	0.00206962		0.0680555							1.93631	165.842	3.08142				0.828429								3587.73	35.157									0.0522011	46.7949		1.09004	4.96389	0.0953071	60.1173	145.984	26.9162	350.384	714.101	158.85	1326.6
GEOROC database	samp. BP059	31.5227	0.0314587	0.00106536		0.0700644							1.04721	124.848	2.73051				0.902469								2246.21	20.3828									0.0314587	29.6309		0.622625	2.90248	0.0789749	37.4021	87.087	16.1602	206.893	433.858	98.4471	861.191
GEOROC database	samp. BP059	32.6545	0.0324042	0.00105348		0.053887							1.35683	147.08	2.4872				0.588401								2901.71	27.2341									0.0324042	36.723		0.792647	3.7955	0.0863773	48.7021	114.704	21.4119	280.391	569.712	130.368	1108.66
GEOROC database	samp. BP087	30.2411	0.00829968	0		0.0761268							1.33804	136.912	2.58388				0.631651								2364.85	22.4635									0.00829968	30.2302		0.663028	2.97028	0.0673493	39.6037	93.3808	16.3917	211.153	434.179	95.8239	815.72
GEOROC database	samp. BP087	31.8853	0.0132855	0.000681116		0.0348165							1.64743	157.866	2.69				0.630954								2437.41	24.8588									0.0132855	28.8357		0.616793	2.75694	0.0537063	37.1352	94.6691	16.0711	210.296	452.396	102.227	876.401
GEOROC database	samp. BP087	30.7224	0.00389351	0.00209592		0.0178561							1.67649	192.903	3.66034				0.595114								3889.94	40.8287									0.00389351	53.5879		1.11444	5.29391	0.0883028	67.5054	153.374	28.284	359.058	716.83	154.703	1298.93
GEOROC database	samp. BP109	34.1813	0.00499514	0.000896312		0.0229083							2.55	111.232	2.19965				0.556716								1737.65	20.4162									0.00499514	21.867		0.407531	1.95226	0.0457306	26.4778	66.6186	11.5243	148.14	326.83	75.1058	632.681
GEOROC database	samp. BP109	32.2403	0.00694879	0.00332499		0.0743588							2.12107	159.668	3.27344				0.457297								2961.18	32.3626									0.00694879	39.4285		0.771643	3.76459	0.0713275	50.1616	114.246	20.6461	269.973	542.424	119.586	998.087
GEOROC database	samp. BP109	32.6616	0.023121	0.000829753		0.127243							2.98395	162.072	2.87924				1.13971								2831.47	31.8923									0.023121	33.9996		0.710523	3.29762	0.0413726	44.4103	109.892	19.093	250.177	518.153	116.176	992.364
GEOROC database	samp. BP109	31.6599	0.00468512	0.000840684		0.0966895							2.59874	179.562	3.11869				0.554986								3463.34	36.8713									0.00468512	46.2249		0.942855	4.6781	0.0701876	58.4798	136.208	24.8435	313.423	642.471	140.277	1166.08
GEOROC database	samp. BP232	31.2124	0.0211721	0.00666754		0.0128384							1.64775	161.532	3.24506				0.707433								3351.5	37.7162									0.0211721	42.3546		0.920213	3.95871	0.0710913	55.8719	129.399	23.3048	298.308	608.619	129.819	1121.58
GEOROC database	samp. BP232	34.0835	0.0401653	0		0.0974224							1.72408	150.303	2.87211				0.721539								3055.32	31.4687									0.0401653	41.3163		0.760956	3.91629	0.0842914	51.3008	119.61	21.7165	277.6	565.359	123.836	1054.32
GEOROC database	samp. BP232	31.9706	0.0131908	0		0.0599901							1.67671	163.316	2.95372				0.614916								3224.1	34.5055									0.0131908	40.1601		0.837924	4.04501	0.0819397	51.938	124.772	22.1919	287.37	594.843	129.312	1115.06
GEOROC database	samp. BP232	30.6915	0.0663111	0.000696094		0.0844411							1.50374	155.062	2.92439				0.73618								3124.56	34.857									0.0663111	41.4161		0.883109	3.78213	0.0634577	53.0776	120.072	21.9733	277.851	566.508	125.456	1065.96
GEOROC database	samp. BP232	30.4095	0.0155164	0.00209419		0.0846801							1.85921	176.79	2.94403				0.842193								3944.73	41.5178									0.0155164	54.9552		1.19316	5.07105	0.107179	70.4169	158.72	29.3725	372.807	743.489	159.595	1367.07
GEOROC database	samp. BP232	32.4248	0.0181972	0.000818668		0.0567487							2.08441	162.708	3.83926				0.769145								3435.04	38.2863									0.0181972	43.2367		0.929974	4.16221	0.0667759	59.0263	133.885	24.6472	312.953	638.901	138.483	1158.32
GEOROC database	samp. BP232	30.9262	0.0134088	0.000844542		0.0439067							1.88237	167.002	3.79558				0.633028								3582.4	37.6779									0.0134088	48.9716		1.02213	4.83732	0.0742892	62.9744	141.086	26.0964	331.302	655.17	142.027	1181.6
GEOROC database	samp. BP232	30.2501	0.0491782	0.034662		0.127804							4.16844	130.901	3.6507				5.02051								2480.56	21.4143									0.0491782	32.566		0.728144	3.14971	0.0778469	42.4285	98.1431	17.8905	222.587	470.077	105.319	907
GEOROC database	samp. BP232	33.4455	0.0115289	0.0058091		0.0251673							1.19777	166.047	3.47627				0.63002								3392.91	35.0267									0.0115289	48.3075		0.851844	4.63735	0.0975528	58.4704	135.452	24.0691	310.668	636.273	138.944	1194.94
GEOROC database	samp. BP232	35.054	0.0308323	0.00242744		0.0315499							1.30564	151.379	2.89537				0.576381								3281.3	37.5946									0.0308323	44.0982		0.81178	4.18748	0.073764	58.1923	130.847	23.8354	306.257	609.117	132.223	1122.91
GEOROC database	samp. 08YR05	73.2902	0.01												9.06												387.4	0.7						0.19			0.01	4	0.07	0.63	1.25	0.42	7.7	2.46	30.7	12.3	64.8	14.5	154
GEOROC database	samp. 08YR05	138.445	0.001												13.8												480.1	2.22						1.23			0.001	2.36	0.02	0.5	2.64	0.16	20	6.17	58.2	15.9	57.9	9.6	75.3
GEOROC database	samp. 08YR05	131.593	0.05												10.1												1177	3.88						1.92			0.05	4.09	0.07	1.13	3.59	0.56	25.2	9.18	113.1	40.6	187.2	39.4	368.9
GEOROC database	samp. 08YR05	76.4316	0.04												3.54												447.3	0.94						1.1			0.04	14.8	0.06	0.69	1.35	0.54	7.67	2.71	34.9	14.2	76.5	18.4	203.6
GEOROC database	samp. 08YR05	398.372	0.01												6.66												1250	4						8.42			0.01	10.3	0.01	0.28	1.36	0.15	11.8	5.75	92.5	42.3	245.4	59.8	630.3
GEOROC database	samp. 08YR05	48	0.01												3.89												9.5	0.1						0.06			0.01	0.27		0.03	0.05	0.03	0.2	0.05	0.9	0.29	1.73	0.41	4.59
GEOROC database	samp. 08YR05	44.0359	0.005												8.55												160.9	0.57						0.18			0.005	8.66	0.02	0.49	1.07	0.74	4.3	1.31	14.8	4.87	24.05	5.36	57.5
GEOROC database	samp. 08YR05	78.6589	0.04												4.45												1172	4.74						1.64			0.04	33.3	0.1	1.87	4.23	1.11	23.2	7.88	102	39.2	197.7	44.7	448.5
GEOROC database	samp. 08YR05	55.899	0.04												23.4												494.7	1.05						0.42			0.04	17.9	0.09	1.24	2.85	0.66	13.3	4.03	48.3	17.2	80.5	16.7	162.9
GEOROC database	samp. 08YR05	118.878	0.01												9.87												814.8	2.84						1.58			0.01	14.4	0.05	0.8	1.86	0.49	11.3	4.73	66.5	27	150.1	34.5	357.2
GEOROC database	samp. 08YR05	67.5047	0.01												17.9												403.7	0.89						0.42			0.01	12.8	0.04	0.77	1.92	0.38	9.5	3.07	37.1	13.6	65.5	13.8	134.7
GEOROC database	samp. 08YR05	92.9684	0.003												13.1												449	1.59						0.71			0.003	21.4	0.03	0.61	1.4	0.28	9.6	3.02	39.5	15	75.4	16.1	154.5
GEOROC database	samp. 08YR05	47.5154	0.04												10.1												716	2.11						0.6			0.04	39.9	0.14	2.35	3.66	1.27	18.6	5.98	68	24.3	118.8	24.1	225.6
GEOROC database	samp. 08YR05	130.109	0.01												6.23												751.7	2.71						1.19			0.01	4.81	0.04	0.63	2.26	0.3	13.3	4.98	64.1	25.3	129.9	27.7	279.7
GEOROC database	samp. 08YR05	83.1164	0.02												6.62												413.3	1.59						1.24			0.02	2.42	0.03	0.66	2.27	0.41	13.5	4.03	42.5	13.4	58.2	11.3	103.7
GEOROC database	samp. 08YR05	543.901	0.05												11.5												3875	40.6						29.1			0.05	4.95	0.03	0.69	3.27	0.06	37.3	19.8	309.9	128.9	655.3	131.3	1174
GEOROC database	samp. 08YR05	62.7273	0.01												6.04												296.7	1.7						1.7			0.01	2.69	0.06	0.66	1.41	0.12	8.32	2.67	28.2	9.4	42	7.82	72.9
GEOROC database	samp. 08YR05	75.347	0.01												5.92												976.7	1.64						0.7			0.01	15.2	0.08	1.8	3.61	0.61	20	7.08	90.5	34.6	173.3	35.1	335.5
GEOROC database	samp. 08YR05	51.3847	0.1												14.5												468.1	1.51						1.08			0.1	18.8	0.08	1.26	2.28	0.39	9.8	3.47	41.7	15.5	79	17.1	171
GEOROC database	samp. 10YR06	38.1201	0.01												21.1												1487	0.59						0.42			0.01	18	0.43	6.26	9.78	1.27	43.6	12.5	145.5	48.7	212.2	39.9	398.1
GEOROC database	samp. 10YR06	87.5662	0.01												12.6												516.6	0.81						0.57			0.01	11	0.04	0.61	1.56	0.14	8.22	2.89	38.4	14.6	71.7	15.2	169.3
GEOROC database	samp. 10YR06	100.56	0.004												6.41												1214	1.89						1.61			0.004	30.2	0.07	1.27	3.91	0.36	20.7	7.44	96.4	36.4	184.9	40.1	441
GEOROC database	samp. 10YR06	108.435	0.01												2.44												377.2	1.26						0.99			0.01	1.97	0.04	0.42	2.15	0.24	13.2	3.76	38.1	10.6	42.2	7.9	80.8
GEOROC database	samp. 10YR06	107.076	0.004												13.1												681.7	0.91						0.49			0.004	13.6	0.03	0.71	1.5	0.22	10.7	3.86	51.6	19.4	95.7	20	219.7
GEOROC database	samp. 10YR06	39.9925	0.02												14.6												1433	0.59						0.43			0.02	21.2	0.26	5.35	9.88	1.18	42.5	12.2	138.8	46.1	203.5	38.7	386.5
GEOROC database	samp. 10YR06	150.117	0.03												6.37												1059	2.56						1.24			0.03	22.9	0.04	0.71	1.53	1.06	12.1	4.86	72.8	30.7	171.4	41	521
GEOROC database	samp. 10YR06	39.2803	0.004												8.56												205.8	0.35						0.11			0.004	18.1	0.07	0.61	1.46	0.4	4.94	1.58	16.9	5.65	26.8	5.6	64.8
GEOROC database	samp. 10YR06	76.9837	0.03												15.3												517	1.1						0.54			0.03	20	0.05	0.8	1.69	0.3	10.5	3.3	41.8	15.1	70.7	14.9	160
GEOROC database	samp. 10YR06		0.01												1.44												92.8	0.3						0.37			0.01	3.4		0	0.1	0	0.57	0.2	4.8	2.35	15.5	4.33	65.1
GEOROC database	samp. 10YR06	86.2829	0.01												10.8												398	0.5						0.51			0.01	8	0.02	0.5	0.82	0.2	4.95	1.8	26.8	11.1	60.9	14.5	181
GEOROC database	samp. 10YR06	71.946	0.06												16.6												807	1.1						0.64			0.06	20	0.09	1.4	2.87	0.3	17.5	5.5	67.7	24.2	114	23.1	241
GEOROC database	samp. 10YR06	99.1128	0.01												4.01												565	1.5						0.91			0.01	3.4	0.04	0.7	1.9	0.1	12.1	4	50.7	17	76.6	15.1	154
GEOROC database	samp. 10YR06	39.9126	0.03												11.6												1601	0.7						0.53			0.03	22	0.42	6.1	10.5	1	44.9	13	154	51.2	230	44.3	442
GEOROC database	samp. 10YR06	91.8617	0.01												1.94												434	1.6						1.13			0.01	16	0.03	0.5	0.81	0.2	5.32	2	28.4	11.4	62.3	15.2	191
GEOROC database	samp. 10YR06	73.2931	0.01												6.42												291	1.8						1.39			0.01	2.2	0.06	0.6	1.74	0	11.7	3.4	32.7	8.71	30	4.89	44.4
GEOROC database	samp. 10YR06	97	0.02												8.25												393	1.1						0.58			0.02	18	0.06	0.4	1.54	0.3	7.25	2.5	30.8	11.2	54.8	11.8	130
GEOROC database	samp. 10YR06	46.1607	0.02												3.45												567	0.7						0.38			0.02	14	0.12	1.6	2.8	0.6	13.5	3.9	47	16.7	77.2	15.7	166
GEOROC database	samp. 10YR06	139.462	0.01												6.2												518	0.9						0.82			0.01	4	0.03	0.4	1.56	0.2	9.82	3.3	44.4	15.8	71.6	14.4	147
GEOROC database	samp. 10YR06	35.2062	0.08												22.2												1531	0.6						0.59			0.08	19	0.49	7.2	9.78	1.1	42.9	12	146	48.7	214	39.6	385
GEOROC database	samp. 10YR06	86.5466	0.01												9.02												805	1.2						0.79			0.01	22	0.03	1	2.66	0.2	15.3	4.9	62.9	23.4	114	23.4	248
GEOROC database	samp. 10YR06	106.26	0.03												5.31												431	1.3						0.73			0.03	19	0.03	0.4	1.25	0.2	7.36	2.4	32.2	12.3	62	14.2	163
GEOROC database	samp. 10YR06	116.255	0.01												14.6												579	0.3						0.23			0.01	8.7	0.02	0.5	1.82	0.2	10.1	3.2	45.6	16.9	81.9	17.6	183
GEOROC database	samp. 10YR06	42.9231	0												13.8												444	1.8						0.68			0	25	0.08	1.3	2.73	0.7	10.9	3.2	37.8	12.8	57.6	12	131
GEOROC database	samp. 10YR06		0.03												9.13												203	2						1.3			0.03	0.9	0	0	0.12	0	2.06	1	14.5	5.61	26.8	5.96	66.4
GEOROC database	samp. 10YR06	105.406	0.04												5.65												594	0.8						0.68			0.04	13	0.04	0.6	1.78	0.1	9.01	3.4	47.3	17.3	84.9	18.3	190
GEOROC database	samp. 10YR06	31.0556	0.01												9.61												181	0.4						0.18			0.01	24	0.06	0.8	1.35	0.4	5.99	1.3	15.6	5.32	24.2	4.93	56.1
GEOROC database	samp. 10YR06	33.4783	0.07												22												1231	0.5						0.34			0.07	15	0.42	6.2	8.84	1.2	36.2	10	122	40	174	33.7	333
GEOROC database	samp. 10YR06	108.301	0												14.5												702	0.7						0.42			0	12	0.04	0.7	1.9	0.3	12.1	4.3	55.4	20.5	97.6	19.6	212
GEOROC database	samp. 10YR06	75.9111	0												7.69												323	1						0.64			0	16	0.01	0.5	0.9	0.2	5.09	1.8	24.4	9.28	46.7	10.6	122
GEOROC database	samp. 10YR06	49.4574	0.02												9.91												145	0.3						0.15			0.02	20	0.08	0.3	0.86	0.3	3.75	0.9	11	4.05	20	4.31	48.4
GEOROC database	samp. 10YR06	70.1083	0.02												13												868	0.9						0.62			0.02	16	0.07	1.5	3.2	0.2	17.1	5.5	71.6	25.5	121	24.3	253
GEOROC database	samp. 10YR06	62.1057	0.02												15.2												493	0.9						0.44			0.02	16	0.07	1	2.12	0.5	11.2	3.5	42.2	14.6	68.2	13.7	152
GEOROC database	samp. 10YR06	54.1779	0.01												5.83												823	1						0.36			0.01	21	0.09	2.2	5.56	1.1	30	7.6	85.4	26	106	19.3	190
GEOROC database	samp. 10YR06	469.353	0.004												8.02												613.3	4.91						2.93			0.004	1.72	0.004	0.14	1.9	0.15	15.2	5.3	61.2	17.2	65.7	11.4	104.9
GEOROC database	samp. 10YR06	201.363	0.03												7.06												440.6	1.06						0.8			0.03	11.7	0.05	0.17	1.01	0.25	5.36	2.07	29.3	12	66.6	15.9	201.9
GEOROC database	samp. 10YR06	63.4639	0.03												13.7												432.5	0.74						0.34			0.03	13.4	0.07	0.82	1.98	0.41	9.74	2.92	36.8	12.7	59.8	12.2	133.8
GEOROC database	samp. 10YR06	100.443	0.02												8.63												1230	3.22						1.18			0.02	30	0.13	1.73	4.63	0.24	29	10.4	126.5	35.8	123.9	18.9	155.8
GEOROC database	samp. 10YR06	79.7371	0.03												13												417.9	0.85						0.47			0.03	15.9	0.02	0.65	1.34	0.25	8.15	2.89	34.9	12.2	58.3	12.6	140.6
GEOROC database	samp. 10YR06	54.1798	0.004												3.74												505.9	1.38						1.18			0.004	24.3	0.05	1.08	1.69	0.63	8.4	2.57	35.7	13.7	75.2	17.6	228.2
GEOROC database	samp. 10XB10	652.698	0.01												2.16												821.9	2.94						1.48			0.01	6.26	0.01	0.09	0.63	0.51	7.99	3.24	51.4	21.6	122.3	28	347.7
GEOROC database	samp. 10XB10	680	0.02												2.36												764.2	2.92						1.07			0.02	6.33	0.01	0.08	0.6	0.37	6.71	3.03	48	20.3	114.8	26.8	332.7
GEOROC database	samp. 10XB10	75.5085	0.03												14.3												382.1	0.95						0.36			0.03	13.1	0.02	0.59	1.18	0.24	6.52	2.41	29.7	10.3	51.1	11	121
GEOROC database	samp. 10XB10	290.278	0.002												1.64												452.8	2.56						0.96			0.002	6.51	0.02	0.12	0.45	0.35	4.9	1.9	27.5	11.7	65	14.8	191
GEOROC database	samp. 10XB10	367.245	0.004												1.59												975.7	2.98						0.98			0.004	8.31	0.04	0.2	0.98	0.58	9.14	4.1	61	25.5	142.8	33.4	407.8
GEOROC database	samp. 10XB10	284.87	0.02												22.9												2437	14.1						3.42			0.02	30.4	0.05	0.71	4.52	2.88	37.6	13.79	174.8	62.7	305.7	61.7	674
GEOROC database	samp. 10XB10	60.4821	0.01												6.06												686.6	1.21						0.5			0.01	18	0.07	1.18	3.08	1.06	14.5	4.19	51.6	18.5	95.3	20.1	233.8
GEOROC database	samp. 10XB10	95.3266	0.02												2.2												724.6	1.27						0.57			0.02	9.37	0.05	0.88	1.51	0.39	10	3.6	53	20	104.6	23.4	277.6
GEOROC database	samp. 10XB10	48.0175	0.08												21.8												616.5	1.58						0.75			0.08	21.7	0.11	1.71	3.13	0.29	14.9	4.39	53.1	18.4	80.7	15.8	171.8
GEOROC database	samp. 10XB10	71.267	0.02												11.2												431.7	1.09						0.42			0.02	15.1	0.06	0.63	1.67	0.51	7.42	2.66	32.6	12.6	58.8	12.7	143.6
GEOROC database	samp. 10XB10	280.496	0.05												2.17												806.7	3.48						1.92			0.05	6.52	0.01	0.23	1.07	0.44	7.69	3.52	53.1	21.6	119.3	27.6	338.8
GEOROC database	samp. 10XB10	106.907	0.06												4.56												1211	3.17						1.42			0.06	30.5	0.08	1.09	2.25	0.76	14.4	5.36	78.5	32.3	178.2	40.7	508.5
GEOROC database	samp. 10XB10	49.3795	0.002												10.6												1092	0.8						0.32			0.002	15.7	0.12	2.78	5.82	1.19	27.7	8	92.9	31.6	141.8	27.1	290.9
GEOROC database	samp. 10XB10	76.3816	0.02												17												448.7	0.98						0.46			0.02	11.8	0.05	0.64	1.52	0.25	8.18	2.63	34.4	12.5	59	12.5	141.8
GEOROC database	samp. 10XB10	53.7212	0.02												12.9												453.1	2.03						1.37			0.02	25.5	0.05	1.06	1.44	0.24	8.45	2.56	32.8	12.2	61.4	13.3	158.3
GEOROC database	samp. 10XB10	46.8041	0.03												12.2												465.5	0.81						0.33			0.03	14.5	0.06	1.28	2.37	0.36	10.8	3.16	38.9	13.4	63.2	12.8	141.4
GEOROC database	samp. 10XB10	57.3147	0.08												4.68												493.5	0.81						0.4			0.08	15	0.13	1.03	1.99	0.36	9.68	3.12	38.9	13.6	66.5	13.8	152.3
GEOROC database	samp. 10XB10	85.4967	0.01												5.82												929.1	2.01						0.72			0.01	15.3	0.06	1.24	2.07	0.68	13.8	4.69	66.3	26.5	139.4	29.6	355.3
GEOROC database	samp. 10XB10	436.583	0.05												2.53												834	3.17						1.01			0.05	7.08	0.02	0.14	0.83	0.42	7.71	3.59	52.3	21.8	124.5	28.7	365.3
GEOROC database	samp. 10XB10	296.134	0.01												0.84												820.4	3.18						1.07			0.01	6.53	0.0001	0.22	0.87	0.43	7.81	3.25	52	22	121.8	29	359.8
GEOROC database	samp. 10XB10	70.7696	0.01												6.47												386	1.18						0.66			0.01	19.3	0.03	0.58	1.38	0.32	6.16	2.12	28.9	10.4	54.6	12.2	142
GEOROC database	samp. 10XB10	378.947	0.02												2.19												935.7	4.23						2.07			0.02	8.05	0.02	0.19	1.01	0.6	9.9	3.84	60.6	24.8	140.5	32.5	414.5
GEOROC database	samp. 10XB10	57.4096	0.03												8												498.4	0.92						0.24			0.03	8.87	0.06	0.95	1.61	0.88	8.8	2.69	34.3	14	70.8	15.1	183.6
GEOROC database	samp. 10XB10	150.531	0.02												2.5												956.4	3.46						1.04			0.02	9.96	0.05	0.55	1.53	0.61	10.2	4.01	60.9	25.1	143.8	33.6	419.8
GEOROC database	samp. 10XB10	252.231	0.02												1.19												1034	3.48						1.07			0.02	9.36	0.02	0.33	1.21	0.67	10	4.37	65.4	26.9	153.7	35.9	442.6
GEOROC database	samp. 10XB10	285.467	0.06												2.32												833.6	3.19						1.1			0.06	6.94	0.02	0.24	0.82	0.44	8.05	3.42	53	22	126.1	29.4	369.3
GEOROC database	samp. 10XB10	50.5358	0.03												15.4												494.5	0.82						0.29			0.03	12.8	0.08	1.19	2.53	0.73	11.9	3.47	40.9	14.4	66.8	13.1	149.2
GEOROC database	samp. 10XB10	51.1785	0.03												7.91												479.4	0.61						0.3			0.03	13.3	0.05	1.1	2.7	0.59	11.5	3.25	40	13.8	64.7	13.1	145.8
GEOROC database	samp. 10XB10	246.217	0.01												1.28												1331	2.57						1.13			0.01	11.6	0.03	0.46	2.91	1.22	18.9	7.14	97.8	36.8	187.9	40.4	463.4
GEOROC database	samp. 10XB10	296.7	0.03												2.5												954.2	4.27						2.12			0.03	8.52	0.004	0.25	1.04	0.67	9.1	3.86	59.8	25.2	141.4	34	420.5
GEOROC database	samp. 10XB10	62.8919	0.06												20.7												393.7	0.69						0.37			0.06	12	0.05	0.77	1.42	0.42	7.15	2.5	31.4	11	52.8	10.9	122
GEOROC database	samp. 10XB10	45.2982	0.06												10.1												842.6	1.16						0.57			0.06	20	0.14	2.6	3.73	0.65	18.5	5.62	69.4	23.9	115.1	22.7	247.6
GEOROC database	samp. 10XB10	72.4495	0.003												7.1												303.3	1.08						0.77			0.003	15.7	0.03	0.4	1.09	0.22	4.35	1.59	21.2	8.14	43.1	9.6	116.7
GEOROC database	samp. 10XB10	316.703	0.01												1.78												854.7	3.62						1.75			0.01	8.76	0.01	0.21	0.78	0.27	8.59	3.41	52.4	22.9	130.8	29.2	357.9
GEOROC database	samp. 10XB10	48.161	0.02												16												397.9	0.81						0.39			0.02	13.6	0.05	0.99	1.84	0.34	7.92	2.52	31	11.4	54.7	11.4	128.7
GEOROC database	samp. 10XB10	79.4216	0.03												4.46												258.4	0.94						0.58			0.03	12.1	0.02	0.32	0.67	0.19	3.6	1.3	17.2	6.88	37.3	8.41	108.5
GEOROC database	samp. 10XB10	197.143	0.003												1.85												794.7	4.31						1.89			0.003	10.7	0.02	0.35	1.03	0.55	7.57	3.53	51.5	20.8	115.9	26	318.9
GEOROC database	samp. 10XB10	58.4828	0.01												18.6												466.2	1.06						0.42			0.01	14.5	0.04	0.9	2.23	0.41	9.79	3.11	37.5	13.2	63.9	13.3	150.6
GEOROC database	samp. 10XB10	226.852	0.03												2.11												1560	2.83						1.56			0.03	11.1	0.04	0.59	3.35	1.6	22.4	8.74	113.8	42.9	220.8	47.4	548.2
GEOROC database	samp. 10XB10	42.1039	0.01												4.27												498.4	0.97						0.36			0.01	13.1	0.05	1.35	2.46	0.76	8.93	2.98	36.7	13.5	69.2	15.2	182.2
GEOROC database	samp. 10XB10	495.211	0.005												1.81												865.9	3.43						2.02			0.005	7.65	0.02	0.13	1.02	0.51	8.57	3.62	57.1	23.2	126.8	30	381.4
GEOROC database	samp. 10XB10	137	0.01												4.43												376.9	0.49						0.16			0.01	3.72	0.03	0.27	1.1	0.33	5.83	2.06	29.7	11.5	59	12.4	139.6
GEOROC database	samp. 10XB10	55.8083	0.004												4.75												239.8	0.63						0.28			0.004	8.97	0.02	0.48	1	0.43	4.77	1.4	18.1	6.52	33.2	7.3	95.6
GEOROC database	samp. 10XB10	31.2643	0.02												5.13												914.8	1.11						0.51			0.02	20.5	0.22	4.24	4.98	1.73	21.8	6.01	71.6	25.8	123.2	25.8	296.9
GEOROC database	samp. 10XB10	217.202	0.05												1.61												904	4.13						1.88			0.05	8.59	0.01	0.35	1.16	0.55	8.87	3.97	58.4	24.5	135	31.1	407.4
GEOROC database	samp. 10XB10	34.5765	0.09												10.4												4785	4.9						0.34			0.09	71.2	1	20.8	55.1	24.3	273.2	61.4	522.1	128.6	419.1	60.3	526.4
GEOROC database	samp. SLP1101	45.6443	0.003												4.97												1277	1.19						0.65			0.003	36.1	0.15	3.81	6.43	1.57	30.3	9.32	109.2	38.6	182.2	37.9	407.5
GEOROC database	samp. SLP1101	187.51	0.02												12												1605	2.44						2			0.02	4.12	0.04	0.93	2.16	0.55	20.3	8.9	121.9	48.4	245.9	52.8	573.7
GEOROC database	samp. SLP1101	438.996	0.001												3.95												3389	2.29						1.82			0.001	1	0.07	0.77	4.12	0.03	38.4	19.7	284.8	95.7	396.9	72.1	638.5
GEOROC database	samp. SLP1101	211.799	0.01												3.44												1303	7.4						5.28			0.01	24.8	0.04	0.55	1.63	0.28	12.2	5.77	87.1	37	207.1	50.1	585.7
GEOROC database	samp. SLP1101	108.929	0.04												8.96												1293	1.9						1.44			0.04	10.1	0.07	1.55	4.75	0.63	33.8	11.5	127.3	40.6	163.4	29.3	272.8
GEOROC database	samp. SLP1101	132.98	0.04												6.09												1216	3.77						2.04			0.04	26.9	0.11	0.91	3.96	0.53	20.5	7.44	98.4	37.3	183.6	39.2	401.3
GEOROC database	samp. SLP1101	199.874	0.02												7.64												885.3	4.61						3.68			0.02	7.52	0.02	0.42	1.13	0.05	9.27	3.99	61.2	23.7	122.1	27.6	303.4
GEOROC database	samp. SLP1101	118.36	0.09												5.72												1769	15.1						3.27			0.09	117.4	0.13	1.25	1.5	0.54	11.4	4.83	80.7	41.2	273.5	78.1	1126
GEOROC database	samp. SLP1101	46.297	0.02												16.76												277.4	0.27						0.1			0.02	4.49	0.01	1.19	4.1	0.84	18.6	5.34	42.7	8.79	24.1	3.08	20.8
GEOROC database	samp. SLP1101	101.64	0.02												3.95												1526	5.01						2.57			0.02	12.7	0.02	1.69	5.21	0.68	29.8	10.6	129.7	47	218.8	45.2	462.4
GEOROC database	samp. SLP1101	48.3324	0.06												2.66												2338	3.53						1.48			0.06	13.3	0.33	7.62	13.2	1.36	59.7	19.7	233.5	77.4	329.5	61.7	559.3
GEOROC database	samp. SLP1101	115.806	0.02												4.43												1259	5.27						1.77			0.02	22.3	0.08	1.31	1.98	1.05	16.1	6.51	91.3	36.8	194.6	46.5	543
GEOROC database	samp. SLP1101	34.3357	0.05												12.3												175.5	0.5						0.47			0.05	2.8	0.09	0.69	1.79	0.32	7.11	1.84	17.1	5.5	23.6	4.56	45.9
GEOROC database	samp. SLP1101	229.229	0.002												19.1												2486	3.36						2.74			0.002	4.6	0.05	1.02	4.29	0.37	32.1	13.7	188.9	75.5	378.8	84.3	928.9
GEOROC database	samp. SLP1101	82.5335	0.01												4.63												1384	5.75						2.37			0.01	67.2	0.09	1.97	3.68	0.97	21.7	8.18	105.9	40.9	205.3	46.5	499.5
GEOROC database	samp. SLP1101	78.9251	0.06												10.2												842.1	5.49						2.24			0.06	9.7	0.11	1.47	2.56	0.2	16.7	5.45	73.7	26.9	124.7	25.9	262.8
GEOROC database	samp. SLP1101	33.0397	0.02												3.72												306.1	2.12						0.92			0.02	28.5	0.01	1.23	1.62	0.4	5.7	1.89	23.1	8.27	42.5	9.95	119.9
GEOROC database	samp. SLP1101	109.77	0.06												2.27												1431	8.25						2.54			0.06	20.1	0.02	1.66	3.33	0.41	22.5	8.81	121.6	46.4	218.9	45.2	462.5
GEOROC database	samp. SLP1101	55.5844	0.04												3.63												385.7	2.35						1.13			0.04	28	0.003	0.9	2.31	0.6	11.5	3.22	36	11.8	52.5	10.8	114.1
GEOROC database	samp. SLP1101	48.766	0.01												10.7												1059	1.3						0.69			0.01	11.4	0.23	3.19	3.63	2.15	21.1	6.67	82.8	30.3	145.4	32.2	353.4
GEOROC database	samp. SLP1101	119.323	0.04												6.74												2172	1.33						0.85			0.04	1.32	0.08	2.29	3.8	0	28.3	12.5	170.5	66.5	333.2	69.5	697.6
GEOROC database	samp. SLP1101	203.416	0												3.77												586	3.21						2.16			0	19.6		0.26	1.36	0.12	8.92	3.3	44.4	17.7	85	19.9	211
GEOROC database	samp. SLP1101	228.128	0.05												4.39												1157	4.88						2.06			0.05	28.7	0.03	0.45	2.34	0.4	14.5	5.98	86.1	34.4	176	39.1	413
GEOROC database	samp. SLP1101	65.311	0.01												5.38												394	0.43						0.22			0.01	6.82	0.04	0.69	1.27	0.58	6.74	2.38	29.2	11.4	58.3	13.7	150
GEOROC database	samp. SLP1101	434.354	0.01												14.5												1085	1.45						3.2			0.01	1.44	0.02	0.27	0.37	0.18	6.08	3.77	67.8	31.1	188	47	542
GEOROC database	samp. SLP1101	92.7801	0.01												9.68												377	0.64						0.3			0.01	7.29	0.06	0.43	0.88	0.46	5.72	2.1	26.8	11	57.6	13.4	148
GEOROC database	samp. SLP1101	41.7721	0.05												11.4												590	0.45						0.35			0.05	7.12	0.17	2.14	2.32	1.05	11.5	4.14	46.5	16.9	85.6	19.2	209
GEOROC database	samp. SLP1101	197.243	0.03												21.1												1328	2.35						1.69			0.03	8.13	0.08	0.68	2.95	0.23	20.5	8.28	109	41.2	189	37.7	371
GEOROC database	samp. SLP1101	45.7431	0.06												5.17												976	0.94						0.49			0.06	14.7	0.13	3.02	5.35	1.5	23.3	7.29	88.3	30.7	140	28.1	281
GEOROC database	samp. SLP1101	161.209	0												6.02												1959	1.18						0.85			0	1.59	0.03	1.23	3.62	0.14	25.8	10.3	148	60.8	305	64	655
GEOROC database	samp. SLP1101	97.1504	0.02												4.9												923	3.45						1.35			0.02	21.7	0.03	1.05	1.9	0.39	15	5.13	65.7	26.9	140	30.8	337
GEOROC database	samp. SLP1101	43.7062	0.02												1.74												1377	6.51						1.42			0.02	93	0.33	4.09	7.2	1.97	35.7	9.97	114	41	186	39.5	421
GEOROC database	samp. SLP1101	61.3195	0												9.95												1166	2.1						1.02			0	21.4	0.17	2.49	7.09	0.53	39.2	11.1	113	37	162	30.6	289
GEOROC database	samp. SLP1101	85.1129	0.03												6.58												727	1.02						0.6			0.03	5.98	0.08	1.07	2.57	0.61	15.6	5.15	64.3	22.9	107	21.1	215
GEOROC database	samp. SLP1101	118.249	0.04												2.22												926	2.58						1.18			0.04	19.1	0.05	0.85	2.2	0.49	15.9	5.69	72.5	28.2	135	28.6	301
GEOROC database	samp. ZB1102	91.7222	0.04												1.75												723	2.96						1.01			0.04	33.7	0.04	0.74	2.07	0.74	11.9	4.05	50	19.1	100	23	284
GEOROC database	samp. ZB1102	89.0634	0.03												2												459	1.34						0.55			0.03	31.7	0.04	0.5	2.05	0.62	9.8	2.84	35.8	12.6	62.9	14.1	165
GEOROC database	samp. ZB1102	51.6749	0.01												12.7												834	4.12						2.34			0.01	10.6	0.18	2.29	4.25	0.23	17.1	6.07	76.9	26.4	121	24.5	247
GEOROC database	samp. ZB1102	68.5283	0.01												17.5												929	1.46						0.63			0.01	21.2	0.05	1.5	3.59	0.74	18.1	6.24	72.5	28.3	135	28.7	317
GEOROC database	samp. ZB1102	127.327	0.01												2.12												671	1.69						0.75			0.01	8.76	0.09	0.51	1.8	0.28	11.8	4.06	50.6	21	104	22.6	246
GEOROC database	samp. ZB1102	80.8566	0.09												17.1												1724	2.65						0.82			0.09	29.7	0.11	2.87	4.96	1.78	31.4	11	147	55.3	255	52.9	527
GEOROC database	samp. ZB1102	65.7069	0												6.82												1163	1.91						0.6			0	9.73	0.15	2.33	3.81	0.9	24.4	7.58	95	38.1	178	38	385
GEOROC database	samp. ZB1102	132.489	0.04												1.71												460.3	26.5						13.1			0.04	3.31	0.06	0.37	0.62	0.06	4.49	1.8	30.7	13.6	75.3	17.6	196.9
GEOROC database	samp. ZB1102	257.668	0.03												5.3												1536	0.76						0.79			0.03	0.62	0.05	0.66	2.17	0.11	22.8	9.52	130.4	45	206.7	42.1	440.2
GEOROC database	samp. ZB1102	60.0562	0.03												1.01												774	2.28						0.68			0.03	30	0.03	1.32	2.87	1.26	13.2	4.11	54.3	21.1	108.8	24.8	310.5
GEOROC database	samp. ZB1102	118.842	0.01												4.24												2566	6.11						2.35			0.01	33	0.16	2.42	6.12	1.32	41.1	15.3	206.1	79.9	381.3	79.5	859.8
GEOROC database	samp. ZB1102	83.7727	0.01												11.2												997.4	1.63						0.9			0.01	27	0.07	1.26	3.62	0.56	17.3	6.11	78.3	30.3	144.4	31.2	340
GEOROC database	samp. ZB1102	88.0734	0.01												7.62												1444	2.93						1.03			0.01	20.4	0.14	1.9	4.61	1.26	27.1	8.28	118.5	44	214.1	45.5	474.9
GEOROC database	samp. ZB1102	361.44	0.005												7.62												3235	1.04						0.83			0.005	0.88	0.03	0.83	3.79	0.06	33.3	16.8	246.1	97.7	483.3	100.1	1016
GEOROC database	samp. ZB1102	88.263	0.03												2.23												1016	3.34						1.15			0.03	40.8	0.07	1.31	2.77	1.11	19.3	6.1	78.5	28.6	142.4	31.8	366.2
GEOROC database	samp. ZB1102	205.845	0.05												6.13												705.9	1.15						0.34			0.05	17	0.03	0.27	1.19	0.51	8.8	3.22	45.3	18.4	103.1	24.8	338.1
GEOROC database	samp. ZB1102	229.201	0.01												2.31												2641	9.06						3.11			0.01	39.9	0.06	1.21	3.95	1.22	34	14.6	212.3	81.8	397.5	83.8	892.8
GEOROC database	samp. ZB1102	51.4112	0.05												4.14												719.3	1.81						0.39			0.05	56.3	0.1	1.91	2.15	1.05	13.1	4.02	52	19.2	99	22.7	276.1
GEOROC database	samp. ZB1102	272.548	0.004												3.69												3949	63.5						36.5			0.004	62.6	0.07	1.2	4.3	0.06	33.9	16.7	255.7	105.5	583.9	135.5	1512
GEOROC database	samp. ZB1102	54.5972	0.01												8.2												774.8	0.9						0.41			0.01	10	0.08	2.2	2.9	0.78	16.8	5.41	68.3	25.1	116.8	23.1	247.1
GEOROC database	samp. ZB1102	137.628	0.07												3.84												1071	3.11						1.89			0.07	25.8	0.04	0.76	2.37	0.29	14.6	5.34	79.2	31.3	163.1	38	432.2
GEOROC database	samp. ZB1102	173.186	0.01												6.42												2162	4.76						1.74			0.01	16.9	0.08	1.28	3.19	1	26.3	10.7	158.2	66.9	337.3	74.5	805.4
GEOROC database	samp. ZB1102	36.8925	0.02												11.9												1253	1.4						0.63			0.02	8.61	0.32	5.13	9.37	0.67	36.6	10.4	122.3	39.3	170.2	32.4	318
GEOROC database	samp. ZB1102	55.0811	0.01												5.19												461.9	4.15						1.45			0.01	39.9	0.04	0.94	1.68	0.5	7.4	2.72	33.2	12.8	66.9	16.3	190.9
GEOROC database	samp. ZB1102	123.895	0.04												5.4												1239	4.15						2.29			0.04	22.2	0.06	1.1	2.54	0.27	17.9	6.78	95.1	38	188.6	43.1	472.8
GEOROC database	samp. ZB1102	103.136	0.01												11												2644	2.68						0.69			0.01	12.1	0.11	2.91	6.11	1.57	40.7	14.9	203.3	80.7	408.4	84.5	888.4
GEOROC database	samp. ZB1102	53.6829	0.05												13.7												3893	8.58						2.45			0.05	81.5	0.52	9.16	24	6.92	103.8	31.3	355.9	122.4	542.2	109.7	1135
GEOROC database	samp. ZB1102	56.0493	0.08												20.6												2687	1.25						0.23			0.08	27.9	0.42	6.61	13.8	9.59	68.5	21.5	250.5	87.7	385	72.5	719.7
GEOROC database	samp. ZB1102	75.5249	0.01												4.98												976	2.04						0.55			0.01	33.5	0.08	1.45	2.61	1.19	15.2	5.49	70.4	28.1	140.8	31.7	364.7
GEOROC database	samp. ZB1102	130.666	0.04												4.51												1771	3.82						1.25			0.04	13.7	0.07	1.61	3.76	0.79	26.9	10.4	147.3	57.8	272.9	55.7	593.5
GEOROC database	samp. ZB1102	38.0791	0.03												15.8												1612	2.17						1.18			0.03	41	0.37	5.76	9.51	1.64	35.8	11	136.6	49.4	225.9	48.5	511.7
GEOROC database	samp. ZB1102	78.6541	0.01												10.3												466.1	1.6						0.88			0.01	19.9	0.02	0.73	1.2	0.23	8.8	2.49	35.7	13.7	68	15.7	181.4
GEOROC database	samp. ZB1102	96.8159	0.02												4.31												2532	2.67						1.05			0.02	12.4	0.17	3.3	7.15	1.3	46.6	16.9	218.6	81.6	382.6	77.2	788.6
GEOROC database	samp. ZB1102	101.194	0.05												5.58												1105	3.5						1.06			0.05	41.3	0.09	1.17	1.64	1	13.1	4.68	69.1	29	166.1	40.6	505.5
GEOROC database	samp. ZB1102	67.1012	0.06												13.2												1024	1.38						1.53			0.06	15.6	0.13	1.91	3.11	0.62	14.8	5.99	79.4	31.2	156	34.1	366
GEOROC database	samp. ZB1102	98.5874	0.01												2.92												766.4	1.76						0.59			0.01	9.89	0.04	0.99	2.02	0.39	14.2	4.95	65.5	24.9	117	24.4	243
GEOROC database	samp. ZB1102	421.657	0.06												1.23												3588	37.4						17.1			0.06	17.1	0.02	0.75	3.79	0.07	38.1	16.9	264	108	559	119	1267
GEOROC database	samp. ZB1102	105.845	0.01												2.19												1004	10.5						5.92			0.01	56.5	0.07	0.89	1.62	0.32	11.6	3.99	60.8	25.4	149	38.3	480
GEOROC database	samp. ZB1106	388.29	0.03												1.77												1346	5.03						1.33			0.03	23.4	0.04	0.22	1.18	0.72	11.4	4.57	72	35.4	214	58.1	760
GEOROC database	samp. ZB1106	136.41	0.02												3.11												1485	4.3						1.97			0.02	21.8	0.05	1.04	3.74	0.49	20.4	8.04	111	45.2	228	51.5	571
GEOROC database	samp. ZB1106	34.1041	0.02												10.3												484.5	1.43						0.65			0.02	21.8	0.09	2.08	4.11	1.64	17.4	4.13	47.1	14.6	67.3	13.6	145
GEOROC database	samp. ZB1106	78.5333	0.005												2.15												356.9	0.23						0.14			0.005	2.98	0.04	0.5	1.05	0.52	5.1	1.84	26.6	11.1	56	13.3	166
GEOROC database	samp. ZB1106	67.3372	0.08												3.47												415.1	2.45						1.38			0.08	34.8	0.09	0.62	1.1	0.26	5.7	1.9	26.7	11.2	63.9	16.6	220
GEOROC database	samp. ZB1106	64.7079	0.03												5.84												1008	5.99						2.37			0.03	51.5	0.16	1.97	3.86	1.03	22.9	6.98	84.4	32	147	31.1	332
GEOROC database	samp. ZB1106	136.07	0.07												5.88												1072	1.44						0.69			0.07	10.8	0.07	0.83	2.27	0.4	16.2	5.79	82.7	33.2	165	36.1	377
GEOROC database	samp. ZB1106	41.6058	0.01												13.3												510	1.69						0.63			0.01	25.5	0.09	1.53	5.07	1.87	16.3	4.53	48.9	15.9	69.7	14.6	151
GEOROC database	samp. ZB1106	126.195	0.002												5.73												738.3	1.43						0.6			0.002	15.3	0.08	0.59	1.42	0.68	12	3.97	52.6	21.5	113	27.6	331
GEOROC database	samp. ZB1106	102.725	0.01												2.36												908.8	1.52						0.71			0.01	13.3	0.06	1.13	2.27	0.22	17.6	5.74	77.5	29.9	140	29	298
GEOROC database	samp. ZB1106	244.225	0.002												1.83												1843	11.5						5.62			0.002	12.6	0.03	0.75	3.08	0.1	23.3	9.96	147.3	57.8	291.3	61.6	650
GEOROC database	samp. ZB1106	75.1312	0.03												7.96												1411	2.78						1.25			0.03	16.9	0.2	2.47	5.25	1.02	27.9	9.55	126.2	46.3	218.9	44.6	450.4
GEOROC database	samp. ZB1106	146.893	0.07												2.13												653	2.78						1.47			0.07	29.6	0.08	0.56	0.7	0.43	8.6	3.15	45.7	19	105.2	24.8	297.4
GEOROC database	samp. ZB1106	44.3378	0.05												8.64												864.3	3.39						0.82			0.05	47.8	0.16	2.42	4.29	1.62	20.7	5.9	68.6	24.5	116.4	25.4	280.3
GEOROC database	samp. ZB1106	116.852	0.02																								1496	10.51						3.93			0.02	28.4	0.1	1.43	3.21	0.24	20.1	8.6	115.6	46	230.1	51.1	545.9
GEOROC database	samp. ZB1106	32.5747	0.05												26												667.1	2.31						0.67			0.05	21.8	0.05	2.53	6.53	2.13	22.9	5.48	59.4	20.2	87.6	18.5	187.9
GEOROC database	samp. ZB1106	95.5944	0.02												13.4												876.6	1.5						0.83			0.02	16.9	0.05	1.03	3.15	0.42	16.8	6.12	74.2	27.1	127.3	27.3	283.9
GEOROC database	samp. ZB1106	55.2229	0.04												2.13												160.8	0.43						0.11			0.04	7.31	0.04	0.41	0.29	0.3	2.2	0.72	9.38	3.96	23.7	6.35	85
GEOROC database	samp. ZB1106	51.6895	0.001												21.1												801.4	1.84						1			0.001	26.7	0.09	2.01	3.65	0.56	18.3	6	67	23.7	114.2	25.7	276.5
GEOROC database	samp. ZB1106	123.288	0.003												10.1												1034	1.41						1.04			0.003	5.47	0.05	0.93	3.07	0.14	17.4	6.8	88	33.5	153.8	31.4	312.6
GEOROC database	samp. ZB1106	216.611	0.04												2.17												1295	2.4						1.58			0.04	11	0.03	0.53	2.15	0.18	15.3	6.39	92.1	39.4	204.1	46	486.8
GEOROC database	samp. ZB1106	30.4772	0.02												19.9												258.7	1.37						0.7			0.02	14.4	0.07	1.12	3.02	0.79	9.66	2.21	24.9	7.4	32.6	6.89	71.2
GEOROC database	samp. ZB1106	129.168	0.03												9.59												1034	1.22						0.57			0.03	9.05	0.03	0.81	2.28	0.49	14.6	5.81	77.2	31.8	159.5	35.4	380.3
GEOROC database	samp. ZB1106	109.393	0.03												5.93												657.3	1.08						0.56			0.03	10.2	0.003	0.68	1.42	0.34	8.8	3.34	50.3	20.5	103	22.8	249.2
GEOROC database	samp. ZB1106	271.542	0.02												3.38												2598	22.7						12.2			0.02	44.1	0.01	0.9	4.67	0.95	35.2	14.8	204.9	79	393.4	88.1	925.7
GEOROC database	samp. ZB1106	33.1652	0.05												12.9												551.5	1.82						0.74			0.05	26.7	0.13	2.12	5.52	1.96	19.8	4.87	50.8	16.9	73.8	15.2	154.8
GEOROC database	samp. ZB1106	69.6274	0.002												14												759.1	1.09						0.65			0.002	15.8	0.01	1.31	3.18	0.4	15.1	4.99	64.6	23.4	113.2	24.1	249.3
GEOROC database	samp. ZB1106	57.1746	0.03												18.7												1869	3.73						1.78			0.03	58.1	0.26	4.25	7.69	0.91	37.5	13	156.5	56.7	255.2	54.1	559.3
GEOROC database	samp. ZB1106	85.4211	0.07												2.45												706.8	1.13						0.45			0.07	11	0.05	1.01	2.15	0.33	13.8	4.82	58.7	22.4	113.1	23	238.4
GEOROC database	samp. ZB1106	39.8295	0.03												14.4												771.4	2.5						1.13			0.03	42	0.07	2.64	5.28	1.41	18.6	5.73	70.1	24.9	111	23.4	240.6
GEOROC database	samp. ZB1106	73.9743	0.08												16.7												697.1	0.68						0.4			0.08	3.87	0.05	1.29	2.46	0.6	14.6	5.04	62.6	22.3	108.2	22.1	224.7
GEOROC database	samp. ZB1106	334.742	0.09												2.77												4010	22.5						7.84			0.09	18.8	0.1	1.18	4.85	0.41	50.6	22.1	317.7	129.6	604.8	126.3	1262
GEOROC database	samp. ZB1106	69.276	0.06												16												922.8	0.79						0.58			0.06	15.1	0.12	1.66	2.79	0.39	17.3	5.79	72.1	27.5	134.5	28	295.3
GEOROC database	samp. ZB1106	146.621	0.04												3.03												986.4	2.42						1.24			0.04	21.1	0.01	0.59	2.04	0.45	13.3	4.82	67.1	28.4	150	35.8	407.8
GEOROC database	samp. ZB1106	68.007	0.01												12.8												990.9	1.49						0.65			0.01	20.7	0.11	1.67	3.46	0.78	18.3	5.98	76.6	29.7	146.4	31.8	351.8
GEOROC database	samp. ZB1106	59.054	0.05												11.4												1816	8.72						3.94			0.05	84.7	0.25	3.5	8.17	2.29	36.5	12.1	144.7	54.6	253.9	55.2	582.9
GEOROC database	samp. ZB1106	91.1799	0.03												10.8												1064	1.22						0.64			0.03	15.6	0.03	1.31	2.76	0.72	17.4	6.11	81	32.8	166.9	37	398.5
GEOROC database	samp. ZB1106	33.7711	0.08												6.79												607.6	2.94						0.7			0.08	48.9	0.14	2.22	3.26	1.52	14.2	3.61	44.6	16.4	78.8	17.9	203.4
GEOROC database	samp. ZB1106	62.6046	0.003												14.7												857.1	0.98						0.76			0.003	15.5	0.11	1.7	3.16	0.89	18.2	5.88	69.2	24.7	123.6	25.9	289
GEOROC database	samp. ZB1106	88.3135	0.04												11.2												1083	2.19						1.01			0.04	32.8	0.04	1.28	3.88	0.78	19.2	6.69	85	31.8	161.6	34.8	375.2
GEOROC database	samp. ZB1106	109.054	0.1												5.09												839.3	1.68						0.89			0.1	15.9	0.08	0.84	1.52	0.35	10.1	4.26	59	24.4	130.8	30.2	354.7
GEOROC database	samp. ZB1106	31.524	0.05												17												631.2	2.3						0.75			0.05	26.4	0.19	2.71	5.13	2.11	21	5.69	55.9	18.6	83.5	16.8	178
GEOROC database	samp. DR1104	34.7514	0.02												16.8												943.2	2.59						1.01			0.02	27.1	0.21	4.28	7.04	1.49	28.5	8.64	92.5	30.6	130.7	25.6	253.3
GEOROC database	samp. DR1104	122.103	0.01												4.92												844.8	5.95						2.86			0.01	19.3	0.02	0.73	2.25	0.03	14.8	5.36	67.3	25.5	133.9	29.2	318.1
GEOROC database	samp. DR1104	76.0455	0.02												22.9												474.4	1.31						0.41			0.02	21.5	0.09	0.95	1.48	0.23	11.4	3.54	44	15.2	66.9	13.8	136.7
GEOROC database	samp. DR1104	36.7932	0.01												2.97												1577	1.33						0.48			0.01	23.7	0.21	6.55	12	0.07	54.4	14.8	155.9	55	242.5	51.9	536
GEOROC database	samp. DR1104	50.3183	0.04												9.79												1911	9.94						3.08			0.04	43.5	0.26	5.63	7.74	2.51	39.8	13.5	164	58.6	280.1	57	592.9
GEOROC database	samp. DR1104	37.3479	0.03												1.99												790.7	1.95						0.83			0.03	18	0.16	3.28	4.87	0.01	22.1	5.85	73.2	25.9	116.6	24.4	255.8
GEOROC database	samp. DR1104	73.2058	0.02												12.9												661.2	1.66						0.65			0.02	14.7	0.08	1	2.57	0.44	12.6	4.15	52.7	19.3	96.3	20.4	222.3
GEOROC database	samp. DR1104	68.3578	0.01												11.4												710	0.89						0.27			0.01	13.8	0.12	1.18	3.02	1.07	14.2	4.72	58	21.9	108.9	23.6	262.1
GEOROC database	samp. DR1104	66.6955	0.03												11.8												612	1.3						0.51			0.03	16.9	0.04	1.01	2.16	0.36	12.2	3.8	45.9	19.1	91.6	19.4	202.3
GEOROC database	samp. DR1104	89.2583	0.03												3.41												2201	13						3.75			0.03	39.8	0.19	3.14	7.57	0.3	45.2	15.5	198.1	72.2	324.8	63.6	616.8
GEOROC database	samp. DR1104	61.9662	0.08												9.39												1080	5.68						3.64			0.08	23.2	0.12	2.26	4.72	1.6	26.8	8.16	94.7	32.3	153.1	34.4	378
GEOROC database	samp. DR1104	260.729	0.02												7.78												1016	9.37						5.23			0.02	21.7	0.03	0.33	2.47	0.1	13	5.83	75.9	30.9	159.6	35.9	393.6
GEOROC database	samp. DR1104	38.1789	0.08												4.85												737.7	0.19						0.12			0.08	5.4	0.25	2.65	3.56	1.75	16.4	4.77	58	21	106.8	24.5	281.4
GEOROC database	samp. DR1104	57.5296	0.01												12.1												1255	1.44						1.17			0.01	23.9	0.12	2.73	4.96	0.94	22.4	7.99	101.3	38.4	186	39.8	425.3
GEOROC database	samp. DR1104	144.99	0.02												9.45												1030	12.3						12.6			0.02	18.9	0.07	0.6	1.67	0.24	9.2	4.16	64	29	169.6	45.8	583.4
GEOROC database	samp. DR1104	111.576	0.02												5.87												1128	2.33						1.02			0.02	19.2	0.05	1.03	2.15	0.51	13.2	5.76	77.7	33.2	176.7	40.7	468.5
GEOROC database	samp. DR1104	86.4089	0.03												11.3												659.7	2.25						1.17			0.03	24.1	0.04	0.91	1.96	0.51	10.2	4.24	53.7	20.2	105.5	23.8	263
GEOROC database	samp. DR1104	52.9339	0.09												14.9												468.9	0.58						0.31			0.09	6.67	0.03	1.26	1.83	0.14	11.8	3.13	39.5	15.1	70.7	15.6	161.1
GEOROC database	samp. DR1104	38.9729	0.02												5.51												916.8	1.94						0.92			0.02	35.9	0.1	3.34	5.14	1.56	21.4	6.93	78.9	28.7	132.7	28.4	296.1
GEOROC database	samp. DR1104	68.8649	0.02												7.19												1139	3.26						1.28			0.02	46.3	0.12	1.86	4.76	1.37	21	7.6	92.1	35.7	171.9	36.2	383.2
GEOROC database	samp. DR1104	51.6969	0.01												3												1242	5.77						2.07			0.01	33.1	0.13	3.15	6.43	0.06	28.6	9.19	109.3	41.4	198	44.4	471.6
GEOROC database	samp. DR1104	224.714	0.01												5.64												786.2	3.92						3.35			0.01	18.9	0.02	0.3	0.91	0.13	6.9	3.55	50.7	23.3	127.1	31.8	364.3
GEOROC database	samp. DR1104	37.5084	0.06												12.8												1951	2.72						0.72			0.06	65	0.32	7.39	12.5	3.68	49.9	14.9	174.2	60.2	272.3	56.4	572
GEOROC database	samp. DR1104	36.8746	0.02												5.39												265.1	1.68						0.73			0.02	14.8	0.05	1.05	2.89	0.65	15.2	3.49	28.4	7.37	26.1	4.83	45.4
GEOROC database	samp. DR1104	75.3619	0.01												3.66												836.9	3.19						1.66			0.01	23.1	0.05	1.62	2.03	0.09	15.7	5.26	67.9	26.5	127.7	27.2	288.8
GEOROC database	samp. DR1104	88.1101	0.01												1.2												336.4	0.72						0.25			0.01	24.7	0.02	0.28	0.96	0.32	4.45	1.59	19.1	8.44	48.3	12.1	158.2
GEOROC database	samp. DR1104	295.638	0.01												2.58												1410	7.26						5.22			0.01	14.4	0.03	0.45	1.57	0.39	14.7	7.02	103.4	42.5	221.2	49.3	542.8
GEOROC database	samp. DR1104	30.1839	0.04												4.49												2062	1.92						1.06			0.04	28.8	0.71	10.51	16.7	0.09	64.4	16.9	194.7	67.9	312.8	66.1	679.9
GEOROC database	samp. DR1104	37.7753	0.03												3.5												2253	8.56						2.6			0.03	60	0.48	8.76	13.4	0.07	61.8	17.9	200.1	73.1	342.4	73.8	786
GEOROC database	samp. DR1104	48.1013	0.02												7.99												1040	2.82						1.23			0.02	24.7	0.14	3.07	5.57	0.04	27.9	8.11	95.2	34.4	154.6	32.3	345
GEOROC database	samp. DR1104	37.3809	0.04												1.41												2896	3.92						1.66			0.04	34.6	0.6	12.1	16.3	0.08	77.7	21.8	259.6	93.8	443.5	91.7	959.8
GEOROC database	samp. DR1104	48.5126	0.02												5.65												395.2	0.83						0.46			0.02	10.6	0.06	1.16	1.26	0.22	6.2	2.23	29.3	12	61.1	13.3	153
GEOROC database	samp. DR1104	106.835	0.005												2.48												614.5	3.74						1.96			0.005	16.5	0.03	0.58	1.79	0.02	9.8	3.31	46.8	18.6	97	22.3	251.2
GEOROC database	samp. DR1104	77.3241	0.04												1.78												504.4	2.28						0.98			0.04	38.7	0.05	0.57	0.91	0.3	5.8	1.91	27.1	12.3	75.1	19.9	273.4
GEOROC database	samp. DR1104	67.5968	0.04												4.66												587.9	0.42						0.18			0.04	3.61	0.08	1.18	1.93	0.66	11.4	3.93	49.5	18.6	88.3	19.1	196.6
GEOROC database	samp. DR1104	111.279	0.01												4.23												2392	6.07						1.63			0.01	27.9	0.08	2.8	5.78	1.11	46.8	15.8	209.9	77.8	354.8	72.3	692.7
GEOROC database	samp. DR1104	36.16	0.04												4.09												2956	5.77						2			0.04	49.6	0.78	12.7	18.4	0.1	82.6	23	271.7	97.5	450.8	91.8	981.8
GEOROC database	samp. DR1104	279.933	0.01												2.27												1318	5.85						4.72			0.01	12.2	0.02	0.45	1.5	0.16	15.1	6.44	96.9	38.3	200	44.7	470.7
GEOROC database	samp. DR1104	38.6035	0.01												5.3												1213	3.79						1.68			0.01	35.2	0.16	4.41	7.95	0.05	32.5	9.48	109.5	40.1	188.5	40.9	448.8
GEOROC database	samp. DR1104	57.8095	0.01												8												750.6	1.11						0.81			0.01	25.1	0.06	1.69	3.47	0.98	17.6	5.26	65.7	23	105.7	22.5	234.4
GEOROC database	samp. DR1104	180.918	0.07												5.35												1307	7.21						5.05			0.07	28.1	0.06	0.59	2.32	0.61	14.5	5.88	85.1	36.2	200.7	48.7	563.2
GEOROC database	samp. DR1114	238.061	0.03												4.1												699.1	2.63						1			0.03	7.33	0.05	0.31	1.77	0.11	12.2	4.55	62.8	23.2	107.9	23	228.5
GEOROC database	samp. DR1114	163.449	0.03												4.65												733.6	3.22						1.77			0.03	27.7	0.07	0.35	1.39	0.4	8.81	3.22	45.7	20.2	110.4	27.4	323.6
GEOROC database	samp. DR1114	121.944	0.02												1.35												1118	3.18						1.27			0.02	5.83	0.05	1.08	3.31	0.03	21	7.4	99.3	36.8	170.5	35.1	350.7
GEOROC database	samp. DR1114	32.7751	0.01												8.27												449.7	0.56						0.39			0.01	10.4	0.03	1.64	2.01	0.76	6.8	2.06	29.6	12.3	69.9	17.3	227.4
GEOROC database	samp. DR1114	31.8834	0												5.68												686.7	0.49						0.41			0	14.3	0.14	3.09	3.81	1.36	14.7	4.52	54.4	20.2	97.1	22.9	268.9
GEOROC database	samp. DR1114	58.8208	0.04												8.78												1503	1.9						0.66			0.04	13.7	0.24	3.88	6.76	1.57	36.7	11.2	145	49.9	222.7	43.8	429.8
GEOROC database	samp. DR1114	82.1992	0.03												13.6												496	1.31						0.71			0.03	6.71	0.04	0.71	1.97	0.2	8.5	3.32	42.9	15.9	72.8	15	158
GEOROC database	samp. DR1114	70.4271	0.02												5.09												925.2	1.55						0.84			0.02	13.5	0.06	1.62	2.74	0.59	14.3	5.73	71.7	27.8	137.6	30.8	333.4
GEOROC database	samp. DR1114	103.152	0.01												3.02												1427	4.39						1.61			0.01	14.5	0.08	1.68	4.12	0.78	26.2	9.78	123.1	47.5	216.2	42.7	420.5
GEOROC database	samp. DR1114	253.197	0.03												3.13												1344	5.37						2.07			0.03	11.8	0.04	0.52	1.67	0.25	18.4	6.98	100.4	41.6	212.5	47	521.4
GEOROC database	samp. DR1114	105.95	0.05												10.3												537.8	2.73						1.32			0.05	13.3	0.07	0.51	1.9	0.06	10	3.35	42.6	16.8	80.7	18	184.6
GEOROC database	samp. DR1114	52.4128	0.02												7.13												1167	1.73						0.71			0.02	38.5	0.26	3.39	5.12	2.46	32.1	9.37	106.9	37.8	168.5	35.7	357.9
GEOROC database	samp. DR1114	99.461	0.02												2.54												1385	4.56						1.35			0.02	10.3	0.07	1.69	3.97	0.43	23.8	8.34	117.9	44.7	211.2	44.5	458.1
GEOROC database	samp. DR1114	83.2477	0.02												1.74												773.1	1.84						0.83			0.02	8.24	0.07	1.18	2.45	0.37	15.4	5.08	66.3	24.5	117.4	24.8	253.8
GEOROC database	samp. DR1114	128.371	0.01												7.52												859.9	1.95						0.77			0.01	14.5	0.02	0.72	2.57	0.5	15.6	5.5	72.2	28	130.1	27.8	288
GEOROC database	samp. DR1114	139.835	0												12.4												1581	2.63						1.53			0	9.69	0.06	1.21	3.96	0.77	24.3	9.7	129.6	49.5	242.1	52.5	548.7
GEOROC database	samp. DR1114	96.0743	0.04												5.4												892.2	2.38						0.96			0.04	11.1	0.06	1.06	2.79	0.35	15.1	5.5	73.8	27.7	139.3	28.8	304.9
GEOROC database	samp. DR1114	38.6083	0.07												12.3												1131	1.12						0.38			0.07	20.8	0.34	4.4	6.76	2.95	33.4	9.16	102.9	34.7	155.6	31.4	332.6
GEOROC database	samp. DR1114	96.0118	0.04												4.83												1453	1.97						1.04			0.04	54.4	0.12	1.68	5.47	1.44	28.1	9.55	123.4	46.6	215.6	45.3	455
GEOROC database	samp. DR1114	108.832	0.07												4.5												531.6	3.15						1.35			0.07	34		0.48	0.91	0.45	6.5	2.35	34.2	14.2	80.4	20	242.9
GEOROC database	samp. DR1114	122.238	0												2.7												1558	2.6						0.8			0	16	0	1.3	3.3	0.9	21.9	7.8	114	48	243	55.1	609.5
GEOROC database	samp. DR1114	36.7894	0												23												963	1.6						0.9			0	17.6	0.2	4	5.9	0.5	23	7.5	87.7	30.3	137	29.1	293.5
GEOROC database	samp. DR1114	121.558	0												4.68												619	2.1						0.9			0	8.85	0	0.5	2.4	0.2	10.1	3.3	50.3	19.7	97.7	21	220.8
GEOROC database	samp. DR1114	131.512	0												1.07												5424	29						5.2			0	104	0.1	5	16	0.6	114	40	501	178	779	148	1369
GEOROC database	samp. DR1114	131.15	0												602												1210	7.8						2.9			0	7.69	0.1	1.1	3.4	0.6	23.7	8.6	109	40.4	183	35.5	344.9
GEOROC database	samp. DR1114	182.468	0.1												25.6												3200	12						4			0.1	12	0	2	6.3	0.6	52.7	20	277	107	499	97.8	950.8
GEOROC database	samp. DR1114	89.1247	0												4.13												906	2						0.7			0	13.8	0	1.3	2.9	0.5	20.3	6.4	80	30	140	29.5	297
GEOROC database	samp. DR1114	62.738	0												2.51												634	3						1.2			0	44	0.1	1.1	1.7	0.5	8.8	2.9	41.9	17.6	93.1	23.5	293.5
GEOROC database	samp. DR1114	73.5545	0												6.66												2718	4.4						1.9			0	7.08	0.3	5.5	10	2.3	64.9	21	261	92.3	390	71.1	659.7
GEOROC database	samp. DR1114	48.3556	0												7.95												475	3.6						1.2			0	41.1	0	0.9	1.5	0.5	6.9	2.1	27.2	11.7	66.1	17.4	251.9
GEOROC database	samp. DR1114	53.2709	0												9.52												1903	5.6						1.6			0	130	0.3	5.1	8.8	3.1	45.3	14	172	61.6	276	56.4	569.6
GEOROC database	samp. DR1114	59.9959	0												5.7												700	0.9						0.3			0	10.4	0	1.7	2.9	0.4	16.3	5.4	64.3	24.1	111	21.8	225.3
GEOROC database	samp. DR1114	115.333	0												10.2												635	1						0.5			0	15.3	0	0.6	1.8	0.8	9.4	3.5	51.9	19.7	98.3	21.9	237.4
GEOROC database	samp. DR1114	113.507	0.1												5.16												998	7.2						2.1			0.1	59.4	0	0.8	1.9	0.4	12.6	4.4	63.9	27.9	149	36.9	441.4
GEOROC database	samp. DR1114	58.0051	0												7.46												665	1.4						0.7			0	39.9	0	1.7	2.3	1	14.8	4.7	56.7	21	100	21.1	228.3
GEOROC database	samp. DR1114	72.7576	0												3.83												934	3.4						1.2			0	42.5	0.1	1.6	3.3	0.7	19.2	6.3	78.4	28.8	140	30.7	316.2
GEOROC database	samp. DR1114	78.9754	0												24.6												931	2						0.8			0	11.1	0	1.6	3.3	0.5	20.2	6.7	85.1	31.3	142	28.7	287.7
GEOROC database	samp. DR1114	80.8388	0.01												13.2												880.5	1.32						0.87			0.01	17.1	0.05	1.34	3.25	0.67	17.2	5.87	76.7	27.3	128.7	26.6	277.6
GEOROC database	samp. DR1114	120.235	0.08												3.97												1158	2.21						1.14			0.08	15.1	0.05	0.96	2.67	0.36	14.9	6.1	84.9	36.1	181.5	41	444
GEOROC database	samp. ROM-179-1		0								78.6				15			0	0					0		0	17.3	3.6		0			0	4.3		0	0	0.6	0.03	0	0	0.12	0.8		2.2	0.7	2.6		3
GEOROC database	samp. ROM-179-3		0								60.5				16			0	20					0		0.5	16.1	2.3		0			0.4	2.2		0	0	0.7	0.06	0	0.5	0	0.6		1.7	0.5	1.9		2.9
GEOROC database	samp. KN279(12) 4	33.3333	0								36.9				23			0	0					0		0.1	39.9	22		0.2			0	1.8		0	0	0.6	0.01	0.2	0.6	0.33	2.3		5	1.5	4.9		5.3
GEOROC database	samp. M31-1		0								61.7				15			0	11					0		0.2	28.9	2.9		0.4			0	2.9		0	0	0.9	0.53	0	0.6	0	1		3.2	0.9	3.3		4.4
GEOROC database	samp. M42(2) 1		0								49.1				14			0	0					0		0	10.7	1.7		1.8			0	1.5		0	0	1.1	0.14	0	0	0	0		0.8	0	1.2		1.8
GEOROC database	samp. M42(2) 2		0								71.8				20			1.9	0					0		0.1	22.3	2.7		0.8			0.4	2.5		0	0	0.8	0.19	0.3	0	0.15	1		3.2	0.9	2.4		4.2
GEOROC database	samp. M27-1		0								76.6				23			0	0					0.8		0	67.9	7.3		0			0	6.2		0	0	1.4	0.8	0	0.5	0.42	3.4		7.5	2.3	8.5		11.8
GEOROC database	samp. M27-2		0								77.8				16			0	0					1.6		0.7	50.9	3.9		2.2			0.6	4.6		0.5	0	1.1	0.27	0	0.5	0.34	1.9		5.7	1.6	6		7.6
GEOROC database	samp. M101-1		0								93.6				27			0	0					0		0	17.9	2.8		1.1			0	1.9		0	0	0.6	0.15	0	0	0	0.9		2.2	0.6	2.2		2.4
GEOROC database	samp. M101-2		0								92.5				31			0	0					0		0	17	2.4		0			0	1.6		0	0	0.8	0.05	0	0	0.27	0.7		2.3	0.7	2.1		2.2
GEOROC database	samp. M101-3		0.06								96.3				26			0	0					0		0.4	19.2	2.5		0.5			0	1.9		0.2	0.06	0.7	0.03	0	0	0.2	1.2		2.4	0.7	2		2.6
GEOROC database	samp. MO51	108.298	0.081								878.05				5.09												2837.68	4.01						1.64			0.081	26.88	0.184	2.7	6.47	1.58	43.14	16.63	206.31	81.55	354.4	72.9	659.41
GEOROC database	samp. MO53	53.6429	0.094								218.49				14.37												1318.35	0.695						0.28			0.094	21.38	0.997	3.25	6.85	2.01	31.49	10.48	118.24	42.68	185.83	37.34	352.2
GEOROC database	samp. MO53	48.4132	0.096								325.18				11.69												2590.2	2.71						0.84			0.096	39.94	0.495	7.19	10.03	2.73	46.36	16.73	202.75	78.86	357.31	74.6	698.01
GEOROC database	samp. MO53	75.4263	0.099								236.23				11.64												734.28	1.12						0.561			0.099	23.7	0.109	1.32	2.36	0.82	14.16	5.51	63.85	24.85	114.12	25.42	247.81
GEOROC database	samp. MO53	59.6279	0.091								447.52				18.91												1616.65	1.73						0.79			0.091	40.66	0.162	3.18	6.12	1.96	29.67	10.36	124.78	47.85	219.97	46.87	457.62
GEOROC database	samp. MO53	63.5972	0.098								280.57				14.7												1074.86	1.83						0.579			0.098	25.22	0.09	2.26	3.78	1.05	19.92	7.23	89.95	35.47	167.16	36.99	367.55
GEOROC database	samp. MO53	54.8057	0.077								317.24				15.07												1101.31	1.44						0.575			0.077	31.87	0.145	2.54	4.49	1.29	20.95	7.71	88.91	35.4	159.26	34.54	332.75
GEOROC database	samp. MO53	91.5661	0.079								549.03				9.72												1419.71	2.61						0.848			0.079	34.86	0.125	1.66	4.27	0.96	22.86	9.08	109.45	43.3	202.66	44.37	437.03
GEOROC database	samp. MO53	80.1322	0.098								334.08				10.82												1468.48	5.94						1.73			0.098	79.09	0.215	2.26	4.54	0.86	26.03	9.79	120.91	46.57	214.63	45.46	436.54
GEOROC database	samp. MO53	76.4696	0.083								330.67				9.48												1780.79	5.69						1.63			0.083	53.05	0.168	2.56	5.57	1.17	27.81	10.52	134.12	53.33	250.87	55.81	553.57
GEOROC database	samp. MO53	95.4566	0.092								253.14				12.84												1225.62	6.13						1.68			0.092	51.65	0.08	1.46	3.06	0.61	19.84	7.4	94.35	38.71	180.75	40.84	414.31
GEOROC database	samp. MO53	93.4434	0.092								259.54				8.63												1156.61	4.26						1.15			0.092	58.47	0.136	1.39	3.62	0.68	20.05	7.63	93.85	36.3	167.12	35.5	336.87
GEOROC database	samp. MO53	78.5183	0.083								275.75				10.36												1195.48	3.94						1.26			0.083	53.45	0.113	1.76	4.01	0.91	20.13	7.8	96.04	37.95	175.09	38.24	380.99
GEOROC database	samp. MO53	54.3542	0.074								336.65				8.54												3743.47	5.98						1.47			0.074	88.53	0.608	8.97	14.93	2.69	69.56	25.66	304.57	115.58	499.73	104.64	977.01
GEOROC database	samp. MO53	49.1489	0.073								328.9				8.91												3397.14	4.74						1.31			0.073	73.12	0.541	8.87	14.18	2.52	61.8	22.48	268.19	104.45	467.29	97.13	906.16
GEOROC database	samp. MO53	52.0011	0.076								314.57				8.65												3646.27	5.65						1.52			0.076	90.19	0.597	9.34	15.31	2.55	70.64	25.53	301.66	113.6	494.29	102.83	955.47
GEOROC database	samp. MO53	55.9765	0.094								373.7				20.97												1518.61	2.62						0.611			0.094	29.71	0.176	3.11	5.3	1.55	24.93	9	109.71	45.43	215.23	46.97	464.57
GEOROC database	samp. B3	316.986	0.0120834	0.00902713	0.0249157	0.0560003	8.04086	4.88687		15.4217	344.322	6.78087	1.0804	199.361					1.23434								1309.92	5.95645									0.0120834	11.7754		0.454039	1.545	0.67038	18.5388	8.2731	111.235	51.3062	258.137	58.9366	513.609
GEOROC database	samp. B3	208.619	0.00941371	0.00210981	0.0107838	0.0644499	8.07819	1.8581		18.6884	435.78	1.1334	0.984928	134.729					0.579955								1224.1	2.0075									0.00941371	7.5584		0.798035	2.38667	0.659329	27.1699	9.40162	124.767	52.5843	243.033	53.4853	450.564
GEOROC database	samp. B3	234.382	0.00232135	0.00763052	0.013296	0.0586814	11.0967	1.56225		13.509	381.749	0.554521	1.25415	104.521					0.453806								2066.87	5.2477									0.00232135	22.9847		1.16656	3.74699	0.919452	43.8647	16.8166	208.505	85.7055	391.744	84.0502	695.196
GEOROC database	samp. B3	281.996	0.0094609	0.0116621	0.0257399	0.0548079	12.9999	1.35895		15.1855	913.219	0.606785	0.960568	173.936					0.485176								4099.89	24.7168									0.0094609	76.4182		1.85335	7.0279	1.13595	87.262	33.8713	413.573	167.649	768.743	166.148	1381.49
GEOROC database	samp. B3	185.35	0.0138258	0.00447583	0.015838	0.0097084	8.39482	1.50645		13.7559	270.37	0.803548	0.942709	42.6757					0.951703								1724.85	3.06192									0.0138258	16.1009		1.16855	3.53836	0.539562	33.6922	13.0843	162.819	67.5619	324.413	72.2731	612.662
GEOROC database	samp. B3	252.483	0.00449003	0.00167718	0	0.0236466	6.33506	1.05111		13.6518	352.908	0.446618	0.811365	170.597					0.411067								1315.39	4.20294									0.00449003	13.2543		0.627537	1.93743	0.613466	23.069	9.25148	119.678	51.9421	248.128	54.3421	465.996
GEOROC database	samp. B3	292.858	0.0260407	0.0102577	0.0135594	0.0349089	7.02919	21.5923		74.5339	326.916	76.7796	5.77916	183.071					6.87349								1414.08	5.32499									0.0260407	13.1029		0.527936	1.92134	0.555411	21.7899	8.85122	121.285	54.4851	270.092	62.8852	545.493
GEOROC database	samp. B3	293.036	0.0431628	0.00824053	0.0219755	0.0858745	12.2202	3.4137		16.7957	392.083	2.86407	0.803644	231.881					1.22146								1618.64	6.39967									0.0431628	14.4836		0.62999	2.17087	0.696067	24.7376	10.8515	143.086	64.1401	315.819	70.1188	597.215
GEOROC database	samp. B3	229.306	0.0264696	0.027325	0.0413483	0.0557605	13.9859	2.86479		19.6217	1592.25	10.6647	1.44486	225.175					1.00378								6426.16	33.6279									0.0264696	128.123		3.52119	13.1836	1.94718	138.048	52.1414	637.231	256.989	1149.65	245.18	1960.5
GEOROC database	samp. B3	138.034	0.0898737	0.175629	0.199135	0.0946631	20.4201	1.68963		14.7894	1495.52	0.802948	1.12362	249.216					0.602368								8164.13	15.2075									0.0898737	89.4171		8.56181	21.5687	3.85374	200.426	73.4047	845.997	334.755	1461.66	296.864	2344.55
GEOROC database	samp. B3	212.312	0.0114036	0.00136309	0.00653166	0.072068	9.55767	1.18653		13.2118	300.968	0.560582	0.901607	118.01					0.386206								807.405	1.90375									0.0114036	8.31025		0.473784	1.41327	0.493123	15.2958	6.01173	75.3347	32.5801	153.957	34.4803	294.989
GEOROC database	samp. B3	168.944	0.0195929	0.00585489	0.0350695	0.0877072	14.4924	1.91148		17.0286	356.709	1.20018	1.25604	184.254					0.583304								2173.92	4.99527									0.0195929	13.3702		1.75822	4.90449	1.13567	45.8809	17.62	218.655	88.0154	415.993	88.956	727.706
GEOROC database	samp. B3	154.585	0.0479075	0.05118	0.039788	0.0151382	7.46554	1.65706		15.4208	1399.01	0.802188	1.38126	319.072					0.646354								6078.69	14.4109									0.0479075	65.2295		5.83949	16.0705	3.15155	154.53	57.5579	662.107	261.73	1164.36	241.106	1917.83
GEOROC database	samp. B3	211.586	0.0135215	0.00336716	0.00516314	0.0474735	9.15918	0.958737		12.2746	335.613	0.413702	0.669741	97.188					0.381609								1009.98	4.00327									0.0135215	15.0892		0.585181	1.60422	0.528723	18.18	7.14011	90.7226	38.977	189.254	43.2928	380.796
GEOROC database	samp. B3	276.341	0	0.000966217	0.0111118	0.0635725	9.7141	1.46434		11.6778	257.691	2.7054	1.33103	125.551					0.667707								843.079	3.03117									0	7.57522		0.38852	0.990389	0.415491	14.9818	6.07987	77.1131	34.044	162.896	36.1919	329.762
GEOROC database	samp. B3	238.503	0.0237411	0.233473	0.030905	0.104572	14.1804	30.5973		53.5407	750.057	51.8103	3.87525	195.277					3.0664								3884.97	21.9436									0.0237411	78.6555		2.1857	8.4354	1.81	97.4108	35.4433	414.019	161.387	723.87	150.103	1253.9
GEOROC database	samp. B3	339.941	0.0128415	0.0223847	0.00612934	0.0946805	13.7013	1.14348		13.6554	1031.15	0.433994	1.1249	158.338					0.530367								2863.17	8.6854									0.0128415	28.747		0.948046	3.65196	0.697077	47.1357	20.1298	255.859	113.303	542.074	117.351	1021.81
GEOROC database	samp. B3	239.238	0.00432733	0.00258625	0.00247857	0.0592532	9.70501	1.27203		14.4438	311.769	3.89053	0.920338	100.009					0.813194								1077.53	3.37757									0.00432733	12.5576		0.545309	1.80836	0.525544	19.9702	8.13835	100.233	43.5598	205.745	44.1114	373.888
GEOROC database	samp. B3	245.744	0.00652016	0.000324734	0	0.0824115	10.8013	1.27086		12.3159	180.106	0.575934	1.10165	71.0762					0.275274								754.774	2.49025									0.00652016	6.26955		0.361853	1.10369	0.33094	13.3071	5.28715	66.9674	29.5847	148.188	34.3219	303.618
GEOROC database	samp. B3	271.378	0.00215711	0.00612374	0.018533	0.0999709	14.0819	1.47173		12.6903	461.574	0.543454	1.21715	207.369					0.368244								2091.61	7.87634									0.00215711	23.3076		0.873146	2.77768	0.865314	34.1684	13.5973	180.282	81.2178	389.257	87.6344	750.905
GEOROC database	samp. B3	151.137	0.0345272	0.00806068	0.0593285	0.0500048	9.81569	1.32385		11.4208	571.083	0.555267	0.905583	271.423					0.335707								3572.94	7.26278									0.0345272	30.1093		3.34891	9.75173	3.06452	92.904	31.6662	376.759	148.421	637.025	129.324	1065.93
GEOROC database	samp. B3	145.137	0.0147797	0.00252376	0.0411176	0.0533737	10.8488	1.19973		15.6027	304.93	1.29902	1.12791	146.804					0.619139								2228.21	2.10418									0.0147797	10.357		2.32526	5.41845	1.70754	53.9715	20.7206	236.143	93.2786	416.393	86.3425	705.035
GEOROC database	samp. C	307.528	0.00639609	0.0035041	0.00122116	0.076352	9.96717	1.05032		15.9356	527.707	0.517483	0.702542	96.594					0.607581								1011.38	2.04672									0.00639609	8.0498		0.354967	1.31147	0.446261	16.6799	6.37798	85.9098	39.2148	193.902	43.8171	390.253
GEOROC database	samp. C	297.371	0.0148115	0.00126459	0	0.0490311	12.7882	1.08452		11.7907	248.394	0.524952	0.763223	56.817					0.399082								612.574	2.85926									0.0148115	8.75553		0.219775	0.764307	0.142114	8.75499	3.71065	50.759	23.1223	118.744	28.9223	265.496
GEOROC database	samp. C	219.597	0.00844994	0.000631269	0.00846979	0.071202	10.1427	0.848995		11.3383	241.701	0.355348	0.520917	96.3051					0.639819								605.019	2.08743									0.00844994	5.79024		0.338806	1.0983	0.36637	12.3443	4.35266	56.8604	23.937	114.521	25.8798	218.709
GEOROC database	samp. C	172.43	0.00422742	0.00315817	0.00484268	0.0311689	10.0151	0.555323		11.1769	221.922	0.274377	0.38084	67.8023					0.346284								1637.89	2.85329									0.00422742	10.6314		1.29467	3.73128	0.664126	39.1147	13.7346	165.733	67.7794	305.32	65.1328	525.301
GEOROC database	samp. C	175.693	0.0191857	0.00796278	0.032967	0.0583789	11.4472	1.0796		14.9258	586.755	0.474841	0.657502	184.553					0.437282								1539.56	2.92264									0.0191857	10.6934		1.2178	3.27983	1.28172	33.0522	12.8709	156.026	62.7311	289.652	62.983	531.034
GEOROC database	samp. C	250.443	0.0108236	0.0164954	0.0297574	0.0592823	10.2568	3.59116		13.0725	791.801	9.69699	0.771317	199.841					1.65997								4241.04	26.4944									0.0108236	76.3268		2.06327	8.01238	1.47085	87.7887	32.7301	410.916	170.153	792.062	168.473	1399.93
GEOROC database	samp. C	308.54	0.00409031	0.000916722	0.00351421	0.0904739	10.7669	0.729374		9.73859	272.085	0.300038	0.445204	169.623					0.306897								1093.73	4.51968									0.00409031	9.12278		0.393609	1.41876	0.497698	17.8899	6.97526	95.069	42.4137	213.525	49.3024	438.898
GEOROC database	samp. C	160.032	0.0230056	0.000624974	0.0155728	0.0793035	9.90946	1.27736		12.9344	433.44	4.15258	0.544935	135.206					0.955918								1440.4	2.44933									0.0230056	7.89296		1.2299	3.32527	1.01118	31.0892	11.7754	143.681	58.4233	262.091	55.3789	468.865
GEOROC database	samp. C	215.541	0.0104888	0.0366719	0.0168216	0.0530294	13.7828	0.705889		11.9605	337.041	0.383487	0.684249	119.606					0.473633								1015.69	2.89968									0.0104888	12.9827		0.618419	1.73109	0.716054	18.1478	7.80439	98.2098	41.0672	201.376	44.6742	385.781
GEOROC database	samp. C	261.599	0.0103987	0.00652559	0.0131034	0.0700984	14.1024	1.34553		12.9773	464.338	0.722046	0.749807	82.4573					0.575502								2000.48	10.293									0.0103987	36.5157		0.933954	3.46701	0.712772	39.2675	15.5295	192.473	79.907	371.796	81.9529	668.495
GEOROC database	samp. C	157.912	0.0102782	0.00890709	0.0164838	0.0303126	11.0386	1.07967		12.9217	332.856	0.445259	0.760259	104.232					0.481102								2226.45	3.34493									0.0102782	17.3318		1.92476	5.45558	1.31257	50.3341	19.2919	224.675	91.1666	412.05	85.4864	703.424
GEOROC database	samp. C	334.614	0.00823618	0.0356873	0.0318427	0.0867509	14.0487	0.949594		11.0599	1291.92	0.54247	0.916896	194.998					0.530088								4202.52	14.8452									0.00823618	42.4052		1.54739	5.1223	0.827869	72.0353	31.2046	397.651	167.168	775.061	167.333	1383.31
GEOROC database	samp. C	231.288	0.0142663	0	0.00233466	0.0643995	12.6608	0.818615		11.9115	290.009	0.422662	0.683567	134.128					0.454537								975.752	3.75522									0.0142663	11.2735		0.473179	1.44771	0.419088	13.8856	6.21429	82.4816	37.2237	194.854	45.7397	420.844
GEOROC database	samp. C	249.583	0.0100348	0.00329854	0.00689717	0.0422782	12.1296	0.939199		10.7709	309.693	0.416216	0.843102	112.969					0.370241								1003.62	3.45782									0.0100348	10.9953		0.50888	1.61672	0.530873	18.2181	7.65479	96.6014	40.7602	190.36	42.7938	344.597
GEOROC database	samp. C	212.647	0.0237135	0.00649571	0.00113186	0.0499543	10.9445	0.869317		9.41088	421.191	0.338481	0.757236	165.071					0.342788								1707.77	5.35181									0.0237135	23.1375		1.06551	3.00456	0.961798	35.4149	13.7885	167.261	70.8773	316.443	66.3022	554.422
GEOROC database	samp. C	231.628	0.00791459	0.00118255	0.00113331	0.0750273	10.7501	0.862369		10.0245	285.642	0.323716	0.701191	59.7651					0.315986								1035.13	3.46474									0.00791459	14.0549		0.52588	1.62083	0.455117	18.162	7.18918	91.9692	40.3636	194.772	43.8704	383.976
GEOROC database	samp. C	139.018	0.0339484	0.00179024	0.0400331	0.0504812	12.7	0.731619		10.664	392.118	0.326713	0.996964	106.892					0.415134								3097.82	4.39351									0.0339484	27.1246		3.29124	7.90149	1.91449	77.0211	27.9128	323	124.624	564.678	119.009	968.664
GEOROC database	samp. C	312.324	0.017912	0.00416312	0.0227988	0.037733	12.4894	0.654387		10.0331	329.467	0.343953	0.917018	208.29					0.46031								1540.74	5.69534									0.017912	14.2274		0.556314	1.95817	0.592365	23.684	9.76477	135.309	60.6762	302.616	68.6773	601.456
GEOROC database	samp. C	260.236	0.00194142	0.00058015	0.00889591	0.0490771	11.3247	0.767943		9.82093	289.735	0.313152	0.870146	103.38					0.288658								1108.92	4.9217									0.00194142	13.066		0.462607	1.53752	0.343847	16.7657	7.07478	92.543	42.0079	210.356	49.4785	444.791
GEOROC database	samp. C	186.742	0.0784484	0.037843	0.112974	0.0708249	19.3048	0.757766		14.3628	1511.14	0.361536	0.76378	324.333					1.07692								7767	54.0513									0.0784484	171.961		5.63184	19.0685	3.23353	188.953	69.3789	811.906	320.984	1418.44	290.821	2291.6
GEOROC database	samp. C	126.493	0.028148	0.000970547	0.0558082	0.0228062	12.3566	0.804048		11.1729	434.228	0.334285	0.603731	190.195					0.339821								3867.4	4.94354									0.028148	26.4437		4.31272	11.0249	2.54894	99.3076	34.4787	392.134	153.211	650.329	131.877	1023.09
GEOROC database	samp. C	276.973	0.00662197	0.00560667	0.0164358	0.0557988	16.0365	2.02347		13.0661	494.11	1.95823	0.812866	163.089					0.793135								1871.22	8.07211									0.00662197	28.9615		0.869869	2.86902	0.707755	36.0508	14.5047	184.877	74.1206	358.994	78.3824	655.645
GEOROC database	samp. C	185.523	0.032455	0.0113149	0.0223071	0.0638112	10.4796	1.04534		12.3884	717.622	1.01709	0.576874	120.558					0.625534								3462.05	6.56022									0.032455	33.6172		2.88518	8.16542	1.49501	84.8019	33.1114	395.516	153.379	730.258	156.438	1278.97
GEOROC database	samp. C	283.651	0.00427393	0.00255433	0.00489596	0.0585219	9.00022	0.971506		9.43077	228.232	0.513757	0.537653	104.826					0.300081								778.717	3.57652									0.00427393	8.25703		0.316619	1.15301	0.331292	14.3751	5.26952	70.4606	32.2621	154.838	34.8214	309.258
GEOROC database	samp. C	307.279	0.0146138	0.00343122	0.0035873	0.0527746	9.54006	1.37948		14.5981	239.988	1.09683	0.800171	68.171					0.97433								739.062	2.98567									0.0146138	10.5689		0.27743	1.01284	0.266029	12.581	5.07459	66.9184	28.707	140.868	32.6087	291.438
GEOROC database	samp. C	225.917	0.0230222	0.00437797	0.0611372	0.061725	14.3681	0.941541		12.405	867.724	0.480665	0.605266	273.11					0.437965								4512.71	25.9899									0.0230222	88.2679		2.57667	9.76158	1.9959	109.964	39.4738	460.547	184.626	795.124	164.315	1320.22
GEOROC database	samp. C	314.877	0.00415471	0.0142777	0.0023797	0.0568895	10.9802	0.961329		11.5896	289.14	0.386138	0.924137	69.9156					0.437565								863.611	4.12883									0.00415471	13.6753		0.291922	1.06748	0.210241	12.7718	5.67051	72.1805	32.5256	165.469	39.2889	351.45
GEOROC database	samp. C	274.376	0.00386684	0.0213771	0.00221481	0.0488749	12.1737	0.836531		10.6716	120.107	0.329682	0.750894	36.6152					0.367321								493.908	1.89144									0.00386684	5.45706		0.186052	0.797734	0.132525	8.18634	3.0827	41.3941	19.1075	91.9673	21.6292	189.45
GEOROC database	samp. C	297.466	0.00990403	0.0014798	0.0192873	0.0876273	11.2624	0.617674		11.4632	384.679	0.400142	0.889539	241.333					0.436318								1741.7	6.29018									0.00990403	17.2619		0.677733	2.63747	0.750851	29.5053	11.9073	160.389	69.054	343.718	75.6428	651.808
GEOROC database	samp. C	275.929	0.00776245	0.0878561	0.0255651	0.0531448	13.8128	1.10445		11.6584	297.684	0.417362	1.08459	133.643					0.491584								1060.62	4.26953									0.00776245	11.2108		0.400167	1.35797	0.434763	14.4336	6.34759	85.2855	39.3295	209.563	52.611	474.45
GEOROC database	samp. C	299.748	0.00987509	0.000590189	0.0158373	0.0956923	12.5604	0.644026		9.97974	332.15	0.339809	0.798974	147.112					0.364348								1288.6	4.81505									0.00987509	13.6357		0.479663	1.60592	0.469727	19.3119	8.57106	110.711	50.747	257.38	57.3128	518.745
GEOROC database	samp. C	165.237	0.00792344	0.0168702	0.0204224	0.0584198	10.0947	0.780406		7.74154	431.979	0.263218	0.664736	83.2391					0.335428								1523.98	1.90997									0.00792344	11.4616		1.09832	3.01177	0.801901	27.887	10.8452	132.986	58.4633	270.082	60.946	543.301
GEOROC database	samp. C	219.972	0.0191976	0.00254967	0.0171046	0.0269608	13.4757	0.954769		12.0447	342.074	0.4096	0.689203	156.801					0.969077								1629.1	5.31746									0.0191976	17.1007		0.9188	2.90145	0.769315	31.7082	12.1557	153.501	65.9398	303.734	66.0667	557.348
GEOROC database	samp. C	187.734	0.0133353	0.0112907	0.159126	0.0842755	13.573	0.751397		12.8804	897.859	0.42849	0.378582	252.859					0.832263								4848.85	28.7945									0.0133353	92.4342		3.52724	11.2428	2.06429	116.661	43.1779	504.048	201.015	906.533	188.995	1492.9
GEOROC database	samp. C	222.363	0.0212636	0.0104843	0.0328837	0.0985456	11.0601	3.37401		18.9129	465.171	18.3724	0.827694	192.579					2.10185								2047.34	8.40756									0.0212636	25.6848		1.18549	3.97535	0.965468	41.7561	16.5694	203.056	82.8067	384.933	82.2338	685.437
GEOROC database	samp. C	238.165	0.00608352	0.00393884	0.0127764	0.0811645	10.5904	0.881056		12.1752	354.744	0.414316	0.631691	167.128					0.421553								1311.65	3.54803									0.00608352	14.1572		0.709313	2.0902	0.744426	26.4585	9.95729	126.131	52.0521	241.628	50.6071	435.567
GEOROC database	samp. C	247.09	0.00206087	0.0178595	0.0212473	0.147607	12.3686	0.913593		11.6962	441.905	0.318172	0.637815	220.085					0.388697								1616.39	5.24192									0.00206087	16.9445		0.827893	2.49489	1.04571	29.955	11.7745	153.595	65.3332	304.273	66.5946	557.411
GEOROC database	samp. C	231.272	0.0159158	0.00416156	0.00341853	0.0419099	9.34262	0.704114		10.3047	304.405	0.377443	0.905839	61.9939					0.301281								1089.13	3.99057									0.0159158	16.9294		0.528756	1.68081	0.433811	18.6654	7.69499	93.023	42.2664	194.305	42.6828	372.333
GEOROC database	samp. C	198.79	0.0374802	0.350626	0.101375	0.0833416	17.3641	17.836		35.5347	1665.63	56.3215	2.20931	270.078					6.12024								7087.91	36.0158									0.0374802	136.334		4.92981	16.9719	2.8181	175.695	65.3132	759.409	292.453	1312.41	267.764	2141.26
GEOROC database	samp. C	172.374	0.028104	0.0590878	0.0827855	0.109949	14.2884	0.953048		11.4722	874.586	0.419398	0.929359	239.322					0.945165								4588.22	23.6792									0.028104	89.1115		3.57526	11.5624	2.23481	117.396	40.7443	470.728	189.86	824.176	171.455	1349.67
GEOROC database	samp. C	150.369	0.0435946	0.192744	0.0499394	0.0166974	16.316	0.929112		10.4223	520.553	0.369856	0.849149	143.828					0.360101								4238.92	6.37072									0.0435946	36.3277		4.17391	10.8744	2.42571	106.719	39.176	453.545	176.833	774.829	156.197	1252.94
GEOROC database	samp. D	356.375	0.00773491	0.00577851	0.0110758	0.0611033	10.1803	1.24975		12.4548	429.221	0.540646	1.14291	150.273					0.388677								1481.98	7.28389									0.00773491	19.7562		0.443052	1.6571	0.344263	19.6935	9.00397	124.583	56.8419	293.43	70.4213	636.212
GEOROC database	samp. D	260.774	0.00194434	0.0732087	0.00334098	0.0327672	6.71493	1.3842		12.1922	213.127	0.534652	1.2515	86.7087					1.72117								755.919	2.97497									0.00194434	6.29194		0.332627	1.05202	0.279963	12.3883	4.86101	65.9033	29.5939	150.942	36.042	324.293
GEOROC database	samp. D	313.027	0.0079012	0.0265623	12.4057	0.0582558	9.27607	1.10452		10.8086	514.325	0.531028	1.11404	160.552					1.65612								2014.52	12.0505									0.0079012	41.6369		0.721107	2.56744	0.54976	31.1983	13.3563	176.229	77.2038	395.532	90.8978	820.272
GEOROC database	samp. D	226.98	0.0253636	0.0472251	8.63495	0.0616506	12.7777	0.926279		11.372	429.592	0.431595	0.930678	120.446					2.82032								1763.89	8.0769									0.0253636	29.297		0.891061	2.45631	0.524162	27.9922	11.391	148.414	65.6637	337.668	78.7799	700.844
GEOROC database	samp. D	213.512	0.0307885	0.0172509	1.25978	0.012161	10.2927	1.45963		12.3141	443.157	19.6372	1.47441	100.65					14.4963								2055.98	18.6354									0.0307885	81.2913		1.26682	4.18504	0.564774	44.519	17.2282	207.631	82.465	408.348	89.6507	771.024
GEOROC database	samp. D	236.609	0.00572237	0.00513	0.55173	0.0522367	9.68049	1.06659		9.97965	248.145	0.419022	0.993835	57.6287					0.669631								715.408	3.16019									0.00572237	13.9981		0.358367	0.942696	0.25798	12.134	4.87875	61.4373	27.2684	137.455	32.041	294.285
GEOROC database	samp. D	259.188	0.00969807	0.00115922	0.0577696	0.0531174	8.86342	1.37118		11.6972	273.044	0.461842	1.06733	55.4416					1.01471								934.217	4.07349									0.00969807	18.3458		0.414774	1.58299	0.417586	16.7501	6.37275	85.1847	35.9733	179.084	41.5554	373.354
GEOROC database	samp. D	319.062	0.0152364	0.0167894	0.00981782	0.048145	9.58552	1.3938		10.975	312.607	0.471047	1.02327	90.5599					0.542754								887.937	3.32695									0.0152364	10.7399		0.299638	1.05928	0.271605	13.4208	5.54117	74.5229	33.0731	171.837	40.1566	368.255
GEOROC database	samp. D	304.741	0	0.016835	0.410189	0.04023	10.054	1.22775		11.28	207.962	0.46206	1.04904	47.0215					0.378595								513.779	2.66664									0	8.23778		0.189606	0.640758	0.104545	7.39765	3.28934	44.5871	20.0515	103.106	24.862	226.81
GEOROC database	samp. D	240.619	0.0160038	0.00448347	8.85942	0.0758548	13.1857	1.22181		10.9504	578.183	0.436382	0.945643	146.739					4.53318								2704.83	16.9403									0.0160038	74.5775		1.43004	4.16026	0.845731	50.5371	20.5663	256.072	105.779	515.895	114.533	979.922
GEOROC database	samp. D	249.471	0.00376948	0.00506891	0.0183519	0.0516147	9.44615	1.09867		9.44628	263.007	0.41548	1.15585	72.7527					0.282826								803.969	2.18871									0.00376948	7.87337		0.371373	1.29323	0.312132	13.2908	5.5885	71.9774	31.9061	156.716	36.6294	322.557
GEOROC database	samp. D	233.774	0.00761422	0.000568835	1.89385	0.0401	9.25985	1.07733		8.47683	277.393	0.333363	1.02659	60.4746					0.807156								906.23	3.59048									0.00761422	17.0607		0.430324	1.44136	0.306491	14.4672	5.99764	77.4699	34.7123	169.8	39.563	350.839
GEOROC database	samp. D	213.294	0.00595296	0.228293	0.0352334	0.0543417	11.8256	0.935789		8.92804	350.514	0.353603	0.970606	69.366					0.598269								2573.72	4.84332									0.00595296	14.6506		1.55488	5.53022	0.642642	57.2012	21.2455	258.864	105.811	478.794	102.055	830.308
GEOROC database	samp. D	281.33	0.0180445	0.00599134	10.4502	0.0422359	15.4529	1.33343		12.2104	1122.94	0.808498	1.13446	182.507					7.1407								4471.9	39.536									0.0180445	106.442		1.88648	7.71492	0.494371	89.3504	34.9762	426.447	173.808	806.43	175.009	1489.88
GEOROC database	samp. D	277.623	0.00771919	0.00720846	0.00884266	0.0325222	9.42814	1.03585		10.1312	142.975	0.416519	0.912405	51.623					0.905956								616.997	0.825786									0.00771919	4.44441		0.271187	1.02957	0.569943	12.2467	4.62293	59.5913	25.1508	119.306	27.5815	241.863
GEOROC database	samp. D	339.294	0.00747351	0.00111664	0	0.0747819	9.87561	1.14325		9.05007	117.827	0.45923	1.08098	21.5358					0.267509								445.921	1.97246									0.00747351	6.32723		0.165524	0.756778	0.181356	8.87846	3.7493	46.0821	19.8639	101.575	24.2856	216.382
GEOROC database	samp. D	246.048	0.00752752	0.000562357	1.42281	0.071358	10.3036	1.17323		9.27949	281.44	0.440867	1.19377	61.1917					1.10368								732.654	3.06219									0.00752752	15.03		0.342064	1.07511	0.267507	11.6273	4.93836	63.8494	28.0536	137.611	32.3721	291.325
GEOROC database	samp. D	148.562	0.00566108	4.5966	0.0918709	0.11528	9.77551	1.22554		15.2421	100.628	0.437725	1.0185	20.8308					2.11987								120.684	1.30419									0.00566108	7.00898		0.0835882	0.313719	0.146707	1.98311	0.746652	9.80542	4.24568	21.8029	5.55548	59.3174
GEOROC database	samp. D	252.381	0.0114274	0.0614665	0.00763613	0.0682059	11.0695	1.59249		11.0239	442.689	1.55651	1.19511	103.728					1.40016								1865.58	7.02658									0.0114274	28.9495		0.907648	2.82379	0.761375	32.5273	13.4474	173.353	73.1066	357.887	81.1611	690.405
GEOROC database	samp. E1	223.35	0.0170881	0.0124823	0.0261001	0.0359974	9.51598	1.8183		11.9428	407.637	0.869187	1.32485	326.485					0.43391								2243.02	5.9866									0.0170881	16.4185		1.22386	3.59847	1.14421	39.9744	15.8321	203.976	90.5203	423.696	92.8841	789.258
GEOROC database	samp. E1	266.011	0.0078192	0.00525733	0.00335896	0.0741231	9.38563	1.47702		13.1808	281.556	0.576567	1.5469	113.99					0.390222								871.445	4.44933									0.0078192	10.3628		0.373234	1.2379	0.414561	14.1024	5.65682	76.2843	34.231	179.359	42.2605	390.222
GEOROC database	samp. E1	206.139	0.0280137	0.0786301	0.022922	0.0421523	13.6525	7.12397		15.9973	797.097	0.813045	1.98511	174.684					0.680425								3832	20.3612									0.0280137	75.3953		2.64685	8.47989	1.80419	93.2167	36.6077	415.826	157.192	716.703	144.794	1193.89
GEOROC database	samp. E1	233.947	0.0878726	0.026579	0.0110482	0.0541788	21.1223	10.3629		23.7758	408.592	2.6718	8.28483	183.205					5.52352								1551.86	5.5902									0.0878726	17.9136		0.870802	2.40673	0.850873	30.0314	12.3958	149.595	63.0049	288.039	59.9309	498.363
GEOROC database	samp. E1	188.95	0.010882	0.0312177	0.0162055	0.0596019	14.4369	1.87347		13.6964	533.937	0.630226	1.76949	244.798					0.467417								2527.98	8.26231									0.010882	25.8667		1.82839	5.34846	1.46877	60.8929	21.9901	257.461	104.525	464.712	96.5065	779.101
GEOROC database	samp. E1	237.598	0.0110523	0.00231191	0.0240556	0.0977867	15.5938	1.63468		13.0302	616.06	0.568779	1.52202	310.974					0.432127								2256.44	5.71576									0.0110523	19.0217		1.22562	3.40095	1.14195	41.0398	16.471	214.063	90.5595	435.713	94.3318	788.578
GEOROC database	samp. E1	208.187	0.0109312	0.00718637	0.0112699	0.0828986	16.3897	1.54206		13.2046	745.022	0.50713	1.48709	200.958					0.44244								1761.66	3.67437									0.0109312	12.6463		1.04522	3.14229	0.936333	34.8184	13.2105	163.287	69.5725	322.825	70.7244	594.221
GEOROC database	samp. E1	200.222	0.00885749	0.105544	0.00380498	0.125948	22.0566	1.54287		12.8558	249.02	0.585094	1.62587	88.2278					0.41765								1527.28	3.42555									0.00885749	10.0898		0.980883	3.13923	0.788454	32.4335	12.2513	149.639	61.6227	294.398	64.3454	527.963
GEOROC database	samp. E1	240.11	0.0363043	0.0389876	0.0233933	0.0860377	21.9797	1.93934		14.8272	448.83	2.08965	2.39653	251.677					1.73682								1893.38	7.11599									0.0363043	19.9681		0.942704	2.48625	0.783903	27.6239	12.3187	164.122	73.7822	349.821	77.8003	658.296
GEOROC database	samp. E1	236.32	0.0134438	0.00334781	0.0128337	0.0991215	14.863	1.21993		11.8423	451.091	0.399277	1.2566	190.917					0.379417								1829.85	5.614									0.0134438	22.4868		0.951445	3.46091	1.02251	38.4376	14.8308	176.362	71.9311	331.416	70.6482	592.415
GEOROC database	samp. E1	128.715	0.0469494	0.0206939	0.0672281	0.0296708	17.7468	1.5368		13.7175	543.846	0.558956	1.65987	267.238					0.445984								3757.93	6.23525									0.0469494	24.1726		4.48924	10.5088	3.28398	105.807	35.4495	404.876	157.495	673.74	139.504	1098.77
GEOROC database	samp. E1	264.492	0.0283239	0.000705329	0	0.0894998	17.0984	1.72254		14.1956	265.292	0.513067	1.86366	56.0924					3.14873								702.701	2.43865									0.0283239	11.1576		0.295634	0.963174	0.254081	10.8807	4.65348	59.8291	26.7149	137.709	32.1483	295.054
GEOROC database	samp. E1	256.247	0.0121165	0.0588369	0.0728696	0.0957163	9.951	1.15638		7.72915	537.471	0.269892	1.18894	300.772					0.341957								2549.1	10.3142									0.0121165	29.2797		1.04104	2.92083	0.866745	40.2455	15.01	196.667	95.0307	427.833	94.2946	798.016
GEOROC database	samp. E3	161.373	0.0187338	0.0353384	0.00670635	0.0641294	19.6266	1.35498		16.7466	274.2	0.607951	1.30485	59.7993					0.696354								1730.38	2.03707									0.0187338	11.044		1.39856	4.17979	0.819794	38.0081	13.8344	169.106	68.7997	332.364	73.4651	634.643
GEOROC database	samp. E3	168.237	0.0779391	0.60696	0.150157	0.104481	25.0667	11.4785		67.1075	1655.73	113.995	2.59431	180.269					10.4828								8273.5	14.754									0.0779391	96.3969		6.45748	18.5401	2.13278	176.705	67.7273	805.748	325.397	1431.48	296.923	2412.44
GEOROC database	samp. E3	126.145	0.0660672	0.0958931	0.104064	0.104382	19.2791	1.27399		15.9535	702.329	0.512898	1.35521	211.083					0.542482								4517.43	7.60581									0.0660672	70.4971		5.46021	12.0714	2.42925	114.724	40.9062	474.259	182.418	856.699	184.404	1551.38
GEOROC database	samp. E3	150.745	0.0319907	0.00443844	0.0117793	0.0433229	14.869	0.84699		13.7242	291.73	0.400173	1.3618	139.874					0.434126								2006.39	3.04599									0.0319907	9.561		2.02089	5.1596	1.57468	52.5291	18.5695	218.901	85.4931	371.185	77.1936	632.594
GEOROC database	samp. E3	222.768	0.00932972	0.0777149	0.00534379	0.0196538	11.8373	1.17438		13.5256	440.859	0.433551	1.29701	203.948					0.398172								1777.77	6.48751									0.00932972	20.285		1.02605	3.31365	0.897014	36.7086	14.4927	174.529	72.4207	326.742	69.4204	558.301
GEOROC database	samp. E3	270.111	0.00472959	0.00777333	0.00406346	0.0846878	22.0609	1.07615		15.1076	398.02	0.455915	1.35261	187.029					0.494855								1410.23	5.94175									0.00472959	15.8875		0.599612	2.50543	0.650548	24.768	10.1009	130.685	56.7914	276.92	61.2245	518.406
GEOROC database	samp. E3	223.314	0.0213875	0.00887662	0.00408338	0.0700848	17.3649	1.04809		12.935	389.627	0.408867	1.22	189.405					0.395862								1515.54	5.40556									0.0213875	17.5413		0.856639	2.67214	0.689813	28.2554	11.2764	144.86	61.5139	285.609	61.9826	509.424
GEOROC database	samp. E3	239.872	0.00942633	0.0147884	0.0148476	0.0546077	18.4609	1.12841		13.6125	520.401	0.410889	1.18747	136.271					0.50287								2114.1	10.4125									0.00942633	35.6817		1.06187	3.87508	0.845594	42.8554	16.2936	199.928	85.1504	384.647	82.1984	676.146
GEOROC database	samp. E3	235.151	0.0124292	0.0315707	0.00427146	0.109969	14.9192	1.0733		12.3469	332.424	0.33605	1.39281	119.121					0.424362								1092.69	4.77277									0.0124292	12.2858		0.497409	1.3638	0.394528	16.1541	6.33384	85.7068	40.6898	206.786	49.745	451.246
GEOROC database	samp. E3	197.433	0.012183	0.0353139	0.00558244	0.123189	22.4742	1.01123		14.1084	360.572	0.306933	1.90933	110.089					0.372346								933.804	3.05936									0.012183	12.8022		0.543381	1.66821	0.573902	16.9721	6.03457	80.9227	35.455	169.657	38.9633	352.423
GEOROC database	samp. E3	215.511	0.0770838	0.0144896	0.00712119	0.0628581	16.9657	26.6209		70.0731	600.622	110.379	5.57155	131.038					13.8095								1667.93	3.89914									0.0770838	14.8581		1.03689	3.17186	0.710359	32.9993	13.3176	168.408	69.8834	323.692	69.9174	577.908
GEOROC database	samp. F	153.728	0.0165222	0.0200577	3.80903	0.104416	6.6542	1.29504		11.0669	238.957	0.640879	1.41715	31.3275					6.53669								612.947	1.56984									0.0165222	11.5925		0.495275	1.34844	0.359132	12.0999	4.47331	55.685	23.2602	113.511	26.7738	227.828
GEOROC database	samp. F	182.241	0.0233779	0.105742	0.14364	0.0582017	7.60832	1.16914		10.4622	421.857	0.564815	1.3631	41.3891					6.07995								2015.75	10.1144									0.0233779	109.055		1.31149	4.48403	0.763571	42.3498	15.3919	184.921	75.1322	339.059	72.535	576.499
GEOROC database	samp. F	229.232	0.0158462	0.112759	0.133875	0.075108	6.63221	1.22368		11.5077	619.926	0.559886	1.50029	253.439					1.01442								2438.17	9.37936									0.0158462	33.526		1.3978	4.87969	1.34495	58.4163	20.838	249.073	101.59	442.721	93.4153	723.006
GEOROC database	samp. F	314.299	0.0122543	0.0015258	0.168454	0.0473271	7.99977	1.59312		13.2981	567.08	0.539651	1.61514	164.289					0.50893								870.041	1.98367									0.0122543	5.58953		0.318205	1.18842	0.395553	15.1698	6.04797	78.8887	35.103	167.525	37.8244	322.776
GEOROC database	samp. F	227.57	0.00822101	0.787361	0.183641	0.0519547	4.97725	1.24364		7.99224	282.682	0.505163	1.28227	120.851					0.263141								663.178	1.47253									0.00822101	6.33646		0.357881	1.16484	0.483137	14.0863	5.18249	62.3017	27.1695	126.616	28.4858	238.229
GEOROC database	samp. F	152.014	0.0193075	0.0126932	18.4439	0.0569421	11.3438	1.62925		12.7663	615.015	0.618414	1.91815	198.599					2.48265								2492.94	3.30478									0.0193075	13.7212		2.40355	6.36432	1.84124	61.3815	22.9318	265.213	105.884	468.767	96.2807	764.027
GEOROC database	samp. F	149.286	0.0174665	1.65718	77.7714	0.0735893	12.9554	1.56784		10.7845	374.137	0.511299	1.68034	139.099					0.550392								2631.93	3.04047									0.0174665	15.0628		2.48414	6.86063	1.74004	64.2406	22.3658	272.264	110.054	492.722	102.209	810.559
GEOROC database	samp. F	113.916	0.0346128	0.450219	2.18187	0.10127	9.55657	3.8471		15.5134	315.308	10.5709	1.94062	71.6794					6.64475								1968.59	1.55637									0.0346128	16.7883		2.57298	5.59163	1.73559	52.5028	18.2249	200.735	78.9491	350.91	72.7126	579.333
GEOROC database	samp. F	129.351	0.00774729	0.0202571	7.29401	0.0775214	7.62706	1.85965		11.1719	219.024	0.59953	1.68427	47.1238					6.54609								1051.79	5.91059									0.00774729	58.0691		1.01473	2.5145	1.31511	21.3672	8.00225	93.5179	38.4401	195.275	46.3388	427.56
GEOROC database	samp. F	295.083	0.00583038	0.00174228	0.339513	0.0818811	7.12116	1.91484		11.1913	133.26	0.692644	2.01409	28.5047					0.420065								250.06	0.938322									0.00583038	5.64385		0.0831193	0.320163	0.076888	3.67042	1.47151	19.4719	8.9413	46.1918	10.4231	92.4529
GEOROC database	samp. F	233.354	0.00383243	0.00372201	5.12447	0.0645866	5.97216	1.67075		10.0667	221.251	0.554883	1.67814	81.1371					0.495955								543.284	1.72086									0.00383243	7.31871		0.237081	0.567635	0.29707	6.81961	2.78007	39.0247	19.1965	110.837	29.0056	290.67
GEOROC database	samp. F	181.546	0.0293595	0.0257354	86.6509	0.0700946	8.24353	1.85185		10.6107	634.567	0.687053	1.64947	108.53					0.697908								3411.44	20.6881									0.0293595	98.4796		2.2602	7.31266	1.3074	68.9031	26.2072	313.449	131.223	621.006	137.953	1177.09
GEOROC database	samp. F	134.697	0.0372599	0.622934	15.1895	0.0660978	11.976	2.18734		13.225	531.735	5.82025	2.1126	135.823					16.4957								2561.16	6.85957									0.0372599	35.0547		2.51016	6.97397	3.63922	62.7429	22.1172	248.624	93.9927	430.419	93.3853	800.134
GEOROC database	samp. F	111.678	0.0216885	1.731	3.43897	0.0761477	8.86809	2.23106		10.9859	251.779	0.570567	1.19112	45.5355					2.48822								1435.9	1.20335									0.0216885	14.1767		1.84138	4.82674	1.01602	37.5842	13.2026	148.855	57.6655	255.838	54.4643	432.328
GEOROC database	samp. F	281.172	0.0460776	0.00458975	0.281513	0.0467356	3.45003	1.27518		7.35467	167.485	0.437813	1.18166	79.5148					1.2922								361.191	1.34523									0.0460776	3.92459		0.156403	0.531328	0.198624	6.45475	2.61764	33.9752	14.8405	72.0967	15.9524	142.103
GEOROC database	samp. F	213.925	0.026255	0.0010461	0.096244	0.0405595	1.69553	1.06349		14.9232	146.305	0.389884	1.0073	75.0487					0.419287								207.77	0.748992									0.026255	2.82472		0.104269	0.280412	0.15782	2.86138	1.12863	16.2597	7.3955	41.3182	11.2248	120.837
GEOROC database	samp. F	218.569	0.01396	0.000260727	0.0509737	0.0330839	2.53554	1.00694		8.65822	101.798	0.369931	0.766627	32.366					0.293087								212.333	0.81794									0.01396	4.78591		0.0986201	0.350765	0.139678	2.73748	1.22236	16.8248	7.68936	41.7367	10.8215	110.95
GEOROC database	samp. F	208.907	0.0707119	0.123987	0.0571789	0.0963862	7.92717	1.43261		13.6545	315.327	0.947294	3.95296	204.85					14.9059								1054.99	3.4603									0.0707119	8.93453		0.600404	1.8011	0.610406	18.7523	7.20912	94.0698	43.0689	207.083	47.709	395.316
GEOROC database	samp. F	174.595	0.0274428	0.585401	30.4442	0.0622574	15.1144	2.0541		15.6181	551.612	0.925843	2.00077	67.6496					3.12998								2759.27	17.8762									0.0274428	202.239		2.14747	7.0956	1.73246	67.0148	24.5816	287.827	112.54	496.106	103.022	794.495
GEOROC database	samp. F	139.872	0.0330995	0.000309095	0.0497659	0.0435793	10.7603	1.55093		9.41702	397.327	0.540253	1.54419	165.732					0.353154								2716.14	2.77509									0.0330995	15.3868		3.00188	7.01607	2.18599	72.7939	25.3506	294.063	117.041	505.818	103.514	808.067
GEOROC database	samp. F	243.474	0.0115933	0.0741959	0.200316	0.0529149	8.25996	1.59113		11.9805	465.679	0.630756	1.93947	299.426					0.462856								1715.13	6.25828									0.0115933	16.8499		0.873607	2.77427	0.936874	33.5294	12.7988	161.762	70.5776	331.158	72.9214	610.694
GEOROC database	samp. F	232.701	0.00992068	0.0996096	7.42446	0.0626962	9.27578	2.06133		13.1121	335.138	0.955554	2.32851	118.431					0.702013								984.319	3.533									0.00992068	11.9342		0.527338	1.75127	0.43995	19.119	7.53478	94.3129	40.6373	192.467	41.9372	344.244
GEOROC database	samp. F	167.341	0.012126	0.397084	0.00578784	0.0766332	10.2567	1.65921		12.4667	266.846	0.695441	1.99769	79.6262					0.453518								908.587	2.37539									0.012126	12.4379		0.58344	1.50891	0.777243	13.2769	5.0507	70.4087	33.1438	179.485	45.1957	441.36
GEOROC database	samp. F	140.351	0.0233224	0.0673707	0.152508	0.0655074	9.49525	1.33789		12.24	349.59	0.580709	1.68806	102.993					0.706378								1415.97	1.51013									0.0233224	9.81791		1.40418	3.378	1.1775	35.4723	12.4029	139.21	55.6914	252.717	54.3438	450.489
GEOROC database	samp. F	232.245	0.00584422	0.00116428	0.0680638	0.0574529	7.75342	1.30266		11.4136	182.182	0.58805	1.78647	84.3069					0.76703								445.579	1.24218									0.00584422	4.57165		0.238048	0.700732	0.27602	8.10004	3.04326	41.2667	17.6805	87.9858	20.1358	177.165
GEOROC database	samp. F	138.05	0.0193609	0.239234	0.340444	0.0734137	13.1691	8.25114		16.0603	434.351	0.626072	1.69572	189.098					2.43354								2675.54	4.08517									0.0193609	18.69		2.92476	7.56701	2.19369	74.5751	25.1761	291.207	115.418	497.985	102.244	806.211
GEOROC database	samp. F	236.285	0.0819189	0.151953	0.0102997	0.0631349	7.69976	7.01081		26.2325	250.691	5.99751	2.61212	107.588					1.75219								565.414	1.37809									0.0819189	5.52016		0.299085	1.08409	0.396152	10.9958	4.47404	55.3883	23.1137	108.663	24.8657	209.078
GEOROC database	samp. F	177.208	0.0473637	0.0454094	0.193291	0.0498877	12.5091	2.57545		24.412	398.135	1.61133	2.25568	41.182					29.0573								988.8	8.31703									0.0473637	54.8506		0.660156	1.91785	0.647304	16.4715	7.05282	87.0282	36.6904	186.367	43.4994	400.849
GEOROC database	samp. G	198.099	0.0143803	0.000306945	0.0058833	0.0778971	4.02327	1.90042		12.1088	382.394	0.842613	1.80776	134.397					0.356354								1244.51	3.26472									0.0143803	15.0311		0.825267	2.14545	0.811798	23.8421	9.40497	118.069	49.8424	234.494	52.9967	446.618
GEOROC database	samp. G	230.354	0.014453	0.00832942	0.00827826	0.0695919	6.95675	1.88433		11.3867	503.14	0.678766	2.04707	199.985					0.380896								1662.38	5.72834									0.014453	20.8272		0.930359	3.18607	0.929881	35.8286	13.9307	165.875	68.5965	313.193	64.4933	525.133
GEOROC database	samp. G	203.273	0.00982646	0.0113786	0.00562831	0.150077	12.9848	2.8963		17.7962	435.779	0.99818	2.81242	185.823					0.476867								1305.28	3.98356									0.00982646	15.0899		0.818016	2.46904	0.865666	27.4258	10.0226	124.9	51.5346	244.635	52.0699	426.129
GEOROC database	samp. G	218.857	0.0144569	0	0.00118293	0.0522079	7.39353	1.71425		11.0806	242.972	0.647222	1.74245	90.8874					0.346878								682.962	1.77333									0.0144569	7.19537		0.391171	1.09872	0.356281	12.383	5.17748	63.1337	27.9755	131.157	29.8737	249.964
GEOROC database	samp. G	270.461	0.010606	0.00633876	0.0170095	0.0938385	8.39784	2.50278		12.7456	482.639	1.0232	2.22756	161.701					0.426361								1884.5	9.83235									0.010606	28.0171		0.884534	2.91418	0.714298	38.3812	15.0786	183.527	78.3002	366.565	78.5151	647.996
GEOROC database	samp. G	229.653	0.0125056	0.0149481	0.0131319	0.0702509	7.32986	2.79642		13.2694	421.513	9.25332	1.62262	192					0.79196								1377.94	4.51224									0.0125056	16.1401		0.754519	2.69963	0.827463	28.9301	10.831	135.427	56.5843	259.474	56.548	457.963
GEOROC database	samp. G	233.66	0.00829562	0.00185922	0.00237575	0.0480574	7.20608	1.73409		11.498	285.465	0.610104	1.8197	119.275					0.299791								639.671	1.55304									0.00829562	6.25103		0.326283	1.36661	0.466533	14.2247	4.81213	61.5451	25.7695	121.621	26.2098	227.974
GEOROC database	samp. G	203.442	0.0103138	0.00986254	0.0118149	0.0564898	9.33927	2.03378		10.9794	379.643	0.609994	1.84942	153.309					0.323738								1121.81	3.65558									0.0103138	11.9442		0.724677	2.02955	0.65476	21.8664	8.8168	108.639	45.5718	207.125	44.6009	375.133
GEOROC database	samp. G	242.032	0.0189205	0.0304687	0.0168578	0.0797153	9.07551	1.92242		12.3419	539.276	0.707264	2.00342	191.488					0.344412								2007.12	7.04288									0.0189205	26.698		1.07894	3.68251	1.00096	42.1692	16.1517	201.965	82.2954	366.948	77.3864	631.564
GEOROC database	samp. G	256.646	0.0105181	0.00157156	0.0204833	0.0487461	5.75889	2.07455		10.456	587.639	0.699638	1.76059	255.051					0.335945								2171.05	8.37396									0.0105181	28.3843		1.13105	3.58949	1.2145	48.2945	18.2235	220.727	89.7987	405.881	83.405	666.77
GEOROC database	samp. G	234.107	0.0105242	0	0.00723354	0.0709442	8.24437	1.63659		10.7685	447.334	0.651538	1.71519	199.987					0.318751								1669.49	5.56115									0.0105242	19.5264		0.916287	3.04757	0.895663	33.1694	13.4364	164.923	69.0622	313.733	65.6146	519.618
GEOROC database	samp. G	140.116	0.0121906	0.00941081	0.0325847	0.0984421	7.82982	1.73288		10.4061	423.235	0.639845	1.61352	161.85					0.318875								2714.81	3.00866									0.0121906	14.7943		2.86137	6.98288	2.09834	69.7196	24.6914	284.389	112.335	500.243	103.721	816.77
GEOROC database	samp. G	310.624	0.0124542	0.000930417	0	0.0480991	4.41482	1.80887		13.3937	704.593	0.798766	1.70075	164.096					0.411499								1335.39	2.72018									0.0124542	9.56787		0.529481	1.98895	0.539509	25.5233	10.1781	129.891	55.5078	271.297	60.0428	514.376
GEOROC database	samp. G	240.016	0.0103232	0.00185091	0.00709537	0.095685	8.4782	1.77166		11.8203	569.457	0.673982	1.7089	212.161					0.397935								2182.84	7.42533									0.0103232	30.6902		1.19838	3.90052	1.20908	46.7074	17.805	220.03	90.0657	399.074	83.156	665.111
GEOROC database	samp. G	221.035	0.00859254	0.0417249	0.0172255	0.040727	9.952	2.12574		13.86	926.601	0.75074	2.09581	228.311					0.419944								2655.54	6.31658									0.00859254	25.538		1.54544	5.02901	1.25601	56.7649	20.4684	261.298	107.065	493.509	107.292	884.034
GEOROC database	samp. G	318.791	0	0.0395894	0.0247058	0.108172	9.77536	2.35143		12.21	388.691	0.853516	2.01659	118.477					0.395883								1335.95	5.53957									0	19.0547		0.439233	1.78499	0.336382	18.8119	8.384	112.372	51.2401	268.873	63.7302	578.772
GEOROC database	samp. G	149.055	0.0520788	0.00373502	0.108578	0.10532	11.5373	1.846		11.1883	420.321	0.667226	1.77254	180.259					0.473201								3215.62	6.60052									0.0520788	23.1598		3.20419	8.47865	1.51029	83.3489	30.2979	346.612	136.527	593.468	121.509	952.193
GEOROC database	samp. G	212.99	0.00838362	0.0228605	0.0372147	0.0706431	11.2107	1.86679		12.9137	284.574	0.676141	1.87159	83.1852					0.427045								1407.81	3.06822									0.00838362	13.1544		0.797149	2.72737	0.502335	27.5913	10.7932	131.384	57.5636	268.158	59.0738	501.231
GEOROC database	samp. G	120.378	0.0355199	0.00374623	0.028722	0.0880301	14.1679	1.62838		10.4581	276.097	0.649972	1.75291	245.932					0.33655								2419.66	3.43517									0.0355199	9.52741		2.90743	7.42413	1.70707	63.5825	21.8808	251.499	100.006	430.1	88.5701	690.318
GEOROC database	samp. G	243.968	0.00417238	0.00810435	0.00477964	0.114263	8.21527	2.0059		11.902	379.369	0.645767	2.02181	269.984					0.376241								1393.21	5.50308									0.00417238	12.6305		0.669179	2.04314	0.641084	23.5976	9.34091	122.979	55.3495	274.975	62.7682	549.472
GEOROC database	samp. G	152.102	0.0206527	0.000617159	0.0934512	0.0957145	10.003	1.71425		11.1579	570.097	1.65454	1.25713	239.807					0.432177								2671.84	4.20366									0.0206527	16.5329		2.46375	6.26773	1.86976	65.5741	23.226	269	107.446	474.823	99.7462	801.255
GEOROC database	samp. G	279.512	0.0124992	0.087775	0.00835238	0.0965455	8.42284	3.87735		20.6096	145.055	19.582	2.04234	58.0301					2.19398								347.186	1.15827									0.0124992	4.15335		0.120916	0.437639	0.197416	4.09298	1.89074	26.481	12.6709	67.5179	17.7202	170.096
GEOROC database	samp. G	216.698	0.0105207	0.00157194	0.00361559	0.0975163	8.24167	1.66939		10.1101	382.823	0.704659	1.67599	161.869					0.272298								1182.74	3.66969									0.0105207	14.0285		0.71672	2.11797	0.638859	23.2131	9.14584	116.043	48.0914	219.194	46.9267	388.152
GEOROC database	samp. G	151.9	0.0234491	0	0.00854698	0.0538882	10.4147	1.68404		10.3706	415.074	0.535424	1.57156	188.974					0.269999								2737.25	4.00887									0.0234491	16.2981		2.58211	7.09126	2.06429	69.5244	24.4921	287.528	114.804	503.366	103.381	838.554
GEOROC database	samp. G	266.729	0.027856	0.00192095	0.0368195	0.0767366	8.84417	1.88671		19.0567	445.748	0.74228	2.59373	236.085					6.9147								1606.46	6.66877									0.027856	17.6774		0.720056	2.61671	0.726486	30.9605	11.7986	150.614	65.0857	306.462	65.857	548.293
GEOROC database	samp. G	308.689	0.0064595	0.000965138	0	0.0635015	3.89944	1.73459		14.1927	680.483	0.587114	1.8221	182.632					0.557284								1032.55	2.28221									0.0064595	6.93153		0.401242	1.33423	0.465543	16.9109	7.23217	95.2228	41.8607	198.138	43.479	375.69
GEOROC database	samp. G	212.165	0.0186344	0.000835272	0.00640395	0.0824354	7.14189	1.43287		11.555	428.895	0.645519	1.77974	190.007					0.384811								1546.68	5.54502									0.0186344	18.4867		0.939287	2.98532	0.870095	32.7901	12.0757	151.589	64.4947	289.419	61.0384	483.769
GEOROC database	samp. G	258.936	0.0178587	0.000296482	0.00454621	0.083602	7.14547	3.72337		13.1783	379.333	1.13548	1.87722	203.105					0.663828								1621.96	6.14209									0.0178587	17.0222		0.703177	2.21327	0.659068	25.6789	10.5093	138.178	64.324	313.294	72.2103	630.686
GEOROC database	samp. G	228.765	0.0080185	0.00239615	0.00114819	0.0380061	6.12107	1.83357		10.7737	232.569	0.692886	1.84608	107.131					0.378089								553.387	1.4024									0.0080185	5.439		0.306197	0.954362	0.391928	10.0857	4.31256	53.0324	21.8308	106.789	23.8455	204.61
GEOROC database	samp. G	225.133	0.023251	0.00189492	0.911642	0.066791	8.27918	1.8841		10.5517	601.842	0.98874	1.85427	214.486					0.285178								2432.49	8.06306									0.023251	36.2613		1.44319	4.3894	1.28645	51.2949	19.8886	244.516	100.612	445.535	93.7407	761.017
GEOROC database	samp. G	267.08	0.00803889	0.00120112	2.85245	0.110075	6.47521	1.60084		10.4539	309.247	0.614378	1.84371	99.6835					0.329249								970.433	4.0227									0.00803889	16.5899		0.38986	1.45493	0.299547	14.968	6.45388	82.1193	38.1727	183.747	42.4749	386.776
GEOROC database	samp. G	197.492	0.0947716	0.0914255	0.0200609	0.0824617	39.9148	2.65837		46.5586	465.996	1.64894	3.58539	256.849					20.4728								2011.76	5.68696									0.0947716	18.6625		1.32801	3.94829	1.12975	38.774	15.5672	196.259	81.7156	377.207	79.4481	661.97
GEOROC database	samp. G	264.899	0.0204584	0.000917032	0.0035154	0.0603363	9.69351	1.88238		11.4442	345.408	0.710276	1.72265	118.819					1.43924								1168.92	4.46649									0.0204584	15.3972		0.512489	1.50891	0.358577	17.9998	7.53527	101.339	45.2596	231.271	56.6339	500.677
GEOROC database	samp. K	199.099	0.0097971	0.000365955	0.00280575	0.0670748	7.16933	1.51033		14.2924	291.3	0.735581	1.83427	134.661					0.428235								765.193	1.65831									0.0097971	7.26098		0.482609	1.53253	0.59041	16.0408	5.62568	73.0749	31.1353	148.2	32.5885	274.833
GEOROC database	samp. K	217.568	0.0039861	0.0354369	0.0308221	0.0797719	11.4579	2.00429		11.4043	557.226	0.655206	1.65981	239.851					0.373162								1933.92	6.52825									0.0039861	24.0494		1.17205	3.74118	1.31203	42.8316	16.3153	194.171	80.2049	349.558	72.8127	584.26
GEOROC database	samp. K	153.485	0.00983367	0.00352629	0.0202768	0.0621463	10.0228	1.70189		11.16	386.064	0.67979	1.4691	170.466					0.560476								1674.74	2.27839									0.00983367	9.86071		1.49304	3.75718	1.22866	37.9226	13.725	163.992	67.846	308.049	65.2138	531.719
GEOROC database	samp. K	237.839	0.00813378	0.000303825	0.00465879	0.0556871	6.6801	1.91469		10.2875	354.234	0.67161	1.47302	119.561					0.355531								1221.3	4.42511									0.00813378	15.8696		0.652259	1.95153	0.489236	23.3932	9.20804	116.271	49.7437	231.628	50.8649	413.597
GEOROC database	samp. K	243.069	0.00787691	0.00117692	0.00338375	0.012445	8.1279	1.65637		10.9651	369.352	0.653426	1.39	155.973					0.51781								1204.82	4.0054									0.00787691	15.0076		0.658732	2.16074	0.596989	24.494	9.82148	122.708	49.9496	229.152	49.6103	413.535
GEOROC database	samp. K	230.822	0.0342849	0	0.00140267	0.0309531	6.75572	1.52618		13.5169	413.131	0.677163	1.71267	152.608					0.694516								1436.85	5.6912									0.0342849	17.5127		0.770566	2.28735	0.665804	28.8194	10.508	133.044	58.0312	273.625	59.435	481.783
GEOROC database	samp. K	270.152	0.0145	0.0252758	0.0415258	0.0254545	6.87031	1.86209		15.2543	363.66	0.801893	1.9695	251.642					0.545634								1391.3	6.19453									0.0145	12.9717		0.601689	2.02346	0.674822	24.0966	9.40634	125.291	54.521	272.789	62.1546	527.747
GEOROC database	samp. K	228.683	0.00851117	0	0	0.113553	8.54339	2.54233		17.1035	301.518	1.08957	2.36519	58.3907					0.886614								963.66	3.9136									0.00851117	11.4987		0.507017	1.39783	0.288433	16.1894	6.63555	85.0847	37.4133	186.49	42.1976	354.776
GEOROC database	samp. K	293.188	0.0239016	0.00119041	0.00342254	0.0671343	6.58524	1.68212		11.0132	308.456	0.885811	1.67189	129.935					0.54294								1065.23	3.89431									0.0239016	11.8481		0.410722	1.58645	0.434319	18.5659	7.36735	95.6546	42.0317	200.378	44.4742	368.74
GEOROC database	samp. K	188.223	0.018124	0.0201593	0.0311426	0.0763592	11.4923	2.71187		12.8888	675.588	0.894036	1.86052	257.93					0.460214								2188.88	5.17316									0.018124	20.0238		1.57796	4.55619	1.32937	49.2987	18.0038	220.606	91.7923	410.984	87.2539	696.462
GEOROC database	samp. K	162.462	0.0504311	0.0129604	0.0300409	0.016998	17.9266	8.24412		25.8406	555.723	10.7516	3.52455	249.09					1.68851								2343.25	5.5654									0.0504311	22.8374		2.02438	5.67685	1.77432	59.5431	20.792	242.432	98.4955	427.589	90.7514	704.439
GEOROC database	samp. K	134.194	0.075351	0.0023702	0.0124934	0.0751893	19.2083	2.11212		26.0109	292.547	1.33726	1.88915	118.875					4.08666								1972.43	1.85055									0.075351	9.45852		2.06869	5.21763	1.50604	49.0367	17.0034	198.789	80.7823	352.411	74.285	599.179
GEOROC database	samp. K	303.724	0.0362103	0.0177338	0.00460894	0.0423778	11.8193	6.5744		15.953	255.957	3.71305	2.37285	141.367					2.36515								862.077	2.89396									0.0362103	7.48214		0.316494	1.1067	0.335007	13.6345	5.49125	74.7499	34.0702	166.055	38.5985	330.93
GEOROC database	samp. K	324.451	0.0118779	0.00976099	0.0158744	0.0750655	12.173	2.21705		11.5053	450.312	0.667529	2.53437	157.328					0.370654								1511.26	6.78253									0.0118779	20.5099		0.495909	1.76826	0.443509	22.6337	9.47699	125.657	58.7675	301.799	72.587	657.579
GEOROC database	samp. K	248.301	0.00987966	0.00265708	0.00452703	0.0582745	8.07235	1.44336		8.07887	361.535	0.487185	1.37147	132.081					0.361797								1192.22	4.28048									0.00987966	15.263		0.582503	2.11733	0.574478	22.8219	8.85494	113.43	48.3367	220.862	48.9433	393.227
GEOROC database	samp. K	230.458	0.00798254	0.000596351	0.00114304	0.0714675	7.56449	2.17804		10.1177	330.363	1.54204	1.55204	154.968					0.280235								1073.37	3.45797									0.00798254	11.5639		0.597456	1.90016	0.619683	22.0565	8.49091	104.752	44.1295	203.436	44.4816	363.809
GEOROC database	samp. K	240.649	0.0098627	0.00943119	0.00112981	0.0789511	7.51849	1.95778		10.7975	223.064	0.603011	1.56701	98.7986					0.49424								494.174	1.27167									0.0098627	5.02367		0.250076	0.810895	0.284024	9.22323	3.71165	45.9957	20.1925	93.3296	21.2077	178.107
GEOROC database	samp. K	300.027	0.0749223	0.0220863	0.00927856	0.0597195	11.0442	2.2508		12.6435	590.401	0.755896	5.98728	213.381					0.710871								1554.92	5.84313									0.0749223	14.062		0.634062	2.00457	0.528174	24.8578	11.1775	144.522	63.453	317.684	71.106	606.771
GEOROC database	samp. K	281.221	0.0143491	0.0339969	0.0234821	0.0259093	10.1443	2.14632		30.2679	448.745	0.952573	1.59008	227.171					2.2125								1291.26	4.24733									0.0143491	10.5756		0.532284	1.85886	0.641239	22.146	9.1202	116.368	51.6432	250.714	55.5955	474.747
GEOROC database	samp. K	217.02	0.0346468	0.00639476	0.00817134	0.10304	12.1458	4.21531		11.5918	351.835	0.972126	1.66112	128.675					0.903465								1317.46	4.15973									0.0346468	15.7634		0.762692	2.34406	0.604726	25.7122	9.71472	124.885	53.0576	245.082	52.2573	432.809
GEOROC database	samp. K	189.355	0.0120276	0.00658932	0.0275562	0.0211142	9.37144	1.63214		10.9031	458.265	0.574318	1.25242	162.748					0.425								1555.47	3.97576									0.0120276	11.936		1.01044	3.12966	0.708228	28.7402	11.8369	144.635	62.9428	298.174	64.5157	551.568
GEOROC database	samp. K	264.371	0.00820422	0.00183873	0.00587392	0.0777728	7.12668	1.76233		11.201	314.901	0.565572	1.44956	183.382					0.341667								967.198	3.22198									0.00820422	8.49572		0.435472	1.47555	0.485925	16.567	7.0555	88.8919	38.2734	191.715	43.5027	373.301
GEOROC database	samp. K	340.112	0.00803364	0.000600168	0	0.0930794	5.07528	1.67296		13.9243	637.107	0.745102	1.38343	197.799					0.566823								1053.64	2.39452									0.00803364	7.00234		0.358927	1.44791	0.545116	18.629	7.70153	97.8252	42.3778	204.008	45.509	388.464
GEOROC database	samp. K	263.122	0.00201352	0.000601695	0.00461314	0.0890746	4.79138	1.9342		11.1281	442.655	0.678949	1.51448	278.911					0.349275								1730.61	7.42857									0.00201352	17.8855		0.79042	2.83623	0.789188	31.6384	12.7925	162.649	70.5725	332.891	74.4849	623.935
GEOROC database	samp. S	155.904	0.0341912	0.0865276	0.0293756	0.0720266	12.7352	2.45414		14.6533	415.993	5.68741	2.32556	397.296					0.791385								3132.17	5.93778									0.0341912	14.3604		3.15312	8.51999	1.85896	78.851	30.7631	358.799	138.008	611.049	126.903	988.46
GEOROC database	samp. S	232.48	0.00645458	0.0433981	0.00492933	0.0226618	12.4143	1.14318		12.1633	459.832	0.472638	1.59976	153.821					0.302126								1693.68	6.04187									0.00645458	23.2038		0.926753	2.93958	0.767066	33.6758	13.3329	163.808	68.5443	310.519	65.6879	530.989
GEOROC database	samp. S	219.048	0.0154457	0.0626403	0.00505535	0.116206	17.146	1.47449		12.5388	464.888	0.410149	2.6337	200.152					0.294661								1551.55	5.27077									0.0154457	19.3273		0.933595	2.96137	0.942997	32.2963	12.6175	155.485	63.8643	292.632	61.535	492.021
GEOROC database	samp. S	139.075	0.0178888	0.386893	0.0409848	0.0847897	22.3672	1.08539		12.7309	416.263	0.437974	2.1616	145.81					0.581828								2948.55	3.40566									0.0178888	17.7256		3.07058	7.77977	1.99974	75.9366	26.5017	306.191	123.637	536.251	110.873	883.041
GEOROC database	samp. S	163.381	0.0247275	0.0218319	0.00515025	0.118388	16.8525	0.642988		15.7395	399	0.271084	2.50699	115.843					0.399225								1055.49	1.93652									0.0247275	7.16487		0.824076	2.23894	0.715613	21.7981	7.87998	98.4154	42.3962	201.089	45.0091	390.198
GEOROC database	samp. S	292.8	0.0228157	0.0787472	0.00392044	0.0913198	15.7111	0.625238		11.5416	928.595	0.346988	2.33803	204.583					0.433464								1762.79	3.74467									0.0228157	12.3693		0.693513	2.48621	0.660189	29.9427	12.7234	158.772	70.0409	336.344	75.4421	642.775
GEOROC database	samp. S	248.254	0.011634	0.507927	0.00399818	0.063721	13.0337	0.689237		12.1832	513.931	0.373528	2.1203	170.323					0.342756								1968.27	7.28085									0.011634	27.0519		1.05201	3.22478	0.907697	40.8374	16.2991	196.924	81.3583	370.707	77.146	622.386
GEOROC database	samp. S	252.435	0.0259364	0.0376957	0.00945359	0.0298021	16.584	0.83396		12.7229	532.745	0.385757	2.11628	154.24					0.223979								2025.34	8.30732									0.0259364	30.2648		0.997622	3.5529	0.907879	40.4127	16.3531	196.625	82.9753	366.191	78.3823	622.153
GEOROC database	samp. S	290.371	0.00924042	0.00241613	0.00132316	0.0389314	14.0104	1.52959		14.0665	283.041	0.60684	2.21527	92.9948					0.407083								1000.73	2.95582									0.00924042	11.693		0.335215	1.35816	0.295434	14.5664	6.23588	78.0685	36.1476	184.474	45.1388	419.302
GEOROC database	samp. S	245.058	0.00710102	0.686107	0.0027115	0.0249315	14.4053	1.55334		13.8997	269.938	0.649059	1.80136	145.201					0.286763								714.816	1.81917									0.00710102	6.12976		0.347088	1.26283	0.4704	14.1801	5.42516	66.719	27.9105	139.351	31.7052	272.826
GEOROC database	samp. S	343.9	0.0189275	0.243564	0.00542055	0.0498403	16.2423	1.03491		13.4955	359.069	0.479759	2.00672	222.34					0.390863								1359.97	6.42417									0.0189275	12.6994		0.437277	1.79147	0.500662	22.2214	8.86447	120.875	53.5238	271.754	63.4522	553.203
GEOROC database	samp. S	286.001	0.00949495	0.0092214	0.00135961	0.0750071	15.496	1.27682		13.8029	375.131	0.548802	1.64237	154.447					0.549013								1358.31	5.2592									0.00949495	16.2489		0.576499	2.00187	0.571109	25.8378	10.2504	128.014	54.9941	256.185	55.8921	463.884
GEOROC database	samp. S	217.789	0.0818523	0.10937	0.00267901	0.0344857	19.059	2.73074		17.4115	367.73	2.08371	4.2334	108.007					2.40183								729.006	1.91917									0.0818523	5.93835		0.410799	1.1664	0.413122	13.1434	5.09282	66.1646	29.0338	142.162	33.3626	292.786
GEOROC database	samp. S	249.136	0.0170801	0.0663522	0.0111806	0.0925218	15.7232	0.732158		15.363	469.625	0.421689	2.03355	164.26					0.386306								1858.88	6.95849									0.0170801	26.5838		0.976479	3.21204	0.822776	37.9931	14.613	186.561	76.6959	348.416	74.9814	602.981
GEOROC database	samp. S	264.629	0.0198331	0.214841	0.0312394	0.114895	16.7583	1.15511		13.2057	548.242	0.567456	1.72705	352.088					0.447107								2118.8	8.47287									0.0198331	22.6111		0.950478	3.33097	0.971681	36.3869	14.7503	195.686	85.953	408.342	92.5014	778.2
GEOROC database	samp. S	319.427	0.00808404	0.209867	0.00694546	0.0808911	9.95888	1.82661		11.1478	307.447	0.712521	1.76494	220.084					0.383962								1064.97	3.78926									0.00808404	8.57342		0.379701	1.51502	0.529942	18.3662	7.41616	96.9811	42.158	209.927	48.752	414.024
GEOROC database	samp. P1634	265.266	0.0294626	0.00980222	0.00360554	0.0349256	4.97295	2.51685		9.38153	779.888	0.72487	2.32241	173.013					0.356419								2173.89	3.5286									0.0294626	17.5071		0.90396	3.12918	1.24114	36.8873	14.3967	186.045	84.415	427.512	99.3083	885.158
GEOROC database	samp. P1634	177.994	0.0198271	0.0176691	0.00346625	0.0223842	8.06765	3.03975		11.8043	385.682	0.873893	3.53272	87.4822					0.436602								1462.89	2.07306									0.0198271	13.2247		1.02655	2.58662	0.998051	27.7352	10.4142	130.807	56.9589	273.293	61.3267	548.705
GEOROC database	samp. P1634	319.469	0.000593902		0.00107106	0.0266691	5.41234			0.453878	199.334		0.33436	71.6657					0.435278								607.068	1.75235									0.000593902	7.66414		0.223572	0.821026	0.270625	11.0372	4.30266	56.1376	25.9627	128.492	29.9542	254.338
GEOROC database	samp. P1634	268.429	0.00297797		0.00537057	0.0362969	10.8555			0.413926	248.452		0.239581	109.477					0.334914								808.461	2.20908									0.00297797	8.71304		0.343972	1.16451	0.394885	14.0557	5.41648	71.2781	33.1071	164.688	38.4317	330.273
GEOROC database	samp. P1634	350.368	0.00417395		0.00107535	0.0267759	9.39936			0.469189	190.455		0.459185	73.9004					0.459624								728.012	2.14204									0.00417395	6.15946		0.217496	0.97851	0.220939	11.5345	4.73754	62.3459	30.4704	151.644	36.5116	319.29
GEOROC database	samp. P1634	293.396	0.00297985		0.00752355	0.0439661	9.93271			0.543271	256.27		0.412481	170.235					0.758112								1589.53	7.91798									0.00297985	11.389		0.631247	2.25704	0.342982	27.508	11.19	144.728	67.6842	321.241	72.1193	601.536
GEOROC database	samp. P1634	323.567	0.00533072		0	0.0208979	8.60725			0.482467	211.647		0.297695	75.3915					0.474023								880.013	3.6088									0.00533072	10.0108		0.312989	1.14949	0.217131	14.4088	5.82886	79.599	37.935	179.612	41.4704	347.2
GEOROC database	samp. P1634	164.639	0.0223137		0.0804828	0.043738	11.9587			0.567815	618.913		0.280875	126.89					0.650087								4583.53	7.71314									0.0223137	25.4712		4.18402	11.5227	2.11877	123.897	42.6963	505.353	211.656	890.747	184.357	1433.09
GEOROC database	samp. P1634	146.114	0.0363768		0.0700509	0.0454848	9.66838			0.542137	533.365		0.664261	188.414					0.588225								5086.37	5.88924									0.0363768	21.8861		5.42624	15.2036	3.38012	152.739	51.7222	584.308	237.635	984.436	200.205	1527.57
GEOROC database	samp. P1634	246.774	0.00300493		0.00108384	0.0289149	7.10517			0.554681	254.669		0.280921	90.5442					0.846765								754.467	1.97361									0.00300493	9.51314		0.370975	1.15182	0.421202	13.1522	5.23243	69.2448	32.0819	153.95	35.7288	307.361
GEOROC database	samp. P1634	147.866	0.00608645		0	0.0078089	6.8959			0.484978	49.1367		0.222352	23.5905					0.713989								343.717	0.613834									0.00608645	1.50991		0.234814	0.688424	0.234158	5.59615	2.11401	25.8902	13.3192	69.3225	17.729	166.075
GEOROC database	samp. P1634	286.238	0.00540571		0.0010832	0.0346776	7.19963			0.727344	310.766		0.384596	115.601					0.643873								1118.17	2.94868									0.00540571	10.6463		0.438169	1.39502	0.414326	17.2065	7.05651	95.4425	47.0101	228.751	56.0491	491.417
GEOROC database	samp. P1634	263.607	0.00839902	0.00582157	0.0102785	0	8.41733	3.64235		18.5285	284.022	1.76645	5.65268	130.778					0.786624								1060.48	3.42755									0.00839902	10.6859		0.440229	1.31256	0.429963	15.8271	6.18959	86.901	40.9004	223.527	52.5182	478.714
GEOROC database	samp. P1634	268.341	0.0202737	0.00120448	0.00708867	0	5.49959	2.02695		10.3515	201.235	0.612001	2.67715	128.174					0.372973								612.413	1.46456									0.0202737	5.61273		0.255477	0.843019	0.365812	10.0642	4.0456	52.6112	24.4428	119.629	27.9189	246.788
GEOROC database	samp. P1634	239.754	0.00432103		0.00445296	0.0316792	8.05812			0.658888	251.489		0.283739	159.052					0.629226								1021.37	2.35129									0.00432103	8.17968		0.534032	1.51128	0.649186	18.8629	7.16643	94.6058	44.2101	213.708	49.6146	429.299
GEOROC database	samp. P1634	312.682	0.00860661	0.00596546	0.00351083	0.0226721	3.93438	2.00779		18.0396	429.037	0.47245	2.86672	112.206					0.570964								681.736	1.66069									0.00860661	6.71579		0.242059	0.822301	0.28206	9.93928	4.41818	58.4745	25.4365	133.093	32.0123	293.571
GEOROC database	samp. P1634	328.662	0.00479398		0	0.0403637	34.6851			0.687686	352.919		0.337049	79.7837					0.697917								844.457	1.73315									0.00479398	7.91643		0.291438	1.13835	0.314161	14.5257	5.78099	76.2605	35.2215	177.767	42.1038	377.247
GEOROC database	samp. P1634	344.553	0.00490474		0.0077397	0.0137654	8.00332			0.438066	329.407		0.252403	159.633					0.525524								1481.53	5.71306									0.00490474	17.1693		0.461592	1.61658	0.500254	22.262	9.13535	123.717	59.7075	292.252	68.6618	583.309
GEOROC database	samp. P1634	98.9241	0.0326247		0.0196122	0.0368191	8.82919			0.557985	281.158		0.510622	81.1101					0.894501								2118.09	1.86319									0.0326247	16.3343		2.86058	6.10491	2.45483	48.9516	16.6004	192.691	82.2555	383.23	88.1372	754.691
GEOROC database	samp. P1634	304.137	0.0042255		0.00217726	0.0271066	6.93835			0.606662	266.135		0.354288	150.682					0.788214								853.978	2.52572									0.0042255	7.78376		0.300633	1.08834	0.411643	13.1513	5.0459	71.6435	34.0487	175.662	42.5282	374.547
GEOROC database	samp. P1634	398.471	0.00428745		0.00994132	0.0235748	9.60466			0.444758	292.231		0.217001	79.1348					0.385696								1028.65	4.9213									0.00428745	15.3943		0.267805	0.945906	0.169968	13.7098	5.75277	83.1665	40.231	207.451	50.465	459.639
GEOROC database	samp. P1634	322.62	0.00747471		0.00112335	0.0499481	8.38696			0.689517	118.345		0.573989	37.1054					1.17542								342.184	1.06431									0.00747471	4.42219		0.112145	0.370334	0.0996859	4.56414	1.96697	27.7707	14.1303	70.8993	17.2388	154.676
GEOROC database	samp. P1634	227.165	0.00555898		0.0356453	0.0336796	7.96158			0.605209	680.791		0.33694	75.0825					0.565866								2767.18	7.03756									0.00555898	32.7655		1.5323	4.71423	1.22709	54.4306	20.7579	262.698	118.085	558.193	127.494	1092.36
GEOROC database	samp. P1634	443.22	0.00359401		0.00216052	0.0557175	6.63909			0.851143	255.1		0.584502	71.7002					1.18206								1015.56	4.80291									0.00359401	10.5751		0.243699	1.06405	0.234225	14.7278	6.41144	87.8841	43.2783	213.53	51.1002	449.979
GEOROC database	samp. P1634	318.512	0.0267571		0.0010967	0.0487632	8.18799			1.30676	262.2		1.04238	95.6379					2.99947								925.02	3.04116									0.0267571	10.2433		0.314235	0.981767	0.326001	12.9781	5.38427	75.8199	37.3893	188.941	46.8231	423.458
GEOROC database	samp. P1634	269.086	0.0263361		0	0.0117869	9.20197			0.769961	265.501		0.612656	93.6479					0.607541								727.274	1.84285									0.0263361	9.75457		0.313619	1.14274	0.388689	13.0377	5.05052	66.2174	29.4094	146.312	33.7561	290.568
GEOROC database	samp. P1634	347.021	0.00481294		0.00108498	0.0154375	7.75474			0.61426	286.797		0.512511	72.5605					0.688006								924.941	3.53517									0.00481294	12.8478		0.28837	1.12976	0.250425	14.348	5.70634	79.7218	38.2083	188.809	45.7734	395.17
GEOROC database	samp. P1634	154.556	0.00840283		0.00582845	0.0642702	10.7727			0.976005	295.011		0.719531	84.2397					4.42968								1932.54	1.88022									0.00840283	14.0448		1.71687	4.3772	1.18629	43.0396	15.7508	190.595	84.6894	377.64	84.8223	699.405
GEOROC database	samp. P1634	156.196	0.0231436		0.0584332	0.038177	8.14333			0.816974	454.758		0.496494	178.617					0.580726								3009.42	4.00681									0.0231436	13.281		2.81082	8.40131	2.44542	82.2243	28.7395	328.976	142.018	575.395	120.492	922.339
GEOROC database	samp. P1634	243.573	0.0198784	0.0165338	0	0.0673263	9.28681	3.56873		12.3107	363.246	0.825443	100.653	97.703					0.410026								1293.39	5.61174									0.0198784	17.3772		0.697028	1.77304	0.432044	24.5961	9.34958	121.868	52.63	272.365	60.3917	520.376
GEOROC database	samp. P1634	128.489	0.0554834	0.0230742	0.0509241	0.0548093	9.6576	4.27624		13.293	490.091	1.88797	2.72901	216.01					0.324775								3257.32	4.61458									0.0554834	17.7591		4.08025	10.3617	3.27697	96.9465	33.9418	376.146	151.305	637.713	130.617	1027.63
GEOROC database	samp. P1634	248.137	0.0112563		0.0090222	0.0421218	7.75259			0.764309	1159.47		0.493102	188.842					0.81919								4399.96	7.64113									0.0112563	52.2077		2.18741	7.12758	2.86531	90.4004	33.4763	415.319	181.184	864.278	193.011	1627.67
GEOROC database	samp. P1634	150.149	0.0218124		0.00786744	0.0319831	17.3453			0.927006	480.96		0.818363	169.775					1.24952								4054.43	6.06188									0.0218124	21.0685		3.76388	9.80834	2.24776	97.6345	34.74	408.417	174.739	775.506	169.89	1364.81
GEOROC database	samp. P1634	263.074	0.00938435		0	0.0361203	11.1974			0.734859	222.462		1.14351	66.1525					1.22933								625.861	1.93459									0.00938435	8.3574		0.282323	0.876974	0.250061	10.6896	4.17755	56.1845	25.3193	124.348	29.8494	266.016
GEOROC database	samp. P1634	287.963	0.0116365		0.00167885	0.0432957	10.4326			0.665129	228.738		1.08589	54.4971					12.6928								636.105	1.90486									0.0116365	8.98254		0.264462	0.784079	0.184575	9.73149	4.09289	56.9476	26.8895	132.776	31.3142	274.883
GEOROC database	samp. P1634	272.322	0.00312392		0.00402414	0.0243342	6.08216			0.386311	255.846		0.227369	79.1					0.397571								760.308	2.39547									0.00312392	10.213		0.322432	1.08073	0.30644	12.9977	5.22107	67.6284	31.8498	152.866	36.1629	309.389
GEOROC database	samp. P1634	232.216	0.0210163		0.00241924	0.0200794	5.9473			0.389533	172.057		0.243616	45.9968					1.48606								602.232	1.30445									0.0210163	6.71135		0.320976	0.861315	0.311979	10.8778	4.20373	54.3002	24.8997	123.473	29.411	264.531
GEOROC database	samp. P1634	334.913	0.0126614		0.0109603	0.00487337	4.82334			0.170603	234.025		0.092065	132.014					0.403187								1012.33	2.82826									0.0126614	9.76693		0.36236	1.31215	0.4923	17.7027	7.15358	95.0972	44.8782	222.498	52.3557	453.769
GEOROC database	samp. P1634	268.476	0.00786699	0.00814602	0.0230456	0.0690643	15.9704	3.17141		11.6705	341.649	0.586654	4.72908	196.304					0.897477								1451.01	4.53354									0.00786699	13.9443		0.608958	1.89112	0.786345	22.9249	9.55424	123.668	58.8432	295.081	68.0007	560.567
GEOROC database	samp. P1634	296.17	0.0103656	0.00402498	0.0151826	0.0926249	13.191	2.30987		10.6832	398.186	0.399507	3.05766	289.774					0.580256								1565.29	2.26059									0.0103656	10.846		0.651925	2.13716	1.18737	26.3515	11.2754	147.95	63.92	312.696	73.6789	559.139
GEOROC database	samp. P1634	301.731	0.00256315	0.00159243	0.0225255	0.0964365	10.4843	2.2651		11.7168	487.613	0.360488	3.1145	315.102					0.779234								2259.65	5.97605									0.00256315	18.3732		0.922582	2.69208	1.25128	35.7159	15.5353	207.322	91.2562	444.024	104.506	828.463
GEOROC database	samp. P1634	226.481	0.00782399	0.0032406	0.00305595	0.0834054	11.1419	2.63923		11.5772	257.806	0.458495	3.70798	106.49					0.526997								780.172	2.27506									0.00782399	9.65334		0.373471	1.52391	0.541177	14.0388	5.57148	67.9352	31.9608	152.724	35.5824	300.996
GEOROC database	samp. P1634	326.282	0.0559843	0.00828143	0.00468574	0.165501	25.6866	4.00015		16.3725	454.268	0.99916	11.9657	306.305					1.83935								1865.74	3.82666									0.0559843	15.6695		0.61908	2.6127	1.02325	30.7577	12.8547	163.301	76.3683	367.23	85.381	693.534
GEOROC database	samp. P1634	231.41	0.00523401	0.00243884	0.00459977	0.221542	19.744	3.1576		20.4937	325.602	0.531871	4.72545	92.5515					0.905184								927.757	2.59423									0.00523401	14.1309		0.506434	1.55821	0.480266	17.7774	6.91189	88.4476	36.401	183.293	43.5404	387.744
GEOROC database	samp. P1634	270.998	0.0181235	0.00482562	0	0.0974119	12.7084	2.43999		11.0742	285.944	0.40615	3.28294	151.549					0.579732								1073.39	3.73688									0.0181235	11.3526		0.440905	1.63733	0.527933	16.1703	6.81512	94.1354	41.778	226.711	52.3448	468.875
GEOROC database	samp. P1634	218.494	0.007658	0.00237889	0.00448668	0.105647	11.6016	1.89561		9.10566	285.089	0.348165	2.63328	113.896					0.762108								935.195	2.87459									0.007658	11.5674		0.523623	1.43494	0.603179	16.3452	6.68528	83.8212	37.2986	182.611	43.385	363.731
GEOROC database	samp. P1634	279.023	0.00513255	0.00159438	0.00150353	0.0579326	14.2294	2.81678		14.6344	472.908	0.395633	4.32115	78.2894					1.23335								1134.45	1.89269									0.00513255	12.2613		0.417159	1.50903	0.520207	17.2412	6.8387	91.1885	42.1199	204.289	48.3074	436.941
GEOROC database	samp. P1634	206.842	0.00778873	0.00241949	0.00304218	0.117218	11.3276	2.66804		13.0184	214.17	0.39624	3.41129	82.3826					0.647507								598.425	1.5236									0.00778873	7.69852		0.321546	0.86414	0.305181	9.06581	3.88976	48.4727	22.8511	119.703	27.2712	248.199
GEOROC database	samp. P1634	321.362	0.0129782	0.00483787	0.00304148	0.0927762	11.561	2.17903		11.3701	230.524	0.356032	3.34877	108.428					0.567028								732.639	2.16136									0.0129782	7.11816		0.231058	1.17112	0.438985	11.6687	4.97636	62.0174	28.2265	148.393	34.8337	320.227
GEOROC database	samp. P1634	189.979	0.0515773	0.0048066	0.0181309	0.126136	15.2368	9.97759		89.1081	435.927	21.2019	6.63493	267.743					13.408								1580.11	3.68124									0.0515773	14.046		1.08794	2.61321	1.14759	27.764	11.0528	145.931	64.6091	291.424	70.1033	520.543
GEOROC database	samp. P1634	262.673	0.0180017	0.00639093	0.00602679	0.0677302	14.4931	2.6521		11.8121	559.521	0.394478	2.97154	156.052					0.617972								1886.38	4.83346									0.0180017	23.8953		0.786306	2.55838	0.953149	30.4596	11.8101	157.985	71.1514	353.575	83.7615	762.476
GEOROC database	samp. P1634	143.722	0.0696341	0	0.0390573	0.0229293	11.631	3.05136		10.1815	1623.29	0.748378	3.29014	394.809					1.11526								6952.72	12.8764									0.0696341	94.1197		5.9421	13.9314	5.50115	138.863	49.3081	598.665	269.59	1298.36	297.449	2628.34
GEOROC database	samp. P1634	255.185	0.0138064	0.00459339	0	0.0327327	3.64118	3.92089		11.3613	281.659	0.893027	3.75292	97.1223					0.296326								713.936	1.63515									0.0138064	10.3125		0.312406	1.3007	0.517202	11.8006	5.10229	64.2819	27.8262	139.872	32.1302	278.97
GEOROC database	samp. P1634	317.742	0.0340278	0	0	0.0220654	3.7141	1.19897		11.6328	270.374	1.00605	2.36957	74.0139					0.705595								503.852	1.52582									0.0340278	5.62378		0.162516	0.704378	0.228112	7.36307	2.92753	41.9575	19.1061	98.1963	24.3756	228.365
GEOROC database	samp. P1634	226.361	0.0114266	0.00237603	0.00349589	0.0677268	2.86289	2.87775		11.2897	304.99	0.680153	8.14607	95.9021					0.406892								876.616	2.37589									0.0114266	11.0134		0.498491	1.27581	0.487917	15.7937	5.97828	81.1368	35.3306	180.568	40.3775	341.738
GEOROC database	samp. P1634	216.332	0.0381449	0	0	0	1.19266	2.02293		23.204	453.968	1.49415	3.21241	89.6976					2.49098								974.608	2.63692									0.0381449	8.94403		0.478423	1.77394	0.396475	16.4225	6.18087	81.5144	36.5247	175.385	39.7454	374.313
GEOROC database	samp. P1634	336.094	0.0315619	0.00238651	0	0.0793633	3.48089	2.84688		15.5446	552.32	0.671769	2.48841	108.025					0.7278								819.711	1.94729									0.0315619	6.42213		0.275105	1.0328	0.308867	13.8991	5.44961	73.0128	31.3996	167.393	40.3789	355.923
GEOROC database	samp. P1634	415.785	0	0.00474874	0	0.0338398	4.96891	3.3454		17.7989	572.274	0.852429	2.55919	100.527					0.590417								804.581	1.38655									0	6.68987		0.197068	0.976801	0.200766	11.1633	4.66883	68.1821	30.0914	163.033	38.6167	358.18
GEOROC database	samp. P1634	264.374	0.00571294	0.00237587	0.00349565	0.0451482	6.78007	3.53549		10.5806	267.335	0.932314	3.38788	140.867					0.323262								821.924	2.2617									0.00571294	7.78656		0.361519	1.11705	0.457135	13.8667	5.18848	72.2074	32.1506	166.38	40.7267	360.747
GEOROC database	samp. P1634	151.532	0.0085331	0.0023658	0.00348085	0.0337177	6.00119	3.56371		11.7032	388.949	0.716731	2.7565	85.6469					0.371842								2410.64	3.16053									0.0085331	21.5669		2.39992	5.59319	1.12064	55.9399	21.0876	254.474	104.298	505.034	113.671	999.772
GEOROC database	samp. P1634	152.978	0.0206941	0.00245891	0.00723566	0.0700892	5.30176	3.94714		12.1182	229.871	0.88278	3.06209	64.4589					0.415316								1520.35	1.82932									0.0206941	10.6994		1.33222	3.23837	1.05018	32.3518	12.2585	144.397	63.794	291.912	64.2635	569.75
GEOROC database	samp. P1634	210.848	0.0388917	0.00622081	0.0659	0.0236426	15.6222	3.4378		12.1404	1644.32	0.786496	2.97576	263.168					0.805546								6547.95	39.2536									0.0388917	174.82		3.74615	12.8226	1.5179	140.048	51.7288	611.282	252.899	1177.57	253.521	2053.16
GEOROC database	samp. P1634	281.699	0.00850599	0.00235829	0.0104094	0.0672211	5.38392	4.30951		12.6939	279.841	0.824154	2.74386	146.349					0.105113								933.826	3.13163									0.00850599	8.91521		0.353407	1.19068	0.453752	14.9699	5.80542	76.7687	35.2413	194.394	45.7712	427.127
GEOROC database	samp. P1634	228.828	0.00570997	0.00118732	0.0139754	0.0338436	3.91534	2.90858		12.2204	468.996	0.844028	2.67943	167.051					0.356518								1470.91	4.06515									0.00570997	19.0606		0.826682	2.46131	0.971163	28.1336	11.1641	141.606	58.5255	284.706	60.2492	500.735
GEOROC database	samp. P1634	211.225	0.0295711	0	0	0.0421859	2.88472	1.99328		16.7047	454.802	1.35241	3.29286	232.085					1.31589								1946.86	5.29564									0.0295711	17.609		1.09167	2.74005	1.10151	34.2926	12.6684	164.893	75.1343	375.699	82.9095	745.338
GEOROC database	samp. P1634	227.583	0.0270112	0.00124814	0	0.0237182	5.06575	2.61699		11.9997	298.228	0.789013	2.5878	119.72					0.39235								1007.66	3.09522									0.0270112	11.2318		0.535232	1.36705	0.501843	15.8459	6.5146	87.5371	39.903	196.991	46.8592	427.901
GEOROC database	samp. P1634	146.315	0.0196701	0.00233723	0.0103164	0.0555174	11.2646	2.91255		11.2399	486.55	0.680197	2.66289	94.0927					0.301556								2642.2	3.75805									0.0196701	31.1085		2.40326	5.72543	0.939732	51.0378	20.3564	247.672	103.788	504.18	109.484	936.335
GEOROC database	samp. P1634	256.917	0.00842214	0.00350256	0.0103067	0.0221861	6.07123	4.13912		14.1435	275.2	0.991489	8.0581	116.394					0.377962								905.626	2.59642									0.00842214	10.8954		0.382223	1.27251	0.421073	14.7641	6.02678	75.5168	35.5508	177.759	41.9815	374.653
GEOROC database	samp. P1634	300.077	0.00575278	0.0059811	0.00704007	0.0909262	5.76533	3.40726		13.5025	286.087	0.930256	3.30905	136.683					0.347966								883.184	2.35403									0.00575278	8.68255		0.341977	1.13123	0.542892	15.3061	5.74497	78.7985	34.4057	175.461	40.2221	350.401
GEOROC database	samp. P1634	323.366	0.0200836	0.00238636	0	0.102032	3.48067	3.31146		23.4184	497.507	0.86812	3.59021	133.702					0.610193								763.445	1.39356									0.0200836	4.75001		0.264084	1.16023	0.56828	14.7017	5.31951	69.5625	29.7017	153.679	35.5767	305.86
GEOROC database	samp. P1634	136.022	0.0196638	0.00584121	0.0103131	0.144299	68.3066	10.5764		12.4324	284.266	2.01207	12.6893	100.8					0.608402								1854.48	1.71956									0.0196638	11.0969		1.98233	4.61259	1.64098	45.3978	15.9108	188.59	77.4184	353.377	74.9453	614.799
GEOROC database	samp. P1634	305.576	0.0382934	0	0.00955117	0.0780415	7.79959	2.97707		17.6144	239.507	1.59147	3.56644	73.6627					1.17889								841.227	4.01677									0.0382934	7.75393		0.365069	1.12323	0.237428	15.5696	5.80339	84.1925	34.6339	170.049	39.3281	346.912
GEOROC database	samp. P1634	326.12	0.00290798	0.00241872	0	0.0804342	6.59557	3.48148		13.9839	269.132	16.741	5.77574	97.4835					0.391506								838.224	2.72816									0.00290798	10.4797		0.273241	1.0855	0.308861	14.3279	5.53409	71.1895	32.623	168.566	39.4097	367.408
GEOROC database	samp. P1634	208.008	0.0137104	0.00228073	0.00335568	0.0108351	4.33905	2.62005		8.52507	289.019	0.652874	2.56846	100.18					0.251465								793.898	1.89746									0.0137104	9.92413		0.499531	1.29775	0.430959	15.4447	5.61106	75.0271	31.7637	159.419	36.1308	307.026
GEOROC database	samp. P1634	147.955	0.0346337	0.00785635	0.157975	0.0622053	9.30008	3.02035		12.61	1514.83	0.727779	3.5689	365.806					0.546757								6006.19	11.1868									0.0346337	66.7622		4.64291	11.5361	4.9122	114.568	39.2773	489.809	219.257	1054.6	228.295	2062.76
GEOROC database	samp. P1634	235.808	0.0112081	0.00116529	0.00342902	0.0221438	5.91185	2.76242		10.2256	319.364	0.539275	3.0085	98.5815					0.295232								800.098	2.29316									0.0112081	10.9609		0.435225	1.36347	0.480595	15.3753	5.91673	77.7965	34.9998	162.86	37.8442	323.271
GEOROC database	samp. P1634	199.881	0.0194024	0.00115271	0	0.0438094	3.80121	2.89747		10.9968	276.643	0.659941	2.53677	90.023					0.297452								697.565	1.69669									0.0194024	9.49083		0.425211	1.12704	0.453526	12.2192	4.87099	61.7095	28.5236	135.789	31.6973	281.117
GEOROC database	samp. P1634	161.833	0.069163	0	0.0172507	0.0352384	3.70713	1.85599		15.0191	821.927	1.34934	2.76429	221.782					1.11992								3182.14	4.21583									0.069163	23.1386		2.66551	6.58679	3.08089	68.2512	25.6615	307.094	128.317	599.096	138.012	1242.02
GEOROC database	samp. P1634	274.485	0.0194098	0	0.0033933	0.0109565	3.3639	2.25289		8.99049	304.692	0.522653	2.53774	124.56					0.302976								1054.3	3.67142									0.0194098	12.1065		0.425373	1.49097	0.569113	17.286	6.9836	90.8415	43.2513	218.105	50.383	431.592
GEOROC database	samp. P1634	299.602	0.00804877	0	0	0.0742091	6.36814	2.66878		18.8157	586.525	0.729282	2.94434	147.264					0.38738								925.742	1.66016									0.00804877	7.14132		0.365279	1.26379	0.444764	14.9166	6.27861	84.8994	36.783	189.078	42.6413	391.119
GEOROC database	samp. P1634	211.199	0.0167804	0	0	0.0897706	4.8794	1.5927		15.9148	372.909	1.00193	2.65807	126.071					0.97449								986.261	2.86281									0.0167804	13.0918		0.571828	1.82763	0.654054	17.4936	6.84796	91.9885	39.5983	201.354	45.4913	400.87
GEOROC database	samp. P1634	292.81	0.00813533	0	0.00331859	0.0964378	5.57841	3.41131		11.7373	283.442	0.930823	4.54637	205.487					0.333344								1003.9	2.83278									0.00813533	7.80281		0.405608	1.13277	0.570206	17.3836	6.5948	87.4522	40.9855	207.017	46.9596	409.191
[truncated: 12,538 more rows]
[truncated: 4 more columns]
