# Supplementary material for: Sediment subduction in Hadean revealed by machine learning
Source: Proc Natl Acad Sci U S A. 2024 Jul 8;121(30):e2405160121. doi: 10.1073/pnas.2405160121 (PMC11287277; doi:10.1073/pnas.2405160121)
Supplement: Supplementary file 3 — Dataset S02 (XLSX) [file pnas.2405160121.sd02.xlsx]

## Sheet: SI Table 2
Database 2. trace element composition of Jack Hills zircons and I- and S-type zircons for machine learning			P>15μmol/g and 0.77*P < (REE+Y) <1.23*P, S-type zircon. Otherwise, I-type zircon (Zhu et al. 2020).										Contents (ppm)																							Contents (μmol/g)
Reference	Set	Zircon	Zircon type by P criteria	Performance of P criteria	Sample ID	Location	Unnamed: 10	Whole rock SiO2 (%)	(Na2O+K2O)/Al2O3	A/CNK	Note	Age(Ma)	P (ppm)	Y (ppm)	La (ppm)	Ce (ppm)	Pr (ppm)	Nd (ppm)	Sm (ppm)	Eu (ppm)	Gd (ppm)	Tb (ppm)	Dy (ppm)	Ho (ppm)	Er (ppm)	Tm (ppm)	Yb (ppm)	Lu (ppm)	Hf (ppm)	Th (ppm)	U (ppm)	Time-corrected Th	Time-corrected U	LREE-I	Unnamed: 38	P (μmol/g)	Y (μmol/g)	Ce (μmol/g)	Nd (μmol/g)	Sm (μmol/g)	Eu (μmol/g)	Gd (μmol/g)	Tb (μmol/g)	Dy (μmol/g)	Ho (μmol/g)	Er (μmol/g)	Tm (μmol/g)	Yb (μmol/g)	Lu (μmol/g)
1	Training set	S-type zircon	S-type zircon	correct	BB02	Laclan Fold Belt, Australia		73.48	0.696417	1.08227	Numbla Vale Monzogranite	430	720	1791	0.037	3.18	0.125	1.63	3.72	0.481	26	10.66	159.2	61.16	297	66.6	594.8	114.8	11150	59.5	406	60.78	438.47	140.464		23.2258	20.1462	0.0227143	0.0113194	0.0247176	0.00316447	0.165605	0.067044	0.979692	0.370667	1.77844	0.394083	3.43815	0.656
1	Training set	S-type zircon	I-type zircon	wrong	BB02	Laclan Fold Belt, Australia		73.48	0.696417	1.08227	Numbla Vale Monzogranite	430	176.2	606	0.088	13.77	0.143	1.09	2.06	0.74	10.08	3.33	47.4	18.17	99	23.85	245.2	55.9	10900	171.9	242.5	175.598	261.894	66.4959		5.68387	6.81665	0.0983571	0.00756944	0.0136877	0.00486842	0.0642038	0.0209434	0.291692	0.110121	0.592814	0.141124	1.41734	0.319429
1	Training set	S-type zircon	S-type zircon	correct	BB11	Laclan Fold Belt, Australia		70.89	0.610521	1.10083	Dalgety Granodiorite	430	1079	2199	0.0085	4.19	0.0234	0.6	2.5	0.265	23.14	11.09	181.1	75.37	398.2	93.71	868.6	159.5	11950	90.7	506.6	92.6512	547.115	374.273		34.8065	24.7357	0.0299286	0.00416667	0.0166113	0.00174342	0.147389	0.0697484	1.11446	0.456788	2.38443	0.554497	5.02081	0.911429
1	Training set	S-type zircon	S-type zircon	correct	BB12	Laclan Fold Belt, Australia		70.89	0.610521	1.10083	Dalgety Granodiorite	430	1141	2706	0.029	6.28	0.103	1.48	4.96	0.696	39.9	16.5	245.8	94.9	467.1	102.3	891.1	159.5	11220	146	441	149.141	476.269	215.638		36.8065	30.4387	0.0448571	0.0102778	0.0329568	0.00457895	0.25414	0.103774	1.51262	0.575152	2.79701	0.605325	5.15087	0.911429
1	Training set	S-type zircon	S-type zircon	correct	BB12IC	Laclan Fold Belt, Australia		70.89	0.610521	1.10083	Dalgety Granodiorite	430	1185	2204	0.075	2.51	0.069	0.93	2.74	0.345	22	11.19	180.2	76.1	408	99.2	951	175.6	11745	65.8	521	67.2156	562.667	259.53		38.2258	24.7919	0.0179286	0.00645833	0.018206	0.00226974	0.140127	0.0703774	1.10892	0.461212	2.44311	0.586982	5.49711	1.00343
1	Training set	S-type zircon	S-type zircon	correct	BB19	Laclan Fold Belt, Australia		67.62	0.514159	1.15554	Cootralantra Granodiorite	430	1202	2224	0.0028	1.66	0.079	2	6.11	0.148	40.5	15.2	205.9	78.7	379	82.3	728	130.1	10480	97.1	303.1	99.1889	327.34	136.649		38.7742	25.0169	0.0118571	0.0138889	0.040598	0.000973684	0.257962	0.0955975	1.26708	0.47697	2.26946	0.486982	4.20809	0.743429
1	Training set	S-type zircon	S-type zircon	correct	BB19	Laclan Fold Belt, Australia		67.62	0.514159	1.15554	Cootralantra Granodiorite	430	845	1485	0.0029	0.699	0.0334	0.63	2.56	0.104	19.91	9.31	134	48.79	231.1	49.28	436.2	75.1	12200	39.91	466.9	40.7686	504.24	265.042		27.2581	16.7042	0.00499286	0.004375	0.01701	0.000684211	0.126815	0.0585535	0.824615	0.295697	1.38383	0.291598	2.52139	0.429143
1	Training set	S-type zircon	S-type zircon	correct	BB19	Laclan Fold Belt, Australia		67.62	0.514159	1.15554	Cootralantra Granodiorite	430	552	1205	0.037	18.5	0.065	1.27	3.4	0.398	20.62	7.95	107.1	40.86	198.4	44.64	410.4	74.1	11440	221	391.9	225.754	423.242	115.831		17.8065	13.5546	0.132143	0.00881944	0.0225914	0.00261842	0.131338	0.05	0.659077	0.247636	1.18802	0.264142	2.37225	0.423429
1	Training set	S-type zircon	S-type zircon	correct	F3	Laclan Fold Belt, Australia					Green Hills Granodiorite	430	904.907	1931.7	0.0100799	1.77694	0.0900808	1.44592	4.09008	0.213588	30.2918	11.9267	163.979	65.0431	321.329	69.2249	626.654	119.594	10538.7	115.05	461.917	117.525	498.859	153.5		29.1906	21.7289	0.0126924	0.0100411	0.0271766	0.00140519	0.192941	0.0750106	1.0091	0.394201	1.92413	0.409615	3.62228	0.683392
1	Training set	S-type zircon	S-type zircon	correct	F3	Laclan Fold Belt, Australia					Green Hills Granodiorite	430	931.841	1663.83	0.0686034	0.836917	0.0656697	1.08089	2.66087	0.112226	20.936	9.56091	134.234	54.2235	286.751	62.0345	579.764	111.171	11597.6	54.8705	390.299	56.0509	421.513	174.636		30.0594	18.7158	0.00597798	0.00750617	0.0176802	0.000738331	0.13335	0.0601315	0.826058	0.328627	1.71707	0.367068	3.35123	0.635264
1	Training set	S-type zircon	S-type zircon	correct	F3	Laclan Fold Belt, Australia					Green Hills Granodiorite	430	752.53	1351.18	0.0124289	1.65079	0.0631985	0.960544	3.52652	0.141767	24.3169	9.17031	119.026	45.7836	221.636	45.6708	402.524	76.526	10439.7	98.4558	301.475	100.574	325.586	157.666		24.2751	15.1989	0.0117913	0.00667044	0.023432	0.000932675	0.154885	0.0576749	0.732465	0.277476	1.32716	0.270241	2.32673	0.437292
1	Training set	S-type zircon	S-type zircon	correct	F3	Laclan Fold Belt, Australia					Green Hills Granodiorite	430	869.845	1653.05	0.0890587	1.74591	0.113149	1.2311	2.77209	0.249834	22.691	9.5257	133.13	54.767	284.5	62.6997	598.691	113.635	11437	79.1319	467.731	80.8343	505.137	156.164		28.0595	18.5945	0.0124708	0.00854927	0.0184192	0.00164365	0.144529	0.05991	0.819259	0.331921	1.70359	0.371004	3.46064	0.649341
1	Training set	S-type zircon	S-type zircon	correct	F3	Laclan Fold Belt, Australia					Green Hills Granodiorite	430	941.785	1977.04	0.00579443	1.89196	0.123955	2.43873	6.0901	0.137468	40.3679	14.6441	182.239	68.3605	321.877	64.6617	566.337	105.783	10386.4	164.281	430.76	167.815	465.21	104.651		30.3802	22.2389	0.013514	0.0169356	0.0404658	0.000904396	0.25712	0.0921013	1.12147	0.414306	1.92741	0.382614	3.27362	0.604472
1	Training set	S-type zircon	S-type zircon	correct	F3	Laclan Fold Belt, Australia					Green Hills Granodiorite	430	1423.09	2433.85	0.0220457	0.993383	0.050111	0.953107	3.32066	0.088086	29.4389	12.6764	194.4	80.9064	418.98	95.3897	890.536	173.786	11364.1	70.2788	589.981	71.7907	637.164	262.507		45.9063	27.3774	0.00709559	0.0066188	0.0220642	0.000579513	0.187509	0.0797261	1.19631	0.490342	2.50886	0.564436	5.1476	0.993061
1	Training set	S-type zircon	S-type zircon	correct	F3	Laclan Fold Belt, Australia					Green Hills Granodiorite	430	1138.25	2032.75	0.0235893	0.860678	0.066041	0.731111	2.52467	0.116358	22.7465	10.7062	157.584	67.3305	356.833	78.335	724.79	144.62	11817.7	65.8336	602.589	67.2499	650.781	277.959		36.7178	22.8656	0.0061477	0.00507716	0.0167752	0.000765512	0.144882	0.0673348	0.96975	0.408064	2.13672	0.46352	4.18953	0.826399
1	Training set	S-type zircon	S-type zircon	correct	F3	Laclan Fold Belt, Australia					Green Hills Granodiorite	430	1368.7	2472.01	0.00795511	1.49421	0.0476961	0.615292	3.4477	0.184739	29.9896	13.5049	202.677	82.5557	429.403	96.3778	887.837	169.869	11660.6	104.315	892.482	106.559	963.858	388.186		44.1516	27.8066	0.0106729	0.00427286	0.0229083	0.00121539	0.191017	0.0849365	1.24724	0.500338	2.57127	0.570283	5.132	0.970679
1	Training set	S-type zircon	S-type zircon	correct	KB165	Laclan Fold Belt, Australia		69.81	0.521568	1.26622	Jillamatong Granodiorite	430	792.7	1542	0.0054	1.868	0.061	1.54	4.96	0.332	33.2	11.93	147.9	52.36	243.6	54	491	87	10480	73	369.2	74.5705	398.727	125.858		25.571	17.3453	0.0133429	0.0106944	0.0329568	0.00218421	0.211465	0.0750314	0.910154	0.317333	1.45868	0.319527	2.83815	0.497143
1	Training set	S-type zircon	I-type zircon	wrong	KB165	Laclan Fold Belt, Australia		69.81	0.521568	1.26622	Jillamatong Granodiorite	430	339	857	0.037	5.58	0.082	0.92	2.32	0.316	13.26	5.13	72.5	28.67	139.1	31.31	286.5	56.28	11120	76.8	304.1	78.4522	328.42	110.054		10.9355	9.64004	0.0398571	0.00638889	0.0154153	0.00207895	0.0844586	0.0322642	0.446154	0.173758	0.832934	0.185266	1.65607	0.3216
1	Training set	S-type zircon	S-type zircon	correct	KB165	Laclan Fold Belt, Australia		69.81	0.521568	1.26622	Jillamatong Granodiorite	430	851	1761	0.0124	5.6	0.053	0.94	2.75	0.268	21.38	9.89	149.4	59.81	308.7	72.9	690	126.6	11850	93.6	502	95.6136	542.148	213.263		27.4516	19.8088	0.04	0.00652778	0.0182724	0.00176316	0.136178	0.0622013	0.919385	0.362485	1.8485	0.431361	3.98844	0.723429
1	Training set	S-type zircon	S-type zircon	correct	PL286	Laclan Fold Belt, Australia					Wyangala Granite	430	1226.9	2268.15	0.0155774	1.38845	0.0368576	0.566419	2.43389	0.200484	23.4233	11.2501	175.446	73.6774	381.254	84.1373	777.515	144.96	12755	46.126	378.792	47.1183	409.086	381.831		39.5774	25.5135	0.00991752	0.00393347	0.016172	0.00131897	0.149193	0.0707551	1.07967	0.44653	2.28296	0.497854	4.49431	0.828342
1	Training set	S-type zircon	I-type zircon	wrong	PL286	Laclan Fold Belt, Australia					Wyangala Granite	430	371.025	740.036	0.0112836	10.2621	0.0968062	1.45445	2.31463	0.923418	15.5542	5.16155	62.2238	23.1924	115.819	26.3005	260.832	56.4165	9175.18	136.582	260.07	139.52	280.87	69.6644		11.9686	8.32436	0.0733006	0.0101003	0.0153796	0.00607512	0.0990716	0.0324626	0.382915	0.14056	0.69353	0.155624	1.5077	0.32238
1	Training set	S-type zircon	S-type zircon	correct	PL286	Laclan Fold Belt, Australia					Wyangala Granite	430	1933.05	3962.84	0.0717001	2.45425	0.0971003	1.72231	5.2529	0.323346	41.998	20.0881	309.633	126.285	653.505	137.286	1280.98	221.597	11710.6	99.6474	506.513	101.791	547.021	238.723		62.3565	44.5764	0.0175303	0.0119605	0.034903	0.00212728	0.267503	0.12634	1.90543	0.765363	3.91321	0.812344	7.40451	1.26627
1	Training set	S-type zircon	S-type zircon	correct	PL286	Laclan Fold Belt, Australia					Wyangala Granite	430	1606.54	3319.09	0.048243	1.97581	0.0749049	0.898044	3.82308	0.158075	31.9249	16.1287	251.749	106.287	567.915	126.05	1162.56	220.149	12497.3	74.0884	529.038	75.6823	571.348	346.181		51.8238	37.3351	0.014113	0.00623641	0.0254025	0.00103997	0.203343	0.101438	1.54923	0.644163	3.40069	0.745859	6.72003	1.25799
1	Training set	S-type zircon	S-type zircon	correct	PL286	Laclan Fold Belt, Australia					Wyangala Granite	430	1877.37	3974.44	0.0397572	3.6764	0.0645331	0.911594	4.12314	0.121847	37.8631	19.4682	303.598	129.879	685.243	150.491	1378.86	238.827	11768.4	246.352	1217.28	251.652	1314.63	406.673		60.5604	44.7069	0.02626	0.00633051	0.0273963	0.000801623	0.241166	0.122441	1.86829	0.787144	4.10325	0.890478	7.9703	1.36473
1	Training set	S-type zircon	S-type zircon	correct	PL286	Laclan Fold Belt, Australia					Wyangala Granite	430	1136.53	2195.31	0.0671099	4.79527	0.0805848	0.97734	3.2503	0.359745	27.5245	12.1213	177.464	72.8601	369.602	80.2353	716.5	132.194	12508.7	85.32	309.038	87.1555	333.753	236.178		36.6623	24.6941	0.0342519	0.00678709	0.0215967	0.00236674	0.175315	0.0762345	1.09209	0.441576	2.21318	0.474765	4.14162	0.755396
1	Training set	S-type zircon	S-type zircon	correct	PL286	Laclan Fold Belt, Australia					Wyangala Granite	430	1227.63	2572.6	0.00917892	6.70083	0.0634637	1.04294	3.43709	0.267843	28.7589	13.4779	198.381	83.3887	435.56	91.6008	809.316	155.305	10905.7	106.188	412.956	108.472	445.982	247.93		39.601	28.9382	0.0478631	0.00724264	0.0228378	0.00176213	0.183177	0.0847665	1.2208	0.505386	2.60814	0.542017	4.67813	0.887458
1	Training set	S-type zircon	S-type zircon	correct	PL286	Laclan Fold Belt, Australia					Wyangala Granite	430	1531.5	3027.94	0.00716075	1.61326	0.0461436	0.635281	2.98157	0.128217	28.8507	14.3777	225.574	97.8793	517.677	111.569	1001.2	189.575	11778.8	65.7362	440.206	67.1504	475.412	430.733		49.4032	34.0601	0.0115233	0.00441167	0.0198111	0.000843536	0.183762	0.090426	1.38815	0.593208	3.09986	0.660172	5.78728	1.08329
1	Training set	S-type zircon	S-type zircon	correct	PL296	Laclan Fold Belt, Australia					Mulgowrie Granite	430	1801.03	3415.44	0.053884	2.1676	0.0881137	1.2855	3.87008	0.189764	35.3654	17.9819	263.032	113.629	572.038	129.338	1217.67	218.34	11806.7	80.3119	548.043	82.0396	591.873	272.58		58.0978	38.4189	0.0154829	0.00892707	0.0257148	0.00124844	0.225257	0.113094	1.61866	0.688663	3.42538	0.765314	7.03856	1.24766
1	Training set	S-type zircon	S-type zircon	correct	VB4	Laclan Fold Belt, Australia		67.87	0.504986	1.23108	Wantabadgery Granite	430	1157	2436	0.031	1.208	0.093	1.22	3.81	0.157	31.3	13.86	208.4	84.28	422.6	95.93	868	157.7	11680	74.87	495.6	76.4807	535.236	225.518		37.3226	27.4016	0.00862857	0.00847222	0.0253156	0.00103289	0.199363	0.0871698	1.28246	0.510788	2.53054	0.567633	5.01734	0.901143
1	Training set	S-type zircon	S-type zircon	correct	VB4	Laclan Fold Belt, Australia		67.87	0.504986	1.23108	Wantabadgery Granite	430	1215	2742	0.064	2.66	0.256	4.17	9.02	0.335	54.2	19.7	263	97.6	457	95.4	826	143.1	10510	176	509	179.786	549.707	92.227		39.1935	30.8436	0.019	0.0289583	0.0599336	0.00220395	0.345223	0.123899	1.61846	0.591515	2.73653	0.564497	4.77457	0.817714
1	Training set	S-type zircon	S-type zircon	correct	VB4	Laclan Fold Belt, Australia		67.87	0.504986	1.23108	Wantabadgery Granite	430	1126	2368	0.098	2.839	0.133	1.59	4.19	0.29	30.5	13.58	203.7	82	415.7	95	859	155.8	11930	81.87	451.3	83.6313	487.393	176.729		36.3226	26.6367	0.0202786	0.0110417	0.0278405	0.00190789	0.194268	0.0854088	1.25354	0.49697	2.48922	0.56213	4.96532	0.890286
1	Training set	S-type zircon	S-type zircon	correct	WB151	Laclan Fold Belt, Australia		67.87	0.47008	1.3129	Cowra Granodiorite	430	1415.49	2765.26	0.0105387	1.42104	0.119109	1.91188	6.40654	0.28033	45.3931	17.5961	237.181	91.2044	442.894	91.7702	812.089	150.147	11840.5	100.947	452.578	103.119	488.773	161.078		45.6609	31.1053	0.0101503	0.0132769	0.0425684	0.00184428	0.289128	0.110667	1.45958	0.552754	2.65206	0.543019	4.69416	0.857985
1	Training set	S-type zircon	S-type zircon	correct	WB151	Laclan Fold Belt, Australia		67.87	0.47008	1.3129	Cowra Granodiorite	430	1286.92	2499.31	0.0569066	2.27331	0.0637204	1.11267	3.45098	0.231734	29.9932	13.6981	198.698	82.0434	422.062	92.307	860.63	159.007	12288.3	106.521	675.166	108.813	729.162	236.155		41.5137	28.1137	0.0162379	0.00772687	0.0229301	0.00152457	0.191039	0.0861514	1.22276	0.497233	2.52732	0.546195	4.97474	0.908613
1	Training set	S-type zircon	S-type zircon	correct	WB151	Laclan Fold Belt, Australia		67.87	0.47008	1.3129	Cowra Granodiorite	430	520.459	929.752	0.0134653	1.68147	0.0879103	1.10712	3.11639	0.164833	16.8524	6.37134	84.6562	29.8101	142.297	29.4164	271.825	51.5423	11275.5	37.2919	291.541	38.0942	314.857	103.63		16.789	10.4584	0.0120105	0.00768834	0.0207069	0.00108443	0.10734	0.0400713	0.520961	0.180667	0.852076	0.174062	1.57124	0.294528
1	Training set	S-type zircon	S-type zircon	correct	WB151	Laclan Fold Belt, Australia		67.87	0.47008	1.3129	Cowra Granodiorite	430	811.046	1492.25	0.0466738	2.33642	0.0552434	0.699205	1.67002	0.121242	16.925	7.83325	118.399	46.0516	232.706	51.2591	477.81	91.3405	13372.2	43.4784	408.476	44.4138	441.144	240.23		26.1628	16.7857	0.0166887	0.00485559	0.0110965	0.000797647	0.107803	0.0492657	0.728607	0.279101	1.39345	0.303309	2.76191	0.521946
1	Training set	S-type zircon	S-type zircon	correct	WB151	Laclan Fold Belt, Australia		67.87	0.47008	1.3129	Cowra Granodiorite	430	1001.87	1820.26	0.0133941	2.35498	0.0389002	0.700029	2.34442	0.135734	19.9221	9.19413	139.746	58.2013	309.594	69.1853	650.292	126.271	12233.9	57.4833	418.872	58.7199	452.371	259.236		32.3183	20.4754	0.0168213	0.00486132	0.0155776	0.000892987	0.126892	0.0578247	0.859974	0.352735	1.85386	0.40938	3.75891	0.721549
1	Training set	I-type zircon	I-type zircon	correct	AB105	Laclan Fold Belt, Australia		67.86	0.522075	0.989949	Bemboka Granodiorite	400	326	754.8	0.0135	7.25	0.0266	0.488	1.88	0.256	12.16	4.6	67	26.01	127.1	28.81	266.3	47.15	9798	62.01	108.9	63.25	117.034	172.933		10.5161	8.49044	0.0517857	0.00338889	0.0124917	0.00168421	0.0774522	0.0289308	0.412308	0.157636	0.761078	0.170473	1.53931	0.269429
1	Training set	I-type zircon	I-type zircon	correct	AB105	Laclan Fold Belt, Australia		67.86	0.522075	0.989949	Bemboka Granodiorite	400	735	2746	0.031	14.2	0.351	6.75	12.88	2.4	68.2	22.14	282.2	101.8	454.3	94.8	824	138.4	9290	292.4	286.5	298.247	307.899	63.7173		23.7097	30.8886	0.101429	0.046875	0.0855814	0.0157895	0.434395	0.139245	1.73662	0.61697	2.72036	0.560947	4.76301	0.790857
1	Training set	I-type zircon	I-type zircon	correct	AB105	Laclan Fold Belt, Australia		67.86	0.522075	0.989949	Bemboka Granodiorite	400	344.7	895	0.0423	11.19	0.05	0.82	2.43	0.351	15.68	5.94	82	31.88	153.1	34.85	319.6	55.1	9900	122.4	220	124.848	236.432	133.745		11.1194	10.0675	0.0799286	0.00569444	0.0161462	0.00230921	0.0998726	0.0373585	0.504615	0.193212	0.916766	0.206213	1.8474	0.314857
1	Training set	I-type zircon	I-type zircon	correct	AB195	Laclan Fold Belt, Australia		65.27	0.54013	0.944222	Yurammie Granodiorite	400	281.4	817	0.0048	25.41	0.064	1.44	3.35	0.853	18.58	5.97	77.7	28.27	133.9	30.08	288.9	50.6	9080	142.3	194	145.146	208.49	77.1524		9.07742	9.1901	0.1815	0.01	0.0222591	0.00561184	0.118344	0.0375472	0.478154	0.171333	0.801796	0.177988	1.66994	0.289143
1	Training set	I-type zircon	I-type zircon	correct	AB195	Laclan Fold Belt, Australia		65.27	0.54013	0.944222	Yurammie Granodiorite	400	237.2	823	0.0196	27.93	0.054	0.8	2.22	0.395	12.56	4.99	67.5	27.05	138.9	34.63	348.2	63.95	10430	359.3	595.4	366.485	639.871	114.78		7.65161	9.25759	0.1995	0.00555556	0.0147508	0.00259868	0.08	0.0313836	0.415385	0.163939	0.831737	0.204911	2.01272	0.365429
1	Training set	I-type zircon	I-type zircon	correct	AB195	Laclan Fold Belt, Australia		65.27	0.54013	0.944222	Yurammie Granodiorite	400	302.7	1503	0.0191	8.79	0.157	2.47	4.13	0.735	24.11	8.99	128.2	49.3	240.7	55.61	533.3	91.6	6376	337	585.6	343.739	629.34	82.944		9.76452	16.9066	0.0627857	0.0171528	0.0274419	0.00483553	0.153567	0.0565409	0.788923	0.298788	1.44132	0.329053	3.08266	0.523429
1	Training set	I-type zircon	I-type zircon	correct	AB195	Laclan Fold Belt, Australia		65.27	0.54013	0.944222	Yurammie Granodiorite	400	268.2	1395	0.0061	31.71	0.07	1.79	4.94	0.786	29.17	9.82	129.4	48.5	231.6	51.2	470.1	85	10302	267.6	334	272.951	358.947	98.4848		8.65161	15.6918	0.2265	0.0124306	0.0328239	0.00517105	0.185796	0.061761	0.796308	0.293939	1.38683	0.302959	2.71734	0.485714
1	Training set	I-type zircon	I-type zircon	correct	AB195	Laclan Fold Belt, Australia		65.27	0.54013	0.944222	Yurammie Granodiorite	400	212.8	676.6	0.0078	24.61	0.0354	0.76	1.65	0.505	11.32	3.95	54.82	22.03	114.8	28.27	288.4	54.44	9750	259.3	422.9	264.485	454.487	105.356		6.86452	7.6108	0.175786	0.00527778	0.0109635	0.00332237	0.0721019	0.0248428	0.337354	0.133515	0.687425	0.167278	1.66705	0.311086
1	Training set	I-type zircon	I-type zircon	correct	AB195	Laclan Fold Belt, Australia		65.27	0.54013	0.944222	Yurammie Granodiorite	400	225.7	855	0.055	26.2	0.049	0.76	2.02	0.461	12.81	4.42	65.4	27	147.8	36.81	389.9	77.4	10070	238.7	467	243.473	501.881	118.429		7.28065	9.61755	0.187143	0.00527778	0.0134219	0.00303289	0.0815924	0.0277987	0.402462	0.163636	0.88503	0.217811	2.25376	0.442286
1	Training set	I-type zircon	I-type zircon	correct	AB293	Laclan Fold Belt, Australia		63.6	0.476349	0.881569	Braidwood Granodiorite	400	210.5	813	0.037	15.65	0.047	0.75	2.03	0.487	13.44	5.04	68.4	27.42	138.7	32.81	314.9	59.93	9483	99.1	151.9	101.082	163.246	124.895		6.79032	9.14511	0.111786	0.00520833	0.0134884	0.00320395	0.0856051	0.0316981	0.420923	0.166182	0.830539	0.194142	1.82023	0.342457
1	Training set	I-type zircon	I-type zircon	correct	AB293	Laclan Fold Belt, Australia		63.6	0.476349	0.881569	Braidwood Granodiorite	400	286.4	1202	0.041	13.69	0.123	2.27	4.95	1.24	27.5	9.28	116.6	43.7	195	41.6	360	63.8	8867	94.8	103.1	96.6957	110.801	74.9212		9.23871	13.5208	0.0977857	0.0157639	0.0328904	0.00815789	0.175159	0.0583648	0.717538	0.264848	1.16766	0.246154	2.08092	0.364571
1	Training set	I-type zircon	I-type zircon	correct	AB293	Laclan Fold Belt, Australia		63.6	0.476349	0.881569	Braidwood Granodiorite	400	396.4	1974	0.0157	18.61	0.207	3.8	7.93	2.09	48	15.83	199.1	71	320.9	68.1	599	104.2	9390	177.1	201.5	180.642	216.55	77.5019		12.7871	22.2047	0.132929	0.0263889	0.052691	0.01375	0.305732	0.0995597	1.22523	0.430303	1.92156	0.402959	3.46243	0.595429
1	Training set	I-type zircon	I-type zircon	correct	AB293	Laclan Fold Belt, Australia		63.6	0.476349	0.881569	Braidwood Granodiorite	400	180.5	608	0.05	15.51	0.027	0.45	1.12	0.268	9.02	3.38	47.38	19.46	103.8	26.16	255.5	48.4	11410	92.3	160.9	94.1458	172.918	147.592		5.82258	6.83915	0.110786	0.003125	0.00744186	0.00176316	0.0574522	0.0212579	0.291569	0.117939	0.621557	0.154793	1.47688	0.276571
1	Training set	I-type zircon	I-type zircon	correct	AB293	Laclan Fold Belt, Australia		63.6	0.476349	0.881569	Braidwood Granodiorite	400	222.2	729.2	0.015	18.92	0.0385	0.9	1.86	0.401	11.19	4.17	59.12	23.71	121.9	29.97	293.4	56.26	10310	157.6	230.5	160.752	247.716	97.4738		7.16774	8.20247	0.135143	0.00625	0.0123588	0.00263816	0.0712739	0.0262264	0.363815	0.143697	0.72994	0.177337	1.69595	0.321486
1	Training set	I-type zircon	I-type zircon	correct	AB293	Laclan Fold Belt, Australia		63.6	0.476349	0.881569	Braidwood Granodiorite	400	336.3	1109	0.00126	15.25	0.0555	0.97	2.68	0.881	19	6.97	98.4	38.98	191.3	44.42	413.7	76.21	9710	97.6	164.4	99.5517	176.679	138.16		10.8484	12.4747	0.108929	0.00673611	0.0178073	0.00579605	0.121019	0.0438365	0.605538	0.236242	1.14551	0.26284	2.39133	0.435486
1	Training set	I-type zircon	I-type zircon	correct	AB293	Laclan Fold Belt, Australia		63.6	0.476349	0.881569	Braidwood Granodiorite	400	363	842	0.0113	14.7	0.0359	0.644	1.84	0.242	12.63	4.85	72.7	28.72	147.9	36.98	371.5	69.7	10720	98.6	241.3	100.572	259.323	152.399		11.7097	9.47132	0.105	0.00447222	0.0122259	0.00159211	0.0804459	0.0305031	0.447385	0.174061	0.885629	0.218817	2.1474	0.398286
1	Training set	I-type zircon	I-type zircon	correct	AB40	Laclan Fold Belt, Australia		68.77	0.609484	1.01093	Kameruka Granodiorite	400	446	1726	0.1	30.9	0.132	2.35	5.7	1.03	31	11.16	155.3	58.9	284.4	71.5	686	113.4	10860	343	431	349.859	463.192	93.3307		14.3871	19.4151	0.220714	0.0163194	0.0378738	0.00677632	0.197452	0.0701887	0.955692	0.35697	1.70299	0.423077	3.96532	0.648
1	Training set	I-type zircon	I-type zircon	correct	AB451	Laclan Fold Belt, Australia		62.31	0.379685	0.931696	Blue Gum Tonalite	400	273	1066	0.027	13.85	0.05	1.05	2.22	0.438	13.46	5.38	81.5	34.26	185.5	47.23	494.7	98.9	10491	243.1	512.3	247.961	550.565	114.331		8.80645	11.991	0.0989286	0.00729167	0.0147508	0.00288158	0.0857325	0.0338365	0.501538	0.207636	1.11078	0.279467	2.85954	0.565143
1	Training set	I-type zircon	I-type zircon	correct	AB451	Laclan Fold Belt, Australia		62.31	0.379685	0.931696	Blue Gum Tonalite	400	322.7	1303	0.081	15.27	0.073	1.03	2.84	0.582	17.34	6.84	103.3	42.78	230.4	58.09	579.3	114.7	9970	248.9	497.8	253.877	534.982	136.665		10.4097	14.6569	0.109071	0.00715278	0.0188704	0.00382895	0.110446	0.0430189	0.635692	0.259273	1.37964	0.343728	3.34855	0.655429
1	Training set	I-type zircon	I-type zircon	correct	AB451	Laclan Fold Belt, Australia		62.31	0.379685	0.931696	Blue Gum Tonalite	400	242.4	879	0.079	11.99	0.063	0.87	1.63	0.395	10.91	4.36	65.6	27.82	152.1	39.6	408.5	83.2	10112	185.2	400.2	188.904	430.092	115.648		7.81935	9.88751	0.0856429	0.00604167	0.0108306	0.00259868	0.0694904	0.0274214	0.403692	0.168606	0.910778	0.23432	2.36127	0.475429
1	Training set	I-type zircon	I-type zircon	correct	AB451	Laclan Fold Belt, Australia		62.31	0.379685	0.931696	Blue Gum Tonalite	400	294	689	0.028	6.96	0.0393	0.59	1.44	0.419	9.12	3.37	51.6	21.5	118.6	29.2	317	64.5	9820	121	271	123.42	291.241	123.291		9.48387	7.75028	0.0497143	0.00409722	0.00956811	0.00275658	0.0580892	0.021195	0.317538	0.130303	0.71018	0.172781	1.83237	0.368571
1	Training set	I-type zircon	I-type zircon	correct	AB451	Laclan Fold Belt, Australia		62.31	0.379685	0.931696	Blue Gum Tonalite	400	266.4	949.8	0.00168	12.46	0.0407	0.75	1.64	0.393	12.15	4.91	72.6	29.95	168.3	42.82	455.5	92.1	10670	222.1	495.6	226.541	532.617	141.068		8.59355	10.6839	0.089	0.00520833	0.010897	0.00258553	0.0773885	0.0308805	0.446769	0.181515	1.00778	0.253373	2.63295	0.526286
1	Training set	I-type zircon	I-type zircon	correct	AB451	Laclan Fold Belt, Australia		62.31	0.379685	0.931696	Blue Gum Tonalite	400	171.7	556.9	0.00172	7.83	0.0134	0.357	1.05	0.25	6.74	2.7	40.9	16.92	95.4	25.42	271.5	56.86	11320	119.5	305.5	121.89	328.318	153.518		5.53871	6.26434	0.0559286	0.00247917	0.00697674	0.00164474	0.0429299	0.0169811	0.251692	0.102545	0.571257	0.150414	1.56936	0.324914
1	Training set	I-type zircon	I-type zircon	correct	AB6	Laclan Fold Belt, Australia		67.39	0.522339	0.945282	Glenbog Granodiorite	400	216.4	1297	0.011	14.42	0.078	1.1	3.17	0.536	21.2	8.16	114.2	45	225.2	50.9	467	85.8	11180	196	294	199.919	315.959	139.843		6.98065	14.5894	0.103	0.00763889	0.0210631	0.00352632	0.135032	0.0513208	0.702769	0.272727	1.3485	0.301183	2.69942	0.490286
1	Training set	I-type zircon	I-type zircon	correct	BB102	Laclan Fold Belt, Australia		70.03	0.582705	1.00901	Iona Tonalite	400	215	571.3	0.056	13.81	0.0345	0.63	1.68	0.395	8.66	3.1	44.3	18.08	96.3	23.88	243.3	50.54	10347	184.8	331.4	188.496	356.153	96.6865		6.93548	6.42632	0.0986429	0.004375	0.0111628	0.00259868	0.0551592	0.0194969	0.272615	0.109576	0.576647	0.141302	1.40636	0.2888
1	Training set	I-type zircon	I-type zircon	correct	BB102	Laclan Fold Belt, Australia		70.03	0.582705	1.00901	Iona Tonalite	400	384	1635	0.0148	21.91	0.178	3.48	6.5	1.73	34.1	11.07	144.8	54.8	277.6	63.9	615	121.1	9579	361	463	368.219	497.582	63.8861		12.3871	18.3915	0.1565	0.0241667	0.0431894	0.0113816	0.217197	0.0696226	0.891077	0.332121	1.66228	0.378107	3.55491	0.692
1	Training set	I-type zircon	I-type zircon	correct	KB22	Laclan Fold Belt, Australia		62.29	0.392051	0.950712	Jindabyne Tonalite	400	267	989	0.0014	15.6	0.055	1.16	2.74	0.579	15.24	5.48	79.6	32.61	175.4	43.7	446	88.3	9440	179.3	302	182.886	324.557	97.6718		8.6129	11.1249	0.111429	0.00805556	0.018206	0.00380921	0.0970701	0.0344654	0.489846	0.197636	1.0503	0.25858	2.57803	0.504571
1	Training set	I-type zircon	I-type zircon	correct	MG42	Laclan Fold Belt, Australia		60.13	0.487696	0.881998	Tuross Head Tonalite	400	325	1202	0.075	35.46	0.114	1.74	4.03	0.94	19.8	7.39	101.3	40.5	205.9	48.6	476.2	91.5	9175	369.8	331.5	377.195	356.26	83.3549		10.4839	13.5208	0.253286	0.0120833	0.0267774	0.00618421	0.126115	0.046478	0.623385	0.245455	1.23293	0.287574	2.7526	0.522857
1	Training set	I-type zircon	I-type zircon	correct	MG42	Laclan Fold Belt, Australia		60.13	0.487696	0.881998	Tuross Head Tonalite	400	434	1397	0.0068	16.41	0.117	2.2	5.01	1.37	28.2	9.89	131.1	49.3	230.2	51.4	467	84.3	7640	111.1	143.2	113.322	153.896	85.7586		14	15.7143	0.117214	0.0152778	0.033289	0.00901316	0.179618	0.0622013	0.806769	0.298788	1.37844	0.304142	2.69942	0.481714
1	Training set	I-type zircon	I-type zircon	correct	MG42	Laclan Fold Belt, Australia		60.13	0.487696	0.881998	Tuross Head Tonalite	400	281.5	1085	0.064	20.82	0.09	1.81	3.74	0.809	19.2	6.66	90.5	35.8	185.3	43.6	413	82.4	8760	148.7	197.9	151.674	212.682	74.1979		9.08065	12.2047	0.148714	0.0125694	0.0248505	0.00532237	0.122293	0.0418868	0.556923	0.21697	1.10958	0.257988	2.38728	0.470857
1	Training set	I-type zircon	I-type zircon	correct	MG42	Laclan Fold Belt, Australia		60.13	0.487696	0.881998	Tuross Head Tonalite	400	282.7	997.4	0.0078	25.67	0.052	0.87	2.43	0.555	13	5.04	76.2	31.9	170.7	42.77	430.4	87.2	8709	191.9	270.6	195.737	290.812	118.944		9.11935	11.2193	0.183357	0.00604167	0.0161462	0.00365132	0.0828025	0.0316981	0.468923	0.193333	1.02216	0.253077	2.48786	0.498286
1	Training set	I-type zircon	I-type zircon	correct	MG42	Laclan Fold Belt, Australia		60.13	0.487696	0.881998	Tuross Head Tonalite	400	209.8	654.9	0.044	18.82	0.0369	0.47	1.47	0.371	9.16	3.61	50.71	20.49	111.7	27.89	283	57.34	9240	101.9	167.2	103.938	179.688	142.39		6.76774	7.3667	0.134429	0.00326389	0.00976744	0.00244079	0.0583439	0.0227044	0.312062	0.124182	0.668862	0.16503	1.63584	0.327657
2	Training set	S-type zircon	S-type zircon	correct	181203\KB12-03	Laclan Fold Belt, Australia					Bullenbalong Granodiorite	443.2	1620	3840	0.0036	1.88	0.052	1.24	4.9	0.31	43.2	20	303	125	622	128	1120	217	12690	117	603	119.595	652.633	306.192		52.2581	43.1946	0.0134286	0.00861111	0.0325581	0.00203947	0.275159	0.125786	1.86462	0.757576	3.72455	0.757396	6.47399	1.24
2	Training set	S-type zircon	S-type zircon	correct	181203\KB12-07	Laclan Fold Belt, Australia					Bullenbalong Granodiorite	435.7	1046	1936	0.033	4.62	0.115	1.79	4.01	0.69	31.8	11.98	161.1	62.5	311	63.3	566	113.6	11310	84	214	85.8313	231.33	130.175		33.7419	21.7773	0.033	0.0124306	0.0266445	0.00453947	0.202548	0.0753459	0.991385	0.378788	1.86228	0.374556	3.27168	0.649143
2	Training set	S-type zircon	S-type zircon	correct	181203\KB12-12	Laclan Fold Belt, Australia					Bullenbalong Granodiorite	430.9	794	1750	0.053	2.68	0.047	0.8	2.7	0.232	22.4	9.13	137	58	299	64	590	120	10820	137	388	139.954	419.092	221.991		25.6129	19.685	0.0191429	0.00555556	0.0179402	0.00152632	0.142675	0.0574214	0.843077	0.351515	1.79042	0.378698	3.4104	0.685714
2	Training set	S-type zircon	S-type zircon	correct	181203\KB12-14	Laclan Fold Belt, Australia					Bullenbalong Granodiorite	436.812	839	1900	0.066	9.9	0.065	1.32	3.88	0.55	31.6	12.23	159	61.3	300	59.7	519	101	11440	142.1	309	145.206	334.084	161.434		27.0645	21.3723	0.0707143	0.00916667	0.0257807	0.00361842	0.201274	0.0769182	0.978462	0.371515	1.79641	0.353254	3	0.577143
2	Training set	S-type zircon	I-type zircon	wrong	181203\KB12-16	Laclan Fold Belt, Australia					Bullenbalong Granodiorite	493.932	431	950	0.033	9.7	0.089	1.44	2.68	0.74	15	5.61	74	29.9	152	33.9	328	71	10650	149	276	152.688	301.211	79.0008		13.9032	10.6862	0.0692857	0.01	0.0178073	0.00486842	0.0955414	0.035283	0.455385	0.181212	0.91018	0.200592	1.89595	0.405714
2	Training set	S-type zircon	S-type zircon	correct	181203\KB12-17	Laclan Fold Belt, Australia					Bullenbalong Granodiorite	439.29	1603	3880	0.0008	2.41	0.087	0.85	5.52	0.49	47.6	21.5	310	123.1	614	125.6	1097	210.5	12370	133	592	135.924	640.318	420.865		51.7097	43.6445	0.0172143	0.00590278	0.0366777	0.00322368	0.303185	0.13522	1.90769	0.746061	3.67665	0.743195	6.34104	1.20286
2	Training set	S-type zircon	S-type zircon	correct	181203\KB12-19	Laclan Fold Belt, Australia					Bullenbalong Granodiorite	437.584	2000	4510	0.038	2.31	0.166	2.36	7.05	0.65	56.9	24.4	362	144	715	145	1240	236	11210	115	671	117.518	725.563	204.737		64.5161	50.7312	0.0165	0.0163889	0.0468439	0.00427632	0.36242	0.153459	2.22769	0.872727	4.28144	0.857988	7.16763	1.34857
2	Training set	S-type zircon	S-type zircon	correct	181203\KB12-21	Laclan Fold Belt, Australia					Bullenbalong Granodiorite	436	646	1259	0.027	7.33	0.043	0.82	2.77	0.258	19.3	7.66	105.3	41.2	208	43.1	403	82.2	11040	102.6	303.5	104.838	328.094	166.429		20.8387	14.162	0.0523571	0.00569444	0.0184053	0.00169737	0.12293	0.0481761	0.648	0.249697	1.24551	0.25503	2.32948	0.469714
2	Training set	S-type zircon	S-type zircon	correct	181203\KB12-24	Laclan Fold Belt, Australia					Bullenbalong Granodiorite	474	794	1465	0.007	2.77	0.063	1.01	3.58	0.33	24.2	9.02	122.8	48.1	240	49.4	451	90.8	11440	52.1	164.8	53.3369	179.267	155.886		25.6129	16.4792	0.0197857	0.00701389	0.0237874	0.00217105	0.15414	0.0567296	0.755692	0.291515	1.43713	0.292308	2.60694	0.518857
2	Training set	S-type zircon	S-type zircon	correct	181203\KB12-25	Laclan Fold Belt, Australia					Bullenbalong Granodiorite	426.1	957	2060	0.008	5.56	0.14	2.94	8	1.09	47.5	16.9	197	67.3	298	56	484	91.9	11660	128	294	130.728	317.31	91.6318		30.871	23.1721	0.0397143	0.0204167	0.0531561	0.00717105	0.302548	0.106289	1.21231	0.407879	1.78443	0.331361	2.79769	0.525143
2	Training set	S-type zircon	S-type zircon	correct	181203\KB12-28	Laclan Fold Belt, Australia					Bullenbalong Granodiorite	470.7	1090	2010	0.01	1.81	0.037	0.69	2.3	0.239	23.6	10.4	155	64	332	70.9	658	133	12410	59.8	486.9	61.2097	529.355	292.029		35.1613	22.6097	0.0129286	0.00479167	0.0152824	0.00157237	0.150318	0.0654088	0.953846	0.387879	1.98802	0.419527	3.80347	0.76
2	Training set	S-type zircon	I-type zircon	wrong	181203\KB12-29	Laclan Fold Belt, Australia					Bullenbalong Granodiorite	529.2	323	265	0.006	6.17	0.095	1.02	3.22	0.339	16.9	3.56	29.9	8.8	36.3	7.1	63	13.3	12510	64.4	206.6	66.1093	226.781	38.5994		10.4194	2.98088	0.0440714	0.00708333	0.0213953	0.00223026	0.107643	0.0223899	0.184	0.0533333	0.217365	0.0420118	0.364162	0.076
2	Training set	S-type zircon	S-type zircon	correct	181203\KB12-30	Laclan Fold Belt, Australia					Bullenbalong Granodiorite	396.7	1371	2872	0.009	11.54	0.184	3.58	8.57	1.37	59.8	19.46	245.1	99.9	501	102.5	893	183.4	9160	271	279.4	276.374	300.107	97.0635		44.2258	32.306	0.0824286	0.0248611	0.0569435	0.00901316	0.380892	0.12239	1.50831	0.605455	3	0.606509	5.16185	1.048
2	Training set	S-type zircon	S-type zircon	correct	181203\KB12-35	Laclan Fold Belt, Australia					Bullenbalong Granodiorite	396.7	871	1731	0.01	6.29	0.106	2.02	6	0.91	39.1	13.95	162.7	57.1	262	50	424	84.5	10760	103.3	211	105.349	226.638	107.661		28.0968	19.4713	0.0449286	0.0140278	0.0398671	0.00598684	0.249045	0.0877358	1.00123	0.346061	1.56886	0.295858	2.45087	0.482857
2	Training set	S-type zircon	S-type zircon	correct	181203\KB12-36	Laclan Fold Belt, Australia					Bullenbalong Granodiorite	440.2	742	1910	0.005	5.41	0.104	1.59	3.98	0.76	32.1	11.62	158.4	63.8	310	62	556	108	11100	125	267	127.754	288.835	139.422		23.9355	21.4848	0.0386429	0.0110417	0.0264452	0.005	0.204459	0.0730818	0.974769	0.386667	1.85629	0.366864	3.21387	0.617143
2	Training set	S-type zircon	S-type zircon	correct	181203\KB12-39	Laclan Fold Belt, Australia					Bullenbalong Granodiorite	433.7	1074	1998	0.019	3.74	0.042	1.13	3.36	0.394	26.2	11.09	154.8	64.3	322.4	65.6	584	114.7	12080	53.3	204.9	54.4566	221.421	183.063		34.6452	22.4747	0.0267143	0.00784722	0.0223256	0.00259211	0.166879	0.0697484	0.952615	0.389697	1.93054	0.388166	3.37572	0.655429
2	Training set	S-type zircon	I-type zircon	wrong	181203\KB12-40	Laclan Fold Belt, Australia					Bullenbalong Granodiorite	488.9	193	568	0.0009	14.96	0.052	0.66	1.43	0.5	8.64	2.96	38.5	16.98	94.5	21.9	234.5	55.9	10470	125.3	200.7	128.369	218.852	85.2564		6.22581	6.3892	0.106857	0.00458333	0.00950166	0.00328947	0.0550318	0.0186164	0.236923	0.102909	0.565868	0.129586	1.35549	0.319429
2	Training set	S-type zircon	S-type zircon	correct	181203\KB12-42	Laclan Fold Belt, Australia					Bullenbalong Granodiorite	417.553	1190	2350	0.036	3.48	0.138	1.28	4.08	0.38	28.6	12.12	181.4	75.6	387	81.9	733	148.2	11780	98	362	100.047	390.156	186.18		38.3871	26.4342	0.0248571	0.00888889	0.0271096	0.0025	0.182166	0.0762264	1.11631	0.458182	2.31737	0.484615	4.23699	0.846857
2	Training set	S-type zircon	S-type zircon	correct	181203\KB12-44	Laclan Fold Belt, Australia					Bullenbalong Granodiorite	511.494	568	986	0.021	21.8	0.153	2.18	3.18	0.64	17.8	6.3	84.4	32.9	162	33.3	303	61.4	10940	159.3	299	163.385	327.254	65.2565		18.3226	11.0911	0.155714	0.0151389	0.0211296	0.00421053	0.113376	0.0396226	0.519385	0.199394	0.97006	0.197041	1.75145	0.350857
2	Training set	S-type zircon	I-type zircon	wrong	181203\KB12-45	Laclan Fold Belt, Australia					Bullenbalong Granodiorite	509.061	287	1151	0.023	6.53	0.048	1.26	2.96	0.117	21.4	7.91	101.6	38.9	184.6	36	320	62.8	11220	184.7	470	189.413	514.207	114.959		9.25806	12.9471	0.0466429	0.00875	0.0196678	0.000769737	0.136306	0.0497484	0.625231	0.235758	1.10539	0.213018	1.84971	0.358857
2	Training set	S-type zircon	S-type zircon	correct	181203\KB12-46	Laclan Fold Belt, Australia					Bullenbalong Granodiorite	418.1	1944	4070	0.012	5.3	0.084	1.74	6.16	0.84	48.9	21.4	317	130	661	137.4	1239	248	11520	141	538	143.949	579.897	233.645		62.7097	45.7818	0.0378571	0.0120833	0.0409302	0.00552632	0.311465	0.134591	1.95077	0.787879	3.95808	0.813018	7.16185	1.41714
2	Training set	S-type zircon	S-type zircon	correct	181203\KB12-47	Laclan Fold Belt, Australia					Bullenbalong Granodiorite	418.4	625	1271	0.089	5.15	0.065	0.72	2.08	0.155	16.8	7.16	100.9	41	209	43.3	399	81.5	12040	115.8	345	118.223	371.885	188.649		20.1613	14.297	0.0367857	0.005	0.0138206	0.00101974	0.107006	0.0450314	0.620923	0.248485	1.2515	0.256213	2.30636	0.465714
2	Training set	S-type zircon	S-type zircon	correct	181203\KB12-48	Laclan Fold Belt, Australia					Bullenbalong Granodiorite	456.2	1069	2090	0.008	1.69	0.033	0.72	2.07	0.287	21.4	10.35	156	65.5	348	75.4	703	143.6	12440	64	431.8	65.4617	468.337	292.029		34.4839	23.5096	0.0120714	0.005	0.0137542	0.00188816	0.136306	0.0650943	0.96	0.39697	2.08383	0.446154	4.06358	0.820571
2	Training set	S-type zircon	S-type zircon	correct	181203\Mul2-03	Laclan Fold Belt, Australia					Mulgowrie Granite	445.71	1027	1740	0.027	1.47	0.114	1.82	4.19	0.116	29.6	11.3	153	57.5	273	52.7	447	82.8	10720	63.9	199	65.3255	215.468	120.581		33.129	19.5726	0.0105	0.0126389	0.0278405	0.000763158	0.188535	0.0710692	0.941538	0.348485	1.63473	0.311834	2.58382	0.473143
2	Training set	S-type zircon	S-type zircon	correct	181203\Mul2-04	Laclan Fold Belt, Australia					Mulgowrie Granite	463.9	1136	2580	0.019	6.08	0.206	3.2	7.37	0.99	49.1	17.58	223	87.1	409	79.9	694	137.9	8990	168.5	284	172.414	308.42	99.9453		36.6452	29.0214	0.0434286	0.0222222	0.0489701	0.00651316	0.312739	0.110566	1.37231	0.527879	2.4491	0.472781	4.01156	0.788
2	Training set	S-type zircon	S-type zircon	correct	181203\Mul2-05	Laclan Fold Belt, Australia					Mulgowrie Granite	528.5	1043	2190	0.037	6.11	0.087	1.14	4.44	0.36	34.4	12.91	180	72.7	362	75.1	668	135.3	11290	160	616	164.241	676.094	198.435		33.6452	24.6344	0.0436429	0.00791667	0.0295017	0.00236842	0.219108	0.081195	1.10769	0.440606	2.16766	0.444379	3.86127	0.773143
2	Training set	S-type zircon	S-type zircon	correct	181203\Mul2-09	Laclan Fold Belt, Australia					Mulgowrie Granite	431.2	1115	2205	0.037	3.57	0.079	1	3.75	0.422	30	12.72	176.7	73.2	371.6	77.1	694	141.3	10760	109	369	111.352	398.589	223.82		35.9677	24.8031	0.0255	0.00694444	0.0249169	0.00277632	0.191083	0.08	1.08738	0.443636	2.22515	0.456213	4.01156	0.807429
2	Training set	S-type zircon	S-type zircon	correct	181203\Mul2-10	Laclan Fold Belt, Australia					Mulgowrie Granite	433.473	1033	2330	0.069	5.37	0.093	2.25	5.85	0.66	42	15.51	204	78.1	385	76.7	677	136	10350	149	276	152.232	298.243	125.538		33.3226	26.2092	0.0383571	0.015625	0.0388704	0.00434211	0.267516	0.0975472	1.25538	0.473333	2.30539	0.453846	3.91329	0.777143
2	Training set	S-type zircon	S-type zircon	correct	181203\Ros2-01	Laclan Fold Belt, Australia					Roseburg	437.4	1299	2427	0.009	1.6	0.027	0.72	2.49	0.108	24.6	11.91	181.1	76.3	392	83.5	743	147.1	11450	53.6	324.3	54.7732	350.66	324.259		41.9032	27.3003	0.0114286	0.005	0.0165449	0.000710526	0.156688	0.0749057	1.11446	0.462424	2.34731	0.494083	4.2948	0.840571
2	Training set	S-type zircon	S-type zircon	correct	181203\Ros2-03	Laclan Fold Belt, Australia					Roseburg	418.975	1095	2315	0.074	4.56	0.25	3.13	5.51	0.58	42.4	15.56	199.4	76.8	367	72.5	619	117.7	9800	118	257	120.473	277.054	99.8948		35.3226	26.0405	0.0325714	0.0217361	0.0366113	0.00381579	0.270064	0.0978616	1.22708	0.465455	2.1976	0.428994	3.57803	0.672571
2	Training set	S-type zircon	S-type zircon	correct	181203\Ros2-07	Laclan Fold Belt, Australia					Roseburg	418.6	948	1824	0.024	5.61	0.071	1.61	3.88	0.348	29.9	11.24	151.9	60.1	294.2	59.8	526	104.2	9920	117.6	297.6	120.062	320.802	133.497		30.5806	20.5174	0.0400714	0.0111806	0.0257807	0.00228947	0.190446	0.0706918	0.934769	0.364242	1.76168	0.353846	3.04046	0.595429
2	Training set	S-type zircon	I-type zircon	wrong	181203\Ros2-10	Laclan Fold Belt, Australia					Roseburg	416.8	722	1900	0.03	10.6	0.162	2.91	6.32	0.36	42.3	13.9	172	64	295	57.3	486	93.6	9870	248	291	253.17	313.595	86.3217		23.2903	21.3723	0.0757143	0.0202083	0.0419934	0.00236842	0.269427	0.0874214	1.05846	0.387879	1.76647	0.339053	2.80925	0.534857
This study	Training set	I-type zircon	I-type zircon	correct	A59-1	South East, China					Wushan granodiorite porphyry	146	287.54	719.33	0.0544	25.87	0.0851	1.028	2.5	1.188	14.34	4.52	55.79	22.31	112.7	25.89	267.95	55.56	9630.07	172.4	256.63	173.65	264.642	76.5864		9.27548	8.09145	0.184786	0.00713889	0.0166113	0.00781579	0.0913376	0.0284277	0.343323	0.135212	0.67485	0.153195	1.54884	0.317486
This study	Training set	I-type zircon	I-type zircon	correct	A59-10	South East, China					Wushan granodiorite porphyry	146	198.03	1188.28	0.0122	88.56	0.0997	2.111	5.22	2.356	28.15	8.79	101.3	37.87	182.16	40.05	395.67	81.33	9989.42	738.22	703.94	743.574	725.917	67.3929		6.38806	13.3665	0.632571	0.0146597	0.0346844	0.0155	0.179299	0.055283	0.623385	0.229515	1.09078	0.236982	2.28711	0.464743
This study	Training set	I-type zircon	I-type zircon	correct	A59-11	South East, China					Wushan granodiorite porphyry	146	216.69	1469.51	0.0619	71.42	0.282	3.86	7.23	3.04	31.54	10.21	118.84	45.44	221.73	50.28	502.41	101.1	9770.41	539	519.63	542.909	535.853	47.2246		6.99	16.5299	0.510143	0.0268056	0.0480399	0.02	0.200892	0.0642138	0.731323	0.275394	1.32772	0.297515	2.9041	0.577714
This study	Training set	I-type zircon	I-type zircon	correct	A59-12	South East, China					Wushan granodiorite porphyry	146	132.71	627.98	0.0123	26.25	0.0278	0.505	1.371	0.843	8.8	3.07	39.63	17.24	94.6	23.31	262.79	64.44	10443.5	273.24	472.17	275.222	486.911	107.381		4.28097	7.06389	0.1875	0.00350694	0.00910963	0.00554605	0.056051	0.0193082	0.243877	0.104485	0.566467	0.137929	1.51902	0.368229
This study	Training set	I-type zircon	I-type zircon	correct	A59-13	South East, China					Wushan granodiorite porphyry	146	116.1	327.05	0.014	17.22	0.012	0.457	0.926	0.572	5.89	1.853	21.96	9.11	49.92	12.16	139.18	34.05	11569.5	268.93	467.24	270.881	481.827	71.7674		3.74516	3.67885	0.123	0.00317361	0.00615282	0.00376316	0.0375159	0.0116541	0.135138	0.0552121	0.298922	0.0719527	0.804509	0.194571
This study	Training set	I-type zircon	I-type zircon	correct	A59-14	South East, China					Wushan granodiorite porphyry	146	166.87	817.58	0.0574	30.18	0.0531	1.082	2.27	1.056	12.91	4.65	60.82	24.67	127.46	30.67	329.5	68.62	10679.4	198.53	347.53	199.97	358.38	83.0037		5.3829	9.19663	0.215571	0.00751389	0.0150831	0.00694737	0.0822293	0.0292453	0.374277	0.149515	0.763234	0.181479	1.90462	0.392114
This study	Training set	I-type zircon	I-type zircon	correct	A59-15	South East, China					Wushan granodiorite porphyry	146	148.38	805.34	0.0453	34.88	0.0483	0.875	2.6	1.199	13.82	4.71	58.97	24.25	125.58	28.89	308.96	68.58	10135.9	249.43	354.6	251.239	365.671	90.0751		4.78645	9.05894	0.249143	0.00607639	0.0172757	0.00788816	0.0880255	0.0296226	0.362892	0.14697	0.751976	0.170947	1.7859	0.391886
This study	Training set	I-type zircon	I-type zircon	correct	A59-16	South East, China					Wushan granodiorite porphyry	146	153.8	636.61	0.0145	74.7	0.1958	2.98	3.98	2.027	16.89	5.09	54.61	19.61	92.13	20.18	202.39	43.3	8619.93	761.89	444.92	767.416	458.81	32.0466		4.96129	7.16097	0.533571	0.0206944	0.0264452	0.0133355	0.10758	0.0320126	0.336062	0.118848	0.551677	0.119408	1.16988	0.247429
This study	Training set	I-type zircon	I-type zircon	correct	A59-17	South East, China					Wushan granodiorite porphyry	146	142.09	904.94	0.0599	46.33	0.0733	1.11	2.44	1.208	16.06	5.4	67.92	27.21	138.82	31.98	334.75	75.49	10477.5	350.61	472.6	353.153	487.355	89.0253		4.58355	10.1793	0.330929	0.00770833	0.0162126	0.00794737	0.102293	0.0339623	0.417969	0.164909	0.831257	0.189231	1.93497	0.431371
This study	Training set	I-type zircon	I-type zircon	correct	A59-18	South East, China					Wushan granodiorite porphyry	146	141.58	585.64	0.0461	38.16	0.0582	1.102	2.46	1.163	12.92	4.15	47.46	17.96	89.26	20.35	209.87	45.02	10805.1	567.67	587.66	571.787	606.007	62.3598		4.5671	6.58763	0.272571	0.00765278	0.0163455	0.00765132	0.082293	0.0261006	0.292062	0.108848	0.534491	0.120414	1.21312	0.257257
This study	Training set	I-type zircon	I-type zircon	correct	A59-19	South East, China					Wushan granodiorite porphyry	146	140.26	607.43	0.0142	33.99	0.0555	0.932	1.738	0.92	10.77	3.47	44.65	17.67	94.6	22.2	237.85	54.96	9996.76	381.46	432.76	384.227	446.271	73.5982		4.52452	6.83273	0.242786	0.00647222	0.0115482	0.00605263	0.0685987	0.0218239	0.274769	0.107091	0.566467	0.131361	1.37486	0.314057
This study	Training set	I-type zircon	I-type zircon	correct	A59-2	South East, China					Wushan granodiorite porphyry	146	177.43	848.3	0.0477	39.4	0.0367	0.911	2.43	1.234	15.34	4.89	60.37	25.1	128.91	29.81	316.26	71.58	10455.1	508.08	603.16	511.765	621.991	91.1115		5.72355	9.54218	0.281429	0.00632639	0.0161462	0.00811842	0.097707	0.0307547	0.371508	0.152121	0.771916	0.176391	1.82809	0.409029
This study	Training set	I-type zircon	I-type zircon	correct	A59-20	South East, China					Wushan granodiorite porphyry	146	140.58	476.95	<0.0042	16.91	0.0396	0.434	1.264	0.601	6.97	2.296	32.52	13.78	77.6	19.72	219.63	51.9	11296.1	138.69	282.28	139.696	291.093	100.659		4.53484	5.36502	0.120786	0.00301389	0.00839867	0.00395395	0.0443949	0.0144403	0.200123	0.0835152	0.464671	0.116686	1.26954	0.296571
This study	Training set	I-type zircon	I-type zircon	correct	A59-3	South East, China					Wushan granodiorite porphyry	146	157.69	605.42	0.0179	31.17	0.0602	0.817	2.013	0.973	12.48	4.06	47.39	18.51	94.14	21.51	229.36	49.32	10188.4	361.81	491.36	364.434	506.7	81.5469		5.08677	6.81012	0.222643	0.00567361	0.0133754	0.00640132	0.0794904	0.0255346	0.291631	0.112182	0.563713	0.127278	1.32578	0.281829
This study	Training set	I-type zircon	I-type zircon	correct	A59-4	South East, China					Wushan granodiorite porphyry	146	152.38	543.06	0.057	30.4	0.0281	0.69	1.762	0.957	11.03	3.53	40.39	16.23	82.76	19.79	211.17	47.9	10689.3	377.62	544.34	380.359	561.334	81.459		4.91548	6.10866	0.217143	0.00479167	0.0117076	0.00629605	0.0702548	0.0222013	0.248554	0.0983636	0.495569	0.117101	1.22064	0.273714
This study	Training set	I-type zircon	I-type zircon	correct	A59-5	South East, China					Wushan granodiorite porphyry	146	184.69	888.06	0.0258	45.52	0.0601	0.999	2.59	1.352	16.46	5.39	66.12	26.02	136.13	31.33	328.19	71.31	9544.13	394.46	454.54	397.321	468.731	91.7151		5.95774	9.98943	0.325143	0.0069375	0.0172093	0.00889474	0.104841	0.0338994	0.406892	0.157697	0.81515	0.185385	1.89705	0.407486
This study	Training set	I-type zircon	I-type zircon	correct	A59-6	South East, China					Wushan granodiorite porphyry	146	206.02	707.4	0.1	40.65	0.085	1.226	2.31	1.22	14.07	4.46	54.03	21.27	108.79	25.05	265.16	56.87	9989.22	463.57	508.99	466.932	524.881	67.4598		6.64581	7.95726	0.290357	0.00851389	0.0153488	0.00802632	0.0896178	0.0280503	0.332492	0.128909	0.651437	0.148225	1.53272	0.324971
This study	Training set	I-type zircon	I-type zircon	correct	A59-7	South East, China					Wushan granodiorite porphyry	146	187.47	697.14	0.0065	23.66	0.0204	0.566	1.62	0.83	10.96	3.62	47.14	19.96	111.37	27.22	304.92	69.36	11286.3	285.1	458.03	287.168	472.33	112.385		6.04742	7.84184	0.169	0.00393056	0.0107641	0.00546053	0.0698089	0.0227673	0.290092	0.12097	0.666886	0.161065	1.76254	0.396343
This study	Training set	I-type zircon	I-type zircon	correct	A59-8	South East, China					Wushan granodiorite porphyry	146	162.53	621.2	<0.0048	35.78	0.0647	0.957	2.13	1.014	12.32	3.95	47.71	18.52	96.36	22	230.11	50.8	10152.3	366.84	406.54	369.501	419.232	72.2528		5.2429	6.98763	0.255571	0.00664583	0.0141528	0.00667105	0.0784713	0.0248428	0.2936	0.112242	0.577006	0.130178	1.33012	0.290286
This study	Training set	I-type zircon	I-type zircon	correct	A59-9	South East, China					Wushan granodiorite porphyry	146	206.19	782.94	0.0459	35.01	0.0767	0.977	2.2	0.974	13.05	4.56	55.88	23.57	124.04	28.75	307.68	70.44	9442.43	251.94	373.77	253.767	385.439	82.5955		6.65129	8.80697	0.250071	0.00678472	0.0146179	0.00640789	0.083121	0.0286792	0.343877	0.142848	0.742754	0.170118	1.7785	0.402514
This study	Training set	I-type zircon	I-type zircon	correct	A63-1	South East, China					Tongshankou granodiorite porphyry	144	129.94	766.72	0.0047	23.11	0.0404	0.606	1.492	0.89	10.53	3.57	46.62	20.74	120.58	31.52	365.86	92.59	11259.5	261.43	1039.69	263.3	1071.8	108.177		4.19161	8.62452	0.165071	0.00420833	0.00991362	0.00585526	0.0670701	0.0224528	0.286892	0.125697	0.722036	0.186509	2.1148	0.529086
This study	Training set	I-type zircon	I-type zircon	correct	A63-10	South East, China					Tongshankou granodiorite porphyry	144	136.9	580.29	0.0059	34.73	0.0671	1.231	2.19	1.22	12.03	3.57	42.01	16.8	87.89	20.89	228.33	55.54	10564.7	470.58	957.42	473.946	986.991	53.3094		4.41613	6.52745	0.248071	0.00854861	0.0145515	0.00802632	0.0766242	0.0224528	0.258523	0.101818	0.526287	0.123609	1.31983	0.317371
This study	Training set	I-type zircon	I-type zircon	correct	A63-11	South East, China					Tongshankou granodiorite porphyry	144	140.71	677.73	0.014	23.08	0.027	0.573	1.603	0.902	9.99	3.36	43.98	19.07	106.52	26.56	295.23	73.53	10410.7	259.51	854.14	261.366	880.521	104.19		4.53903	7.62351	0.164857	0.00397917	0.0106512	0.00593421	0.0636306	0.0211321	0.270646	0.115576	0.637844	0.15716	1.70653	0.420171
This study	Training set	I-type zircon	I-type zircon	correct	A63-12	South East, China					Tongshankou granodiorite porphyry	144	144.77	538.71	0.012	23.95	0.0273	0.682	1.505	1.024	9.43	3.03	37.83	15.4	83.51	20.07	223.87	53.92	10675.7	425.19	1153.1	428.232	1188.72	80.6054		4.67	6.05973	0.171071	0.00473611	0.01	0.00673684	0.0600637	0.0190566	0.2328	0.0933333	0.50006	0.118757	1.29405	0.308114
This study	Training set	I-type zircon	I-type zircon	correct	A63-14	South East, China					Tongshankou granodiorite porphyry	144	143.36	434.8	0.00163	17.33	0.0309	0.427	1.088	0.583	6.67	2.31	28.31	12.07	66.98	16.82	193.78	48.8	11689.5	266.96	965.8	268.87	995.63	92.32		4.62452	4.89089	0.123786	0.00296528	0.00722924	0.00383553	0.0424841	0.0145283	0.174215	0.0731515	0.401078	0.0995266	1.12012	0.278857
This study	Training set	I-type zircon	I-type zircon	correct	A63-16	South East, China					Tongshankou granodiorite porphyry	144	144.06	453.09	0.0081	19.76	0.0201	0.483	1.457	0.898	8.28	2.66	32.37	13.19	70.63	17.06	192.07	46.59	11397.5	277.57	845.93	279.556	872.058	89.2355		4.6471	5.09663	0.141143	0.00335417	0.00968106	0.00590789	0.0527389	0.0167296	0.1992	0.0799394	0.422934	0.100947	1.11023	0.266229
This study	Training set	I-type zircon	I-type zircon	correct	A63-17	South East, China					Tongshankou granodiorite porphyry	144	139.19	361.01	0.0775	18.33	0.1626	1.171	1.527	0.833	6.94	2.15	26.15	10.53	55.62	13.06	146.13	35.5	10828.4	243.79	690.01	245.534	711.322	39.4564		4.49	4.06085	0.130929	0.00813194	0.0101462	0.00548026	0.0442038	0.013522	0.160923	0.0638182	0.333054	0.0772781	0.844682	0.202857
This study	Training set	I-type zircon	I-type zircon	correct	A63-18	South East, China					Tongshankou granodiorite porphyry	144	141.12	478.73	0.0203	21.45	0.0377	0.572	1.643	0.844	8.67	2.95	34.57	14.21	74.41	17.58	196.92	47.49	11256.2	298.5	891.17	300.635	918.695	81.4778		4.55226	5.38504	0.153214	0.00397222	0.0109169	0.00555263	0.0552229	0.0185535	0.212738	0.0861212	0.445569	0.104024	1.13827	0.271371
This study	Training set	I-type zircon	I-type zircon	correct	A63-19	South East, China					Tongshankou granodiorite porphyry	144	131.42	648.12	0.0079	22.2	0.0358	0.622	1.342	0.975	10.15	3.36	42.74	18.67	102.1	24.88	284.44	69.73	10550.7	226.49	795.49	228.11	820.06	100.562		4.23935	7.29044	0.158571	0.00431944	0.00891694	0.00641447	0.0646497	0.0211321	0.263015	0.113152	0.611377	0.147219	1.64416	0.398457
This study	Training set	I-type zircon	I-type zircon	correct	A63-2	South East, China					Tongshankou granodiorite porphyry	144	134.91	520.33	0.0089	20.82	0.031	0.457	1.567	0.836	9.34	3.07	37.92	15.33	81.18	19.82	219.51	52.96	11063.6	278.3	857.26	280.291	883.738	107.175		4.35194	5.85298	0.148714	0.00317361	0.010412	0.0055	0.0594904	0.0193082	0.233354	0.0929091	0.486108	0.117278	1.26884	0.302629
This study	Training set	I-type zircon	I-type zircon	correct	A63-20	South East, China					Tongshankou granodiorite porphyry	144	151.1	551.43	0.0229	24.19	0.0551	0.7	1.75	0.865	9.59	3.14	37.64	15.79	84.75	20.03	227.1	55.18	10726.1	357.84	998.81	360.4	1029.66	75.28		4.87419	6.20281	0.172786	0.00486111	0.0116279	0.00569079	0.0610828	0.0197484	0.231631	0.095697	0.507485	0.118521	1.31272	0.315314
This study	Training set	I-type zircon	I-type zircon	correct	A63-3	South East, China					Tongshankou granodiorite porphyry	144	150.25	543.49	<0.0080	23.71	0.0306	0.652	1.498	0.857	9.97	3.07	37.59	15.8	84.93	20.32	224.9	54.35	11049.6	371.01	970.22	373.664	1000.19	82.7468		4.84677	6.1135	0.169357	0.00452778	0.00995349	0.00563816	0.0635032	0.0193082	0.231323	0.0957576	0.508563	0.120237	1.3	0.310571
This study	Training set	I-type zircon	I-type zircon	correct	A63-4	South East, China					Tongshankou granodiorite porphyry	144	136.68	570.01	0.011	24.16	0.0416	0.681	1.652	0.99	9.54	3.3	38.79	16.54	88.94	21.71	239.53	58.86	11023	385.17	1079.96	387.925	1113.32	80.441		4.40903	6.41181	0.172571	0.00472917	0.0109767	0.00651316	0.0607643	0.0207547	0.238708	0.100242	0.532575	0.128462	1.38457	0.336343
This study	Training set	I-type zircon	I-type zircon	correct	A63-6	South East, China					Tongshankou granodiorite porphyry	144	158.61	678.22	<0.0032	24.37	0.0445	0.725	1.664	0.967	10.53	3.41	44.7	19.19	106.53	26.42	299.27	73.5	10772	279.07	866.09	281.066	892.84	88.5182		5.11645	7.62902	0.174071	0.00503472	0.0110565	0.00636184	0.0670701	0.0214465	0.275077	0.116303	0.637904	0.156331	1.72988	0.42
This study	Training set	I-type zircon	I-type zircon	correct	A63-7	South East, China					Tongshankou granodiorite porphyry	144	143.2	744.65	0.0061	21.65	0.0109	0.513	1.393	0.893	10.23	3.52	46.27	20.88	119.14	29.96	337.88	84.11	10536.2	184.17	726.53	185.487	748.97	123.411		4.61935	8.37627	0.154643	0.0035625	0.00925581	0.005875	0.0651592	0.0221384	0.284738	0.126545	0.713413	0.177278	1.95306	0.480629
This study	Training set	I-type zircon	I-type zircon	correct	A63-9	South East, China					Tongshankou granodiorite porphyry	144	132.41	411.97	<0.0047	17.88	0.0215	0.476	1.176	0.709	6.82	2.253	28.11	11.59	64.68	15.77	180.88	44.93	10845	181.85	655.95	183.151	676.21	82.9577		4.27129	4.63408	0.127714	0.00330556	0.00781395	0.00466447	0.0434395	0.0141698	0.172985	0.0702424	0.387305	0.0933136	1.04555	0.256743
This study	Training set	I-type zircon	I-type zircon	correct	Dongleiwan-1	South East, China					Dongleiwan granodiorite porphyry	146	124.1	608.86	0.0336	24.32	0.0824	1.435	2.63	1.027	12.7	3.97	48.16	18.49	93.86	21.61	226.13	49.84	10363.2	190.49	209.28	191.872	215.814	51.8728		4.00323	6.84882	0.173714	0.00996528	0.0174751	0.00675658	0.0808917	0.0249686	0.296369	0.112061	0.562036	0.12787	1.30711	0.2848
This study	Training set	I-type zircon	I-type zircon	correct	Dongleiwan-10	South East, China					Dongleiwan granodiorite porphyry	146	132.13	320.65	0.02	16.54	0.0295	0.407	0.908	0.385	5.68	1.978	24.78	9.81	50.77	11.63	120.72	25.92	10445.3	74.56	121.06	75.1008	124.84	88.1753		4.26226	3.60686	0.118143	0.00282639	0.00603322	0.00253289	0.0361783	0.0124403	0.152492	0.0594545	0.304012	0.0688166	0.697803	0.148114
This study	Training set	I-type zircon	I-type zircon	correct	Dongleiwan-11	South East, China					Dongleiwan granodiorite porphyry	146	124.49	558.14	0.0872	25.54	0.0956	1.207	2.023	0.901	10.47	3.5	41.82	16.6	85.88	19.95	213.6	47.51	9216.79	184.39	211.28	185.727	217.876	55.3202		4.01581	6.27829	0.182429	0.00838194	0.0134419	0.00592763	0.0666879	0.0220126	0.257354	0.100606	0.514251	0.118047	1.23468	0.271486
This study	Training set	I-type zircon	I-type zircon	correct	Dongleiwan-12	South East, China					Dongleiwan granodiorite porphyry	146	147.71	648.22	0.0311	26.98	0.0863	1.567	2.75	1.145	14.35	4.37	51.38	19.69	99.54	22.6	229.02	50.15	8791.96	241.93	236.78	243.685	244.172	51.4724		4.76484	7.29156	0.192714	0.0108819	0.0182724	0.00753289	0.0914013	0.0274843	0.316185	0.119333	0.596048	0.133728	1.32382	0.286571
This study	Training set	I-type zircon	I-type zircon	correct	Dongleiwan-13	South East, China					Dongleiwan granodiorite porphyry	146	119.94	434.98	0.0269	25.23	0.0515	0.818	1.649	0.717	8.54	2.778	32.81	13	67.25	15.82	167.05	37.38	9256.48	204.85	220.9	206.336	227.797	60.0069		3.86903	4.89291	0.180214	0.00568056	0.0109568	0.00471711	0.0543949	0.0174717	0.201908	0.0787879	0.402695	0.0936095	0.965607	0.2136
This study	Training set	I-type zircon	I-type zircon	correct	Dongleiwan-14	South East, China					Dongleiwan granodiorite porphyry	146	136.45	328.99	0.0318	14.88	0.0248	0.419	1.056	0.402	6.15	2.175	25.92	10.43	53.44	11.59	120.26	25.9	9244.23	83.37	127.06	83.9747	131.027	86.407		4.40161	3.70067	0.106286	0.00290972	0.00701661	0.00264474	0.039172	0.0136792	0.159508	0.0632121	0.32	0.0685799	0.695145	0.148
This study	Training set	I-type zircon	I-type zircon	correct	Dongleiwan-15	South East, China					Dongleiwan granodiorite porphyry	146	105.68	403.15	0.02	25.01	0.0241	0.591	1.141	0.49	7.18	2.52	31.05	12.32	63.13	14.48	151.77	33.73	11848.9	170.39	212.39	171.626	219.021	79.751		3.40903	4.53487	0.178643	0.00410417	0.0075814	0.00322368	0.0457325	0.0158491	0.191077	0.0746667	0.378024	0.0856805	0.877283	0.192743
This study	Training set	I-type zircon	I-type zircon	correct	Dongleiwan-16	South East, China					Dongleiwan granodiorite porphyry	146	99.27	560.3	0.094	18.58	0.0585	1.028	1.804	0.782	11.05	3.69	43.61	17.27	86.72	20.17	219.75	51.18	10029	487.25	766.52	490.784	790.451	66.5962		3.20226	6.30259	0.132714	0.00713889	0.0119867	0.00514474	0.0703822	0.0232075	0.268369	0.104667	0.519281	0.119349	1.27023	0.292457
This study	Training set	I-type zircon	I-type zircon	correct	Dongleiwan-17	South East, China					Dongleiwan granodiorite porphyry	146	111.6	407.76	0.0117	23.55	0.0422	0.665	1.286	0.656	7.99	2.633	31.66	12.45	65.12	15.05	162.79	35.39	10903	167.23	200.92	168.443	207.193	72.228		3.6	4.58673	0.168214	0.00461806	0.00854485	0.00431579	0.0508917	0.0165597	0.194831	0.0754545	0.38994	0.0890533	0.940983	0.202229
This study	Training set	I-type zircon	I-type zircon	correct	Dongleiwan-19	South East, China					Dongleiwan granodiorite porphyry	146	121.62	344.83	0.0244	14.79	0.0272	0.433	0.978	0.4	6.36	2.112	26.95	10.43	55.51	12.65	133.99	30.16	9550.69	77.16	121.97	77.7197	125.778	89.7964		3.92323	3.87885	0.105643	0.00300694	0.00649834	0.00263158	0.0405096	0.013283	0.165846	0.0632121	0.332395	0.0748521	0.774509	0.172343
This study	Training set	I-type zircon	I-type zircon	correct	Dongleiwan-2	South East, China					Dongleiwan granodiorite porphyry	146	105.02	302.68	0.071	18.66	0.0446	0.477	0.872	0.424	5.55	1.815	22.65	8.96	47.31	11.02	116.46	26	9718.48	105.49	143.06	106.255	147.526	73.459		3.38774	3.40472	0.133286	0.0033125	0.00579402	0.00278947	0.0353503	0.0114151	0.139385	0.054303	0.283293	0.0652071	0.673179	0.148571
This study	Training set	I-type zircon	I-type zircon	correct	Dongleiwan-20	South East, China					Dongleiwan granodiorite porphyry	146	120.36	355.59	0.0225	21.85	0.0261	0.484	1.159	0.454	6.25	2.233	27.13	10.77	56.45	12.89	132.58	28.23	10980.8	115.16	254.27	115.995	262.208	79.4618		3.88258	3.99989	0.156071	0.00336111	0.007701	0.00298684	0.0398089	0.014044	0.166954	0.0652727	0.338024	0.0762722	0.766358	0.161314
This study	Training set	I-type zircon	I-type zircon	correct	Dongleiwan-3	South East, China					Dongleiwan granodiorite porphyry	146	103.26	389.22	0.0122	26.2	0.0487	0.784	1.406	0.696	7.53	2.48	29.45	11.54	59.47	13.8	146.4	32.7	8774	206.65	219.28	208.149	226.126	58.5097		3.33097	4.37818	0.187143	0.00544444	0.00934219	0.00457895	0.0479618	0.0155975	0.181231	0.0699394	0.356108	0.0816568	0.846243	0.186857
This study	Training set	I-type zircon	I-type zircon	correct	Dongleiwan-5	South East, China					Dongleiwan granodiorite porphyry	146	97.21	221.85	0.0132	14.86	0.0228	0.282	0.74	0.318	4.04	1.282	16.25	6.53	34.54	8.24	90.56	20.85	9636.54	80.95	121.9	81.5371	125.706	79.5836		3.13581	2.4955	0.106143	0.00195833	0.00491694	0.00209211	0.0257325	0.00806289	0.1	0.0395758	0.206826	0.0487574	0.523468	0.119143
This study	Training set	I-type zircon	I-type zircon	correct	Dongleiwan-6	South East, China					Dongleiwan granodiorite porphyry	146	119.41	398.9	0.0333	25.25	0.0481	0.615	1.167	0.464	7.77	2.554	31.41	12.02	61.97	14.55	153.22	32.56	9775.52	172.98	207.97	174.235	214.463	77.9883		3.85194	4.48706	0.180357	0.00427083	0.00775415	0.00305263	0.0494904	0.0160629	0.193292	0.0728485	0.371078	0.0860947	0.885665	0.186057
This study	Training set	I-type zircon	I-type zircon	correct	Dongleiwan-7	South East, China					Dongleiwan granodiorite porphyry	146	109.53	352.53	0.0687	20.24	0.0322	0.575	1.278	0.527	6.37	2.151	26.09	10.36	54.97	13.05	142.4	32.58	9586.99	122.69	161	123.58	166.026	65.7886		3.53323	3.96547	0.144571	0.00399306	0.00849169	0.00346711	0.0405732	0.0135283	0.160554	0.0627879	0.329162	0.0772189	0.823121	0.186171
This study	Training set	I-type zircon	I-type zircon	correct	Dongleiwan-8	South East, China					Dongleiwan granodiorite porphyry	146	109.19	314.52	0.00344	17.66	0.0252	0.334	0.99	0.401	5.75	2.015	24.97	9.47	50.3	11.79	125.83	28.09	11363.7	95.43	162.11	96.1222	167.171	99.9827		3.52226	3.53791	0.126143	0.00231944	0.00657807	0.00263816	0.0366242	0.012673	0.153662	0.0573939	0.301198	0.0697633	0.727341	0.160514
This study	Training set	I-type zircon	I-type zircon	correct	Dongleiwan-9	South East, China					Dongleiwan granodiorite porphyry	146	209.05	498.98	0.0816	13.29	0.0547	0.582	1.242	0.433	7.93	3.005	38.48	15.7	82.05	19.06	199.34	42.02	10443.5	84.45	264.45	85.0625	272.706	97.0991		6.74355	5.61282	0.0949286	0.00404167	0.00825249	0.00284868	0.0505096	0.0188994	0.2368	0.0951515	0.491317	0.112781	1.15225	0.240114
1	Testing set	S-type zircon	I-type zircon	wrong	KB42	Laclan Fold Belt, Australia		75.11	0.777474	1.09935	Bog Hole Monzogranite	430	288.904	707.745	0.0201126	12.3489	0.049159	0.621238	2.03885	0.281045	11.7579	4.32905	57.8635	22.6414	117.136	25.245	240.251	48.3022	9874.83	135.967	261.112	138.892	281.995	121.522		9.31947	7.96114	0.0882066	0.00431416	0.0135472	0.00184898	0.0748912	0.0272267	0.356083	0.137221	0.701411	0.149379	1.38873	0.276012
1	Testing set	S-type zircon	S-type zircon	correct	KB42	Laclan Fold Belt, Australia		75.11	0.777474	1.09935	Bog Hole Monzogranite	430	1500.69	2883.87	0.0170516	1.90742	0.0406325	0.645624	2.83477	0.230726	28.1269	13.8237	221.664	94.5263	504.242	113.914	1067.15	204.147	12489.7	73.9502	507.192	75.5411	547.754	421.529		48.4095	32.4395	0.0136244	0.0044835	0.0188357	0.00151794	0.179152	0.0869416	1.36409	0.572887	3.01941	0.67405	6.16847	1.16655
1	Testing set	S-type zircon	S-type zircon	correct	KB42	Laclan Fold Belt, Australia		75.11	0.777474	1.09935	Bog Hole Monzogranite	430	609.926	1253.05	0.00621098	3.47981	0.0214304	0.440581	1.83299	0.29537	15.3922	6.8566	99.4532	42.1616	222.101	49.21	464.46	91.2977	13041.8	73.2478	369.893	74.8236	399.476	279.989		19.675	14.0951	0.0248558	0.00305959	0.0121794	0.00194323	0.0980396	0.0431233	0.61202	0.255525	1.32995	0.291183	2.68474	0.521701
1	Testing set	S-type zircon	I-type zircon	wrong	KB42	Laclan Fold Belt, Australia		75.11	0.777474	1.09935	Bog Hole Monzogranite	430	351.806	1066.33	0.00385096	18.2634	0.0518864	1.16276	3.39046	0.81373	21.0631	7.06553	91.3905	33.8217	162.894	34.6916	321.801	61.8709	11544.4	198.128	310.036	202.39	334.831	105.553		11.3486	11.9947	0.130453	0.00807474	0.0225279	0.00535348	0.13416	0.0444373	0.562403	0.20498	0.975411	0.205276	1.86012	0.353548
1	Testing set	S-type zircon	S-type zircon	correct	KB42	Laclan Fold Belt, Australia		75.11	0.777474	1.09935	Bog Hole Monzogranite	430	763.895	1671.83	0.0708046	11.9088	0.085058	1.15992	4.14703	0.66354	27.0901	10.5028	142.074	56.1996	280.253	62.6162	584.543	113.371	10505.4	147.769	365.461	150.948	394.688	156.745		24.6418	18.8057	0.0850632	0.00805501	0.027555	0.0043654	0.172548	0.0660551	0.874303	0.340604	1.67816	0.37051	3.37886	0.647834
1	Testing set	S-type zircon	S-type zircon	correct	KB42	Laclan Fold Belt, Australia		75.11	0.777474	1.09935	Bog Hole Monzogranite	430	1476.86	2885.69	0.00706981	1.86748	0.0275774	0.653732	3.08613	0.199978	29.17	14.1559	218.155	93.618	496.027	108.407	986.363	181.649	12050.5	73.3057	424.841	74.8827	458.818	404.395		47.6405	32.4599	0.0133391	0.00453981	0.0205058	0.00131565	0.185796	0.0890306	1.34249	0.567382	2.97022	0.641459	5.70152	1.03799
1	Testing set	S-type zircon	S-type zircon	correct	KB42	Laclan Fold Belt, Australia		75.11	0.777474	1.09935	Bog Hole Monzogranite	430	1130.83	2288.62	0.00321839	6.8786	0.0383482	0.669467	3.58941	0.348868	28.5123	12.3972	184.998	76.1338	390.852	85.0357	768.665	141.004	11175.8	88.8778	348.581	90.7898	376.458	327.877		36.4782	25.7438	0.0491329	0.00464908	0.0238499	0.00229518	0.181607	0.0779701	1.13845	0.461417	2.34043	0.50317	4.44315	0.805736
1	Testing set	S-type zircon	S-type zircon	correct	KB42	Laclan Fold Belt, Australia		75.11	0.777474	1.09935	Bog Hole Monzogranite	430	1982.72	4014.95	0.0922538	2.0496	0.0733715	1.15816	4.27695	0.255187	37.7318	18.7464	300.005	128.793	694.508	156.541	1477.97	279.359	12174.4	94.1195	712.09	96.1443	769.04	329.18		63.9588	45.1626	0.01464	0.00804277	0.0284183	0.00167886	0.24033	0.117902	1.84618	0.780565	4.15873	0.926276	8.54316	1.59634
1	Testing set	S-type zircon	S-type zircon	correct	KB42	Laclan Fold Belt, Australia		75.11	0.777474	1.09935	Bog Hole Monzogranite	430	766.979	1410.19	0.00214624	1.20794	0.0444884	0.854298	3.32142	0.0787041	22.7839	9.00986	120.276	47.0993	231.88	48.3404	435.855	81.9313	11351.1	91.2031	346.057	93.1651	373.733	177.001		24.7413	15.8627	0.00862815	0.00593262	0.0220692	0.00051779	0.14512	0.0566658	0.740157	0.28545	1.3885	0.286038	2.51939	0.468179
1	Testing set	S-type zircon	S-type zircon	correct	KB42	Laclan Fold Belt, Australia		75.11	0.777474	1.09935	Bog Hole Monzogranite	430	1632.27	3268.58	0.00616374	2.37515	0.0407292	0.764381	3.72875	0.23857	33.3115	16.32	248.879	106.104	560.377	122.852	1108.59	207.13	12329.1	104.079	583.758	106.318	630.444	392.342		52.6539	36.767	0.0169654	0.0053082	0.0247758	0.00156954	0.212175	0.102642	1.53156	0.643053	3.35555	0.726933	6.40801	1.1836
1	Testing set	S-type zircon	I-type zircon	wrong	KB42	Laclan Fold Belt, Australia		75.11	0.777474	1.09935	Bog Hole Monzogranite	430	222.394	472.359	0.00271383	7.94377	0.058562	0.821278	1.47348	0.667408	8.88929	3.01272	37.0267	14.0371	73.0501	17.3537	176.214	39.4561	10064.8	164.554	296.531	168.094	320.246	70.213		7.17401	5.31337	0.0567412	0.00570332	0.00979057	0.00439084	0.0566197	0.0189479	0.227857	0.0850736	0.437425	0.102685	1.01858	0.225464
1	Testing set	I-type zircon	I-type zircon	correct	BB46	Laclan Fold Belt, Australia		74.55	0.725697	1.02719	Delegate Monzogranite	400	596	1676	0.128	14.69	0.144	1.84	3.9	0.528	30	10.62	154.6	60.4	291.8	64.6	590	105	11170	270.3	612	275.705	657.711	123.663		19.2258	18.8526	0.104929	0.0127778	0.0259136	0.00347368	0.191083	0.0667925	0.951385	0.366061	1.74731	0.382249	3.4104	0.6
1	Testing set	I-type zircon	I-type zircon	correct	BB46	Laclan Fold Belt, Australia		74.55	0.725697	1.02719	Delegate Monzogranite	400	646	1716	0.01	12.37	0.057	1.52	4.54	0.465	31.01	11.52	160.6	63.32	307.9	67.6	607.1	108.2	10930	245.1	557.6	250.001	599.248	141.032		20.8387	19.3026	0.0883571	0.0105556	0.0301661	0.00305921	0.197516	0.0724528	0.988308	0.383758	1.84371	0.4	3.50925	0.618286
1	Testing set	I-type zircon	I-type zircon	correct	MG31	Laclan Fold Belt, Australia		74.09	0.778218	1.02506	Nelligen Granodiorite	400	403.4	1199	0.0091	16.51	0.043	0.77	2.48	0.44	17.52	7.28	104	41.88	210.7	49.2	455.5	84.8	9331	163	413.1	166.26	443.955	177		13.0129	13.4871	0.117929	0.00534722	0.0164784	0.00289474	0.111592	0.0457862	0.64	0.253818	1.26168	0.291124	2.63295	0.484571
1	Testing set	I-type zircon	I-type zircon	correct	MG31	Laclan Fold Belt, Australia		74.09	0.778218	1.02506	Nelligen Granodiorite	400	582.2	2389	0.2	20.64	0.151	1.92	4.67	0.662	33.9	14.52	210.1	83.8	419.6	94.6	865	157.5	9739	264	765	269.279	822.139	154.416		18.7806	26.8729	0.147429	0.0133333	0.0310299	0.00435526	0.215924	0.0913208	1.29292	0.507879	2.51257	0.559763	5	0.9
1	Testing set	I-type zircon	I-type zircon	correct	BB62	Laclan Fold Belt, Australia		74.86	0.746701	1.04249	Wullwye Granodiorite	400	397.4	1263	0.0006	31.26	0.07	1.56	4.19	1.32	23.08	7.92	108.8	42.67	217.2	52.14	517.9	100.38	9570	148.9	296.1	151.878	318.216	95.7102		12.8194	14.207	0.223286	0.0108333	0.0278405	0.00868421	0.147006	0.0498113	0.669538	0.258606	1.3006	0.308521	2.99364	0.5736
1	Testing set	I-type zircon	I-type zircon	correct	BB62	Laclan Fold Belt, Australia		74.86	0.746701	1.04249	Wullwye Granodiorite	400	460.8	2443	0.035	25.18	0.48	8.12	15.64	5	67.6	20.5	244.1	86.3	408	88.4	808	148.7	8309	223.3	285.8	227.765	307.147	45.669		14.8645	27.4803	0.179857	0.0563889	0.10392	0.0328947	0.430573	0.128931	1.50215	0.52303	2.44311	0.523077	4.67052	0.849714
1	Testing set	I-type zircon	I-type zircon	correct	BB62	Laclan Fold Belt, Australia		74.86	0.746701	1.04249	Wullwye Granodiorite	400	485	1799	0.189	38.16	0.138	2.32	5.13	1.7	31	10.67	149.1	61	312.6	73.6	702.7	145.8	9061	169.1	313.2	172.482	336.593	93.3316		15.6452	20.2362	0.272571	0.0161111	0.0340864	0.0111842	0.197452	0.0671069	0.917538	0.369697	1.87186	0.435503	4.06185	0.833143
1	Testing set	I-type zircon	I-type zircon	correct	BB62	Laclan Fold Belt, Australia		74.86	0.746701	1.04249	Wullwye Granodiorite	400	496.4	1374	0.119	22.27	0.108	1.92	4.3	1.24	24.5	8.48	114.9	46.1	236.4	56.6	550	109	10416	115.3	263.9	117.606	283.611	86.5647		16.0129	15.4556	0.159071	0.0133333	0.0285714	0.00815789	0.156051	0.0533333	0.707077	0.279394	1.41557	0.334911	3.17919	0.622857
2	Testing set	S-type zircon	S-type zircon	correct	181203\LA3-01	Germany					Lusatian Granitoids	548.9	567	1020	0.029	8.3	0.058	0.52	1.55	0.121	12.9	5.1	74	32.5	177	41.5	418	94.5	9560	64.3	621	66.071	683.871	190.05		18.2903	11.4736	0.0592857	0.00361111	0.010299	0.000796053	0.0821656	0.0320755	0.455385	0.19697	1.05988	0.245562	2.41618	0.54
2	Testing set	S-type zircon	S-type zircon	correct	181203\LA3-03	Germany					Lusatian Granitoids	547.5	1055	1795	0.0021	1.42	0.131	2.41	6.14	0.187	40.3	13.11	164.1	59.5	278	53.9	478	91.3	9350	55.9	142.9	57.4357	157.331	94.8177		34.0323	20.1912	0.0101429	0.0167361	0.0407973	0.00123026	0.256688	0.0824528	1.00985	0.360606	1.66467	0.318935	2.76301	0.521714
2	Testing set	S-type zircon	S-type zircon	correct	181203\LA3-05	Germany					Lusatian Granitoids	540.741	1791	3650	0.084	1.62	0.106	1.88	5.44	0.093	47.9	21.26	302	121	601	123.1	1096	211	11240	98.8	576	101.48	633.464	216.153		57.7742	41.0574	0.0115714	0.0130556	0.0361462	0.000611842	0.305096	0.133711	1.85846	0.733333	3.5988	0.728402	6.33526	1.20571
2	Testing set	S-type zircon	S-type zircon	correct	181203\LA3-06	Germany					Lusatian Granitoids	513.8	634	1207	0.05	3.64	0.107	1.05	2.3	0.103	16.4	7.04	98	38.8	197	40.9	363	72.5	10690	126	436	129.246	477.38	135.942		20.4516	13.5771	0.026	0.00729167	0.0152824	0.000677632	0.104459	0.0442767	0.603077	0.235152	1.17964	0.242012	2.09827	0.414286
2	Testing set	S-type zircon	S-type zircon	correct	181203\LA3-07	Germany					Lusatian Granitoids	579.27	1140	2330	0.022	1.96	0.142	3.16	8.2	0.21	48.7	17.26	216.2	78.5	365	71.9	619	121.6	9360	91.2	286	93.8529	316.533	94.7836		36.7742	26.2092	0.014	0.0219444	0.054485	0.00138158	0.310191	0.108553	1.33046	0.475758	2.18563	0.425444	3.57803	0.694857
2	Testing set	S-type zircon	S-type zircon	correct	181203\LA3-08	Germany					Lusatian Granitoids	552.634	608	990	0.0011	1.06	0.05	1.28	3.06	0.068	20.3	6.93	89.3	32.7	155	30.9	278.6	54.2	8520	43.6	132.5	44.8092	146.004	98.9486		19.6129	11.1361	0.00757143	0.00888889	0.0203322	0.000447368	0.129299	0.0435849	0.549538	0.198182	0.928144	0.18284	1.6104	0.309714
2	Testing set	S-type zircon	S-type zircon	correct	181203\LA3-09	Germany					Lusatian Granitoids	461.7	1534	3463	0.04	2.13	0.075	0.93	3.66	0.087	35.2	17.2	265.8	112.2	590	126.7	1165	228.5	11230	176.1	1338	180.171	1452.52	358.429		49.4839	38.9539	0.0152143	0.00645833	0.0243189	0.000572368	0.224204	0.108176	1.63569	0.68	3.53293	0.749704	6.7341	1.30571
2	Testing set	S-type zircon	S-type zircon	correct	181203\LA3-12	Germany					Lusatian Granitoids	561.788	1072	1780	0.01	0.79	0.042	0.84	3.5	0.09	26.6	10.59	150.1	57.9	290	60.4	533	109.4	10520	31.9	175	32.7995	193.126	221.576		34.5806	20.0225	0.00564286	0.00583333	0.0232558	0.000592105	0.169427	0.0666038	0.923692	0.350909	1.73653	0.357396	3.08092	0.625143
2	Testing set	S-type zircon	S-type zircon	correct	181203\LA3-13	Germany					Lusatian Granitoids	483.5	872	2242	0.0047	2.06	0.216	3.62	8.16	0.177	53.2	16.9	209.7	75.6	350	66.1	565	108	9500	119.9	246.3	122.804	268.339	83.6267		28.129	25.2193	0.0147143	0.0251389	0.0542193	0.00116447	0.338854	0.106289	1.29046	0.458182	2.09581	0.391124	3.2659	0.617143
2	Testing set	S-type zircon	S-type zircon	correct	181203\LA3-14	Germany					Lusatian Granitoids	508.6	1143	2460	0.007	1.6	0.15	2.74	7.8	0.151	48.1	17.4	223	82.4	394	78	676	131.3	10300	97.2	304	99.6781	332.568	109.977		36.871	27.6715	0.0114286	0.0190278	0.0518272	0.000993421	0.306369	0.109434	1.37231	0.499394	2.35928	0.461538	3.90751	0.750286
2	Testing set	S-type zircon	S-type zircon	correct	181203\LA3-15	Germany					Lusatian Granitoids	573.504	1062	1913	0.0004	0.96	0.072	1.1	3.38	0.119	25.9	11.19	152.8	62.8	315	65.9	596	118.2	10630	40.6	258	41.7691	285.273	184.116		34.2581	21.5186	0.00685714	0.00763889	0.0224585	0.000782895	0.164968	0.0703774	0.940308	0.380606	1.88623	0.389941	3.44509	0.675429
2	Testing set	S-type zircon	S-type zircon	correct	181203\LA3-16	Germany					Lusatian Granitoids	500.568	1630	3266	0.0028	1.26	0.058	0.58	3.49	0.058	34.5	16.79	253.4	107.9	560.8	119.5	1092	217	10530	111.6	871	114.4	951.596	509.504		52.5806	36.7379	0.009	0.00402778	0.0231894	0.000381579	0.219745	0.105597	1.55938	0.653939	3.35808	0.707101	6.31214	1.24
2	Testing set	S-type zircon	I-type zircon	wrong	181203\LA3-20	Germany					Lusatian Granitoids	484.3	624	1888	0.023	2.71	0.272	4.95	9.3	0.218	51.5	15.74	184.2	64.1	284.6	53.6	445	85.6	8410	122.2	199.2	125.165	217.053	57.0186		20.129	21.2373	0.0193571	0.034375	0.061794	0.00143421	0.328025	0.0989937	1.13354	0.388485	1.70419	0.31716	2.57225	0.489143
2	Testing set	S-type zircon	S-type zircon	correct	181203\LA3-21	Germany					Lusatian Granitoids	605	683	1410	0.056	3.07	0.083	1.27	3.86	0.356	27.3	9.55	124.6	48	229.7	47.2	420	86	9700	66.3	215.1	68.3155	239.075	130.39		22.0323	15.8605	0.0219286	0.00881944	0.0256478	0.00234211	0.173885	0.0600629	0.766769	0.290909	1.37545	0.27929	2.42775	0.491429
2	Testing set	S-type zircon	S-type zircon	correct	181203\LA3-22	Germany					Lusatian Granitoids	542.457	926	2038	0.008	2.25	0.064	1.21	3.28	0.113	28.3	11.61	164.1	66.6	333	69.9	615	120.5	9790	102.2	488	104.981	536.836	185.65		29.871	22.9246	0.0160714	0.00840278	0.021794	0.000743421	0.180255	0.0730189	1.00985	0.403636	1.99401	0.413609	3.55491	0.688571
2	Testing set	S-type zircon	S-type zircon	correct	181203\LA3-25	Germany					Lusatian Granitoids	526.6	1344	2661	0.041	2.89	0.207	2.71	7.44	0.165	50.7	17.98	232.9	89.9	424	83.9	734	144.2	9180	110	315	112.905	345.622	117.245		43.3548	29.9325	0.0206429	0.0188194	0.0494352	0.00108553	0.32293	0.113082	1.43323	0.544848	2.53892	0.49645	4.24277	0.824
2	Testing set	S-type zircon	S-type zircon	correct	181203\LA3-26	Germany					Lusatian Granitoids	527.908	1096	2313	0.019	1.68	0.121	1.33	4.59	0.108	36.4	14.54	194.4	76.1	374	76.2	661	131.2	10800	83.2	356	85.4028	390.691	188.518		35.3548	26.018	0.012	0.00923611	0.0304983	0.000710526	0.231847	0.0914465	1.19631	0.461212	2.23952	0.450888	3.82081	0.749714
2	Testing set	S-type zircon	S-type zircon	correct	181203\LA3-28	Germany					Lusatian Granitoids	509	694	1671	0.0042	2.31	0.211	4.23	8.33	0.3	45.3	14.26	163.8	57	254.5	47.9	401	76.9	9020	86.1	154.5	88.2969	169.03	58.3873		22.3871	18.7964	0.0165	0.029375	0.0553488	0.00197368	0.288535	0.0896855	1.008	0.345455	1.52395	0.283432	2.31792	0.439429
2	Testing set	S-type zircon	S-type zircon	correct	181203\LA3-29	Germany					Lusatian Granitoids	491.8	871	2119	0.011	2.26	0.22	4.04	8.89	0.241	51.6	17.12	202.7	72.2	326.8	61.6	520	100.9	9610	117	212.3	119.883	231.611	72.9742		28.0968	23.8358	0.0161429	0.0280556	0.0590698	0.00158553	0.328662	0.107673	1.24738	0.437576	1.95689	0.364497	3.00578	0.576571
2	Testing set	S-type zircon	I-type zircon	wrong	181203\LA3-30	Germany					Lusatian Granitoids	605.136	431	974	0.006	2.27	0.076	1.47	3.57	0.17	19.9	7.14	86.9	32.1	155.8	30.1	271	55.1	8900	43.1	144	44.4106	160.054	83.4574		13.9032	10.9561	0.0162143	0.0102083	0.0237209	0.00111842	0.126752	0.0449057	0.534769	0.194545	0.932934	0.178107	1.56647	0.314857
2	Testing set	S-type zircon	S-type zircon	correct	181203\LA3-32	Germany					Lusatian Granitoids	506.9	1990	3729	0.019	0.83	0.06	0.96	4.76	0.093	40.3	19.63	288.9	122.2	638	136.4	1224	245.2	11140	65.7	529.6	67.3694	579.207	361.631		64.1935	41.946	0.00592857	0.00666667	0.0316279	0.000611842	0.256688	0.123459	1.77785	0.740606	3.82036	0.807101	7.07514	1.40114
2	Testing set	S-type zircon	S-type zircon	correct	181203\LA3-33	Germany					Lusatian Granitoids	593.5	1410	2330	0.066	1.85	0.261	3.66	8.3	0.197	53.7	17.2	207	76.5	352	69.2	600	116.8	9550	56.5	332	58.1845	368.306	81.4971		45.4839	26.2092	0.0132143	0.0254167	0.0551495	0.00129605	0.342038	0.108176	1.27385	0.463636	2.10778	0.409467	3.46821	0.667429
2	Testing set	S-type zircon	S-type zircon	correct	181203\LA3-35	Germany					Lusatian Granitoids	554.4	1440	3050	0.014	2.96	0.225	3.62	9.33	0.223	54.9	20	258	102.7	495	100.7	900	178	9690	150.2	467	154.379	514.745	98.9235		46.4516	34.3082	0.0211429	0.0251389	0.0619934	0.00146711	0.349682	0.125786	1.58769	0.622424	2.96407	0.595858	5.20231	1.01714
2	Testing set	S-type zircon	S-type zircon	correct	181203\LA3-36	Germany					Lusatian Granitoids	490.1	1706	3310	0.056	1.05	0.075	0.87	4.06	0.049	34.9	17.19	260	109.2	582	130	1231	250	12000	87.1	927	89.2389	1011.04	362.89		55.0323	37.2328	0.0075	0.00604167	0.0269767	0.000322368	0.222293	0.108113	1.6	0.661818	3.48503	0.769231	7.11561	1.42857
2	Testing set	S-type zircon	S-type zircon	correct	181203\LA3-37	Germany					Lusatian Granitoids	528.397	1123	2256	0.058	1.44	0.113	1.91	4.7	0.24	31	12.64	178.2	73.6	377	80.4	736	145	11280	68.6	465	70.4179	510.354	131.213		36.2258	25.3768	0.0102857	0.0132639	0.0312292	0.00157895	0.197452	0.0794969	1.09662	0.446061	2.25749	0.47574	4.25434	0.828571
2	Testing set	S-type zircon	S-type zircon	correct	181203\LA3-38	Germany					Lusatian Granitoids	562.2	1106	2010	0.0064	1.51	0.063	1.25	4.2	0.084	30.2	12.17	166.3	66.1	334	68.5	619	124	10740	64.7	329	66.5258	363.102	172.635		35.6774	22.6097	0.0107857	0.00868056	0.027907	0.000552632	0.192357	0.0765409	1.02338	0.400606	2	0.405325	3.57803	0.708571
2	Testing set	S-type zircon	S-type zircon	correct	181203\LA3-39	Germany					Lusatian Granitoids	498	540	1329	0.017	1.18	0.138	2.06	6	0.217	33	10.77	125.2	45.8	209	41.2	340	67.3	9000	50.4	124.8	51.6579	136.291	81.6434		17.4194	14.9494	0.00842857	0.0143056	0.0398671	0.00142763	0.210191	0.0677358	0.770462	0.277576	1.2515	0.243787	1.96532	0.384571
2	Testing set	S-type zircon	S-type zircon	correct	181203\LA3-40	Germany					Lusatian Granitoids	567.444	1072	1950	0.011	1.49	0.097	2.16	5.58	0.099	37.2	12.86	166	64.7	310	60.1	534	104.6	10000	61.3	199	63.0462	219.817	106.601		34.5806	21.9348	0.0106429	0.015	0.0370764	0.000651316	0.236943	0.0808805	1.02154	0.392121	1.85629	0.355621	3.08671	0.597714
2	Testing set	S-type zircon	S-type zircon	correct	181203\LA3-45	Germany					Lusatian Granitoids	576	883	1640	0.024	1.67	0.208	3.22	7.1	0.228	38.1	12.67	148.5	54.8	259.5	51.2	449	88.1	9410	58.9	171	60.6035	189.154	67.0335		28.4839	18.4477	0.0119286	0.0223611	0.0471761	0.0015	0.242675	0.0796855	0.913846	0.332121	1.55389	0.302959	2.59538	0.503429
2	Testing set	S-type zircon	S-type zircon	correct	181203\LA3-46	Germany					Lusatian Granitoids	513.847	941	1838	0.017	2.1	0.153	3.22	8.4	0.203	44.2	14.39	169.7	62	284	53.6	465	93.6	8650	76.7	150.5	78.6759	164.785	72.9042		30.3548	20.6749	0.015	0.0223611	0.055814	0.00133553	0.281529	0.0905031	1.04431	0.375758	1.7006	0.31716	2.68786	0.534857
2	Testing set	S-type zircon	S-type zircon	correct	181203\LA3-49	Germany					Lusatian Granitoids	557.606	1180	2020	0.0022	1.15	0.073	1.43	3.69	0.094	25.1	10.9	158	64.9	337	72.9	669	136	10770	48.7	365	50.0629	402.529	153.308		38.0645	22.7222	0.00821429	0.00993056	0.0245183	0.000618421	0.159873	0.0685535	0.972308	0.393333	2.01796	0.431361	3.86705	0.777143
2	Testing set	S-type zircon	S-type zircon	correct	181203\LA3-50	Germany					Lusatian Granitoids	587.841	723	1513	0.014	4	0.133	2.75	5.6	0.261	31.6	10.96	136.9	50.2	241	47.1	418	83.7	9410	78.1	224	80.406	248.264	74.2282		23.3226	17.0191	0.0285714	0.0190972	0.0372093	0.00171711	0.201274	0.0689308	0.842462	0.304242	1.44311	0.278698	2.41618	0.478286
2	Testing set	S-type zircon	S-type zircon	correct	181203\LA3-51	Germany					Lusatian Granitoids	574	877	1674	0.008	1.4	0.088	1.64	5.28	0.109	33.6	12.06	149.5	55.9	265	52.1	459	90.7	10550	53.9	161.6	55.4534	178.697	119.473		28.2903	18.8301	0.01	0.0113889	0.0350831	0.000717105	0.214013	0.0758491	0.92	0.338788	1.58683	0.308284	2.65318	0.518286
2	Testing set	S-type zircon	S-type zircon	correct	181203\LA3-52	Germany					Lusatian Granitoids	533.5	1417	3450	0.029	2	0.099	2.07	6.54	0.19	47.6	20.5	289	114.3	562	115.5	998	193.6	11060	129.2	649	132.657	712.898	183.803		45.7097	38.8076	0.0142857	0.014375	0.0434551	0.00125	0.303185	0.128931	1.77846	0.692727	3.36527	0.683432	5.76879	1.10629
2	Testing set	S-type zircon	S-type zircon	correct	181203\LA3-53	Germany					Lusatian Granitoids	553.826	573	1200	0.013	1.55	0.105	1.7	4.89	0.15	28.7	9.3	112	41	183	35	301	58.3	9370	51.4	108	52.8286	119.03	88.7862		18.4839	13.4983	0.0110714	0.0118056	0.0324917	0.000986842	0.182803	0.0584906	0.689231	0.248485	1.09581	0.207101	1.73988	0.333143
2	Testing set	S-type zircon	S-type zircon	correct	181203\LA3-54	Germany					Lusatian Granitoids	561.171	1410	3390	0.014	3.07	0.201	4.91	12.1	0.242	74	25.3	312	111.7	507	97.1	799	152	10200	164.5	394	169.134	434.765	89.3289		45.4839	38.1327	0.0219286	0.0340972	0.0803987	0.00159211	0.471338	0.159119	1.92	0.67697	3.03593	0.574556	4.6185	0.868571
2	Testing set	S-type zircon	S-type zircon	correct	181203\LA3-58	Germany					Lusatian Granitoids	532.6	1689	3577	0.003	1.89	0.073	1.68	4.83	0.167	44.6	19.44	278.9	114.4	584	122.1	1070	212.5	10980	120.4	645	123.616	708.4	223.755		54.4839	40.2362	0.0135	0.0116667	0.032093	0.00109868	0.284076	0.122264	1.71631	0.693333	3.49701	0.722485	6.18497	1.21429
2	Testing set	S-type zircon	S-type zircon	correct	181203\LA4-03	Germany					Lusatian Granitoids	497	1320	2570	0.039	1.82	0.156	2.49	6.2	0.152	47	18.3	233	86.8	411	81.5	705	135	10040	92.7	382	95.0088	417.103	131.155		42.5806	28.9089	0.013	0.0172917	0.041196	0.001	0.299363	0.115094	1.43385	0.526061	2.46108	0.482249	4.07514	0.771429
2	Testing set	S-type zircon	S-type zircon	correct	181203\LA4-05	Germany					Lusatian Granitoids	514.969	1367	2590	0.013	2.27	0.134	2.31	5.71	0.251	46.9	16.8	222	83.4	412	82.3	735	144	10280	83.7	397	85.861	434.762	134.983		44.0968	29.1339	0.0162143	0.0160417	0.0379402	0.00165132	0.298726	0.10566	1.36615	0.505455	2.46707	0.486982	4.24855	0.822857
2	Testing set	S-type zircon	S-type zircon	correct	181203\LA4-06	Germany					Lusatian Granitoids	563.335	998	1880	0.004	1.44	0.16	2.14	5.8	0.291	39	13.3	166	61.9	293	58.9	532	105	10910	54.4	327	55.9383	360.962	106.191		32.1935	21.1474	0.0102857	0.0148611	0.0385382	0.00191447	0.248408	0.0836478	1.02154	0.375152	1.75449	0.348521	3.07514	0.6
2	Testing set	S-type zircon	S-type zircon	correct	181203\LA4-07	Germany					Lusatian Granitoids	555.995	1060	1780	0.019	4.13	0.149	3.13	7.47	0.64	43.9	14.9	169	58.6	258	49.1	423	82.7	9900	63.6	224	65.3747	246.966	76.6174		34.1935	20.0225	0.0295	0.0217361	0.0496346	0.00421053	0.279618	0.0937107	1.04	0.355152	1.54491	0.290533	2.44509	0.472571
2	Testing set	S-type zircon	S-type zircon	correct	181203\LA4-09	Germany					Lusatian Granitoids	544.6	1130	2310	0.032	2.57	0.181	3.12	10	0.37	55	18.5	219	77.6	350	68.4	576	112	9900	78.8	230	80.9532	253.106	92.0923		36.4516	25.9843	0.0183571	0.0216667	0.0664452	0.00243421	0.350318	0.116352	1.34769	0.470303	2.09581	0.404734	3.32948	0.64
2	Testing set	S-type zircon	S-type zircon	correct	181203\LA4-12	Germany					Lusatian Granitoids	474	754	1538	0.026	2.07	0.099	2	4.61	0.232	30.2	10.6	132.4	50.6	245	48.6	429	85.4	8570	67.1	238.4	68.693	259.328	94.9202		24.3226	17.3003	0.0147857	0.0138889	0.0306312	0.00152632	0.192357	0.0666667	0.814769	0.306667	1.46707	0.287574	2.47977	0.488
2	Testing set	S-type zircon	S-type zircon	correct	181203\LA4-13	Germany					Lusatian Granitoids	468.3	953	2270	0.019	2.15	0.166	3.69	8.21	0.408	48.5	16.9	208	76	356	68.4	582	112.6	9070	97.5	334	99.7865	362.98	81.7035		30.7419	25.5343	0.0153571	0.025625	0.0545515	0.00268421	0.308917	0.106289	1.28	0.460606	2.13174	0.404734	3.36416	0.643429
2	Testing set	S-type zircon	I-type zircon	wrong	181203\LA4-14	Germany					Lusatian Granitoids	538.7	374	880	0.005	9.4	0.027	0.71	2.94	0.313	18.5	6.15	73.5	26.5	131.1	30.5	309	66.1	12230	95	888	97.5673	976.263	128.521		12.0645	9.89876	0.0671429	0.00493056	0.0195349	0.00205921	0.117834	0.0386792	0.452308	0.160606	0.78503	0.180473	1.78613	0.377714
2	Testing set	S-type zircon	S-type zircon	correct	181203\LA4-19	Germany					Lusatian Granitoids	521.2	1105	1840	0.042	2.6	0.081	1.89	4.7	0.224	34.7	12.6	158	59.5	285	58.1	506	101	9470	65.4	392.3	67.1092	430.055	117.215		35.6452	20.6974	0.0185714	0.013125	0.0312292	0.00147368	0.221019	0.0792453	0.972308	0.360606	1.70659	0.343787	2.92486	0.577143
2	Testing set	S-type zircon	S-type zircon	correct	181203\LA4-21	Germany					Lusatian Granitoids	603.745	535	1060	0.052	10.9	0.058	0.61	1.9	0.35	12.3	5.12	79.4	34.2	193	46.4	472	100.2	11930	43.6	556	44.9227	617.844	171.953		17.2581	11.9235	0.0778571	0.00423611	0.0126246	0.00230263	0.0783439	0.0322013	0.488615	0.207273	1.15569	0.274556	2.72832	0.572571
2	Testing set	S-type zircon	S-type zircon	correct	181203\LA4-25	Germany					Lusatian Granitoids	493.7	1130	2199	0.01	2.26	0.165	2.59	7.7	0.4	52.3	18.28	214.2	72.4	316	60.8	512	95.6	10200	104	556	106.573	606.764	110.521		36.4516	24.7357	0.0161429	0.0179861	0.0511628	0.00263158	0.333121	0.114969	1.31815	0.438788	1.89222	0.359763	2.95954	0.546286
2	Testing set	S-type zircon	S-type zircon	correct	181203\LA4-27	Germany					Lusatian Granitoids	517.4	491	997	0.011	1.72	0.128	2	4.55	0.476	21.3	7.12	90	32.9	156.3	32.2	288	59.2	7820	40.1	133.6	41.1403	146.366	64.7802		15.8387	11.2148	0.0122857	0.0138889	0.0302326	0.00313158	0.135669	0.0447799	0.553846	0.199394	0.935928	0.190533	1.66474	0.338286
2	Testing set	S-type zircon	S-type zircon	correct	181203\LA4-29	Germany					Lusatian Granitoids	562.61	1243	2457	0.02	1.69	0.14	2.3	5.83	0.271	44.5	16.71	215.2	80.5	385	77.4	672	132.4	10700	65.7	283	67.5554	312.355	130.478		40.0968	27.6378	0.0120714	0.0159722	0.0387375	0.00178289	0.283439	0.105094	1.32431	0.487879	2.30539	0.457988	3.88439	0.756571
3	Testing set	S-type zircon	S-type zircon	correct	18OHZ18-20	North China Craton		69.49	0.609207	1.46706	Hongzhao pera-aluminous granite	2490	844.668	1406.31	0	24.4754	0.0823637	1.97823	4.42041	0.572086	27.6849	10.0825	127.234	48.2484	216.864	46.202	418.253	80.4317	18512.3	117.708	123.92	133.148	192.708	93.1007		27.2474	15.819	0.174824	0.0137377	0.0293715	0.00376372	0.176337	0.0634123	0.78298	0.292414	1.29858	0.273385	2.41765	0.45961
3	Testing set	S-type zircon	S-type zircon	correct	18OHZ18-14	North China Craton		69.49	0.609207	1.46706	Hongzhao pera-aluminous granite	2490	562.969	1015.13	0	13.5765	0.019003	0.753317	2.1915	0.27115	12.038	5.29614	75.7817	32.7514	168.2	38.0934	368.212	74.6941	18463.7	47.6161	144.749	53.862	225.099	135.177		18.1603	11.4188	0.0969747	0.00523137	0.0145615	0.00178388	0.076675	0.0333091	0.466349	0.198493	1.00719	0.225405	2.12839	0.426824
3	Testing set	S-type zircon	S-type zircon	correct	18OHZ18-02	North China Craton		69.49	0.609207	1.46706	Hongzhao pera-aluminous granite	2490	635.075	1339.52	0.0132052	36.1138	0.146246	3.13252	6.73829	0.863041	31.2172	11.3767	127.63	47.1491	204.301	41.1892	370.935	69.6305	19142.8	194.344	149.35	219.836	232.254	59.6845		20.4863	15.0678	0.257956	0.0217536	0.0447727	0.0056779	0.198835	0.0715514	0.785413	0.285752	1.22336	0.243723	2.14413	0.397889
3	Testing set	S-type zircon	S-type zircon	correct	18OHZ18-08	North China Craton		69.49	0.609207	1.46706	Hongzhao pera-aluminous granite	2490	529.59	1048.79	0.0128353	29.7388	0.0648014	1.32953	3.60114	0.416512	21.3288	8.1651	95.6781	36.2311	162.327	33.9459	311.353	59.6499	17973.2	124.317	97.1064	140.624	151.01	98.5325		17.0835	11.7974	0.21242	0.00923288	0.0239278	0.00274021	0.135852	0.0513529	0.588789	0.219582	0.97202	0.200863	1.79973	0.340856
3	Testing set	S-type zircon	S-type zircon	correct	18OHZ18-06	North China Craton		69.49	0.609207	1.46706	Hongzhao pera-aluminous granite	2490	667.882	1593.23	0.0447581	34.4326	0.123295	2.2869	5.83533	0.876628	36.8716	12.7491	149.141	53.4836	238.986	49.2578	434.291	81.2691	19136.1	201.834	143.252	228.309	222.77	90.7735		21.5446	17.9215	0.245947	0.0158813	0.0387729	0.00576729	0.234851	0.0801827	0.91779	0.324143	1.43106	0.291466	2.51035	0.464395
3	Testing set	S-type zircon	S-type zircon	correct	18OHZ18-10	North China Craton		69.49	0.609207	1.46706	Hongzhao pera-aluminous granite	2490	570.28	1128.9	0.00400836	36.3369	0.0982624	1.77415	5.1079	0.537839	26.7841	9.24993	110.571	39.6513	172.959	35.9531	321.595	59.8314	18275.3	178.55	136.537	201.971	212.328	83.9704		18.3961	12.6985	0.25955	0.0123205	0.0339396	0.00353842	0.170599	0.0581757	0.680436	0.240311	1.03568	0.21274	1.85893	0.341894
3	Testing set	S-type zircon	S-type zircon	correct	18OHZ18-07	North China Craton		69.49	0.609207	1.46706	Hongzhao pera-aluminous granite	2490	606.862	1546.35	0.00818603	39.2599	0.115148	2.30017	7.53578	0.914104	40.2267	13.5446	154.787	54.7785	237.216	46.3642	405.67	75.1433	18132.5	225.356	132.913	254.917	206.692	87.8338		19.5762	17.3942	0.280428	0.0159734	0.0500717	0.00601384	0.256221	0.0851862	0.952534	0.331991	1.42046	0.274345	2.34491	0.42939
3	Testing set	S-type zircon	S-type zircon	correct	18OHZ18-11	North China Craton		69.49	0.609207	1.46706	Hongzhao pera-aluminous granite	2490	574.443	1212.3	0.00930161	29.9243	0.0555353	1.58734	4.53818	0.789368	29.6951	10.0812	115.521	42.0275	185.035	38.1072	336.238	63.8827	17720.5	161.504	101.938	182.689	158.523	98.2321		18.5304	13.6367	0.213745	0.0110232	0.030154	0.00519321	0.18914	0.0634037	0.7109	0.254712	1.10799	0.225486	1.94357	0.365044
3	Testing set	S-type zircon	I-type zircon	wrong	18OHZ18-04	North China Craton		69.49	0.609207	1.46706	Hongzhao pera-aluminous granite	2490	209.556	495.127	0.00816902	6.4193	0.0884762	1.82717	2.71089	0.193481	12.2718	3.78073	42.5653	15.9268	75.0541	16.814	166.698	33.4382	16630.9	164.685	428.501	186.287	666.359	38.9973		6.75986	5.56949	0.0458522	0.0126887	0.0180125	0.0012729	0.0781643	0.0237782	0.26194	0.0965261	0.449426	0.0994911	0.963571	0.191076
This study	Testing set	S-type zircon	S-type zircon	correct	16CN01-1	Hymalaya					Leucogranite	15	1105.9	2777.99	<0.0032	13.46	0.0687	1.873	5.28	0.702	42.29	17.7	230.46	92.24	436.67	89.52	800.29	153.64	10516.1	317.48	889.1	317.716	897.668	166.691		35.6742	31.2485	0.0961429	0.0130069	0.0350831	0.00461842	0.269363	0.111321	1.41822	0.55903	2.61479	0.529704	4.62595	0.877943
This study	Testing set	S-type zircon	I-type zircon	wrong	16CN01-3	Hymalaya					Leucogranite	15	565.09	845.35	<0.0061	1.041	0.021	0.768	3.69	0.259	26.74	8.91	88.91	29.2	131.81	26.69	249.29	49.86	13761.6	94.46	2684.59	94.5302	2710.46	139.863		18.2287	9.509	0.00743571	0.00533333	0.0245183	0.00170395	0.170318	0.0560377	0.547138	0.17697	0.789281	0.157929	1.44098	0.284914
This study	Testing set	S-type zircon	S-type zircon	correct	16CN01-6	Hymalaya					Leucogranite	15	572.34	1284.42	0.00154	23.84	0.0701	1.212	3.39	0.474	22.23	8.18	105.61	42.32	206.56	44.83	420.87	85.06	11304.9	345.12	440.04	345.376	444.281	118.29		18.4626	14.4479	0.170286	0.00841667	0.0225249	0.00311842	0.141592	0.0514465	0.649908	0.256485	1.23689	0.265266	2.43277	0.486057
This study	Testing set	S-type zircon	I-type zircon	wrong	16CN01-8	Hymalaya					Leucogranite	15	394.39	1052.91	0.0117	11.81	0.0388	1.026	2.6	0.473	18.63	7.18	91.87	35.8	173.12	35.59	337.68	66.93	10254.7	190.6	313.9	190.742	316.925	124.877		12.7223	11.8438	0.0843571	0.007125	0.0172757	0.00311184	0.118662	0.0451572	0.565354	0.21697	1.03665	0.210592	1.95191	0.382457
This study	Testing set	S-type zircon	I-type zircon	wrong	16CN01-9	Hymalaya					Leucogranite	15	670.13	881.22	<0.0035	0.826	0.00484	0.13	0.568	0.0962	7.33	4.02	63.68	27.47	153.92	38.73	412.5	86.27	14086.6	22.28	925.68	22.2965	934.601	601.959		21.6171	9.91249	0.0059	0.000902778	0.00377409	0.000632895	0.0466879	0.025283	0.391877	0.166485	0.921677	0.229172	2.38439	0.492971
This study	Testing set	S-type zircon	S-type zircon	correct	16CN01-10	Hymalaya					Leucogranite	15	860.39	1606.89	0.0063	2.169	0.0297	0.365	1.644	0.19	18.15	8.62	124.61	53.38	274.73	59.85	563.9	110.23	14908.1	97.9	788.91	97.9727	796.513	417.194		27.7545	18.0753	0.0154929	0.00253472	0.0109236	0.00125	0.115605	0.0542138	0.766831	0.323515	1.64509	0.354142	3.25954	0.629886
This study	Testing set	S-type zircon	I-type zircon	wrong	16CN01-11	Hymalaya					Leucogranite	15	350.3	1040.71	<0.0065	17.11	0.0782	1.239	3.08	0.457	18.93	6.88	86.56	34.24	167.15	35.45	334.27	68.13	10887.5	278.65	604.86	278.857	610.689	97.9667		11.3	11.7065	0.122214	0.00860417	0.0204651	0.00300658	0.120573	0.0432704	0.532677	0.207515	1.0009	0.209763	1.9322	0.389314
This study	Testing set	S-type zircon	S-type zircon	correct	16CN01-12	Hymalaya					Leucogranite	15	797.97	1686.7	0.0188	8.59	0.101	1.885	7.01	0.831	43.76	15.4	164.04	57.54	251.45	47.78	424.44	81.42	11305.8	386.07	926.71	386.357	935.64	110.425		25.741	18.973	0.0613571	0.0130903	0.0465781	0.00546711	0.278726	0.0968553	1.00948	0.348727	1.50569	0.282722	2.45341	0.465257
This study	Testing set	S-type zircon	I-type zircon	wrong	16CN02-2	Hymalaya					Leucogranite	15	365.5	508.57	0.0098	1.899	0.0531	1.149	3.73	0.375	20.99	5.99	54.94	17.42	75.18	16.22	159.94	32.65	14545.2	107.12	1476.43	107.2	1490.66	62.5447		11.7903	5.7207	0.0135643	0.00797917	0.0247841	0.00246711	0.133694	0.037673	0.338092	0.105576	0.45018	0.0959763	0.924509	0.186571
This study	Testing set	S-type zircon	S-type zircon	correct	16CN02-3	Hymalaya					Leucogranite	15	1345.35	2705.5	0.00353	3.59	0.0268	0.411	2.26	0.0359	24.22	13.3	202.88	87.26	462.71	107.31	1058.84	213.33	15511.4	178.32	2645.26	178.452	2670.75	583.395		43.3984	30.4331	0.0256429	0.00285417	0.0150166	0.000236184	0.154268	0.0836478	1.24849	0.528848	2.77072	0.63497	6.12046	1.21903
This study	Testing set	S-type zircon	I-type zircon	wrong	16CN02-11	Hymalaya					Leucogranite	15	327.55	848.82	<0.0035	11.29	0.0472	1.013	2.57	0.414	15	5.25	68.67	27.27	134.96	29.14	281.45	59.16	9533.42	163.41	350.03	163.531	353.403	94.5086		10.5661	9.54803	0.0806429	0.00703472	0.0170764	0.00272368	0.0955414	0.0330189	0.422585	0.165273	0.808144	0.172426	1.62688	0.338057
This study	Testing set	S-type zircon	I-type zircon	wrong	16CN02-15	Hymalaya					Leucogranite	15	355.08	1385.68	0.0141	17.29	0.074	1.68	3.93	0.288	23.41	8.64	109.95	44.48	219.18	45.5	412.97	83	11527.7	530.32	612.78	530.714	618.685	93.4235		11.4542	15.587	0.1235	0.0116667	0.026113	0.00189474	0.149108	0.0543396	0.676615	0.269576	1.31246	0.269231	2.38711	0.474286
This study	Testing set	S-type zircon	S-type zircon	correct	16CN02-16	Hymalaya					Leucogranite	15	651.95	1450.34	<0.0073	12.82	0.0987	2.11	4.94	1.125	29.68	10.17	127.76	49.14	231.78	46.63	434.1	89.57	9802.63	252.78	415.51	252.968	419.514	86.4121		21.0306	16.3143	0.0915714	0.0146528	0.0328239	0.00740132	0.189045	0.0639623	0.786215	0.297818	1.3879	0.275917	2.50925	0.511829
This study	Testing set	S-type zircon	S-type zircon	correct	16CN02-17	Hymalaya					Leucogranite	15	865.65	2261.44	0.0083	13.84	0.041	1.275	4.05	0.315	32.88	13.89	186.3	72.47	344.41	70.47	636.66	123.55	13414.4	618.71	1674.96	619.17	1691.1	192.118		27.9242	25.438	0.0988571	0.00885417	0.0269103	0.00207237	0.209427	0.0873585	1.14646	0.439212	2.06234	0.416982	3.68012	0.706
This study	Testing set	S-type zircon	S-type zircon	correct	16CN02-18	Hymalaya					Leucogranite	15	605.17	956.38	<0.0050	1.675	0.00337	0.059	0.262	0.0407	4.87	3.1	58.07	28.51	175.43	47.25	539.86	118.96	20751.3	35.79	2204.84	35.8166	2226.09	1205.88		19.5216	10.7579	0.0119643	0.000409722	0.00174086	0.000267763	0.0310191	0.0194969	0.357354	0.172788	1.05048	0.279586	3.12058	0.679771
This study	Testing set	S-type zircon	S-type zircon	correct	16CN02-20	Hymalaya					Leucogranite	15	481.51	1078.12	0.00216	8.06	0.029	0.739	2.2	0.557	16.74	6.32	85.97	35.49	177.53	38.88	371.08	77.99	11082.3	155.56	446.93	155.676	451.237	155.41		15.5326	12.1273	0.0575714	0.00513194	0.0146179	0.00366447	0.106624	0.0397484	0.529046	0.215091	1.06305	0.230059	2.14497	0.445657
This study	Testing set	TTG zircon	I-type zircon	correct	SA56-2	Barberton granite–greenstone terrane, South Africa		72.41	0.689355	1.05815	Stentor pluton （TTG)	3258	376.34	1139.76	0.0107	12.17	0.0487	0.972	2.72	0.473	18.74	6.92	90.82	37.62	189.6	38.68	359.65	74.87	9534.27	49.93	84	58.6679	154.208	126.826		12.14	12.8207	0.0869286	0.00675	0.0180731	0.00311184	0.119363	0.043522	0.558892	0.228	1.13533	0.228876	2.0789	0.427829
This study	Testing set	TTG zircon	I-type zircon	correct	SA56-3	Barberton granite–greenstone terrane, South Africa		72.41	0.689355	1.05815	Stentor pluton （TTG)	3258	373.25	1476.27	0.0035	9.94	0.0827	1.531	3.78	0.699	25.59	9.25	119.23	48.79	243.97	50.24	467.25	95.48	9742.44	36.68	67.07	43.0991	123.128	109.42		12.0403	16.606	0.071	0.0106319	0.0251163	0.00459868	0.162994	0.0581761	0.733723	0.295697	1.4609	0.297278	2.70087	0.5456
This study	Testing set	TTG zircon	I-type zircon	correct	SA56-4	Barberton granite–greenstone terrane, South Africa		72.41	0.689355	1.05815	Stentor pluton （TTG)	3258	303.02	1429.39	0.006	7.72	0.0927	1.854	3.75	1.049	25.18	8.9	115.62	47.01	237.28	48.88	461.58	96.16	9282.71	31.1	59.42	36.5426	109.084	93.1945		9.77484	16.0786	0.0551429	0.012875	0.0249169	0.00690132	0.160382	0.0559748	0.711508	0.284909	1.42084	0.289231	2.66809	0.549486
This study	Testing set	TTG zircon	I-type zircon	correct	SA56-5	Barberton granite–greenstone terrane, South Africa		72.41	0.689355	1.05815	Stentor pluton （TTG)	3258	442.07	2257.8	0.0186	13.55	0.1504	3.01	6.88	1.016	41.79	14.72	189.97	76.52	364.78	72.36	654.67	132.61	9830.04	65.18	107.84	76.5867	197.974	90.7249		14.2603	25.3971	0.0967857	0.0209028	0.0457143	0.00668421	0.266178	0.0925786	1.16905	0.463758	2.18431	0.428166	3.78422	0.757771
This study	Testing set	TTG zircon	I-type zircon	correct	SA56-6	Barberton granite–greenstone terrane, South Africa		72.41	0.689355	1.05815	Stentor pluton （TTG)	3258	325.76	1513.52	0.0523	12.66	0.0868	1.541	3.5	0.803	25.12	9.41	121.13	49.26	245.79	52.28	489.37	101.01	10508.6	44.68	83.54	52.4991	153.364	113.213		10.5084	17.025	0.0904286	0.0107014	0.0232558	0.00528289	0.16	0.0591824	0.745415	0.298545	1.4718	0.309349	2.82873	0.5772
This study	Testing set	TTG zircon	I-type zircon	correct	SA56-7	Barberton granite–greenstone terrane, South Africa		72.41	0.689355	1.05815	Stentor pluton （TTG)	3258	338.72	1791.5	0.0306	12.01	0.1153	2.202	5.38	1.035	33.22	11.92	150.99	61.3	297.56	61.42	556.72	115.79	10940.5	46.63	80.53	54.7904	147.838	96.6345		10.9265	20.1519	0.0857857	0.0152917	0.0357475	0.00680921	0.211592	0.0749686	0.929169	0.371515	1.7818	0.363432	3.21803	0.661657
This study	Testing set	TTG zircon	I-type zircon	correct	SA56-8	Barberton granite–greenstone terrane, South Africa		72.41	0.689355	1.05815	Stentor pluton （TTG)	3258	363.57	1451.8	0.0074	14.28	0.0703	1.445	3.24	0.7	23.21	8.71	114.19	47.08	237.18	49.41	466.99	96.82	10129.7	57.62	97.9	67.7037	179.726	114.268		11.7281	16.3307	0.102	0.0100347	0.0215282	0.00460526	0.147834	0.0547799	0.702708	0.285333	1.42024	0.292367	2.69936	0.553257
This study	Testing set	TTG zircon	I-type zircon	correct	SA56-9	Barberton granite–greenstone terrane, South Africa		72.41	0.689355	1.05815	Stentor pluton （TTG)	3258	366.88	1824.31	0.0329	12.98	0.129	2.526	5.07	1.189	33.03	11.88	148.51	62.19	304.88	63.07	591.06	121	9975.24	46.99	75.56	55.2134	138.714	88.0845		11.8348	20.5209	0.0927143	0.0175417	0.0336877	0.00782237	0.210382	0.074717	0.913908	0.376909	1.82563	0.373195	3.41653	0.691429
This study	Testing set	TTG zircon	I-type zircon	correct	SA56-11	Barberton granite–greenstone terrane, South Africa		72.41	0.689355	1.05815	Stentor pluton （TTG)	3258	321	2010.73	0.0094	17.64	0.0864	1.934	5.38	0.834	39.76	14.41	181.01	70.89	339.46	68.04	594.72	118.04	10924	64.76	96.21	76.0932	176.623	127.239		10.3548	22.6179	0.126	0.0134306	0.0357475	0.00548684	0.253248	0.0906289	1.11391	0.429636	2.03269	0.402604	3.43769	0.674514
This study	Testing set	TTG zircon	I-type zircon	correct	SA56-15	Barberton granite–greenstone terrane, South Africa		72.41	0.689355	1.05815	Stentor pluton （TTG)	3258	434.79	2640.28	0.0338	15.11	0.2498	4.75	9.76	1.589	57.89	20.09	250.35	100.14	471.55	94.49	839.88	162.23	10406.4	87.55	126.31	102.872	231.881	78.3559		14.0255	29.6994	0.107929	0.0329861	0.0648505	0.0104539	0.368726	0.126352	1.54062	0.606909	2.82365	0.559112	4.8548	0.927029
This study	Testing set	TTG zircon	I-type zircon	correct	SA56-16	Barberton granite–greenstone terrane, South Africa		72.41	0.689355	1.05815	Stentor pluton （TTG)	3258	358.76	1259.78	0.0024	12.72	0.0906	1.375	3.38	1.045	22.05	8.27	106.42	43.2	215.98	44.73	413.88	83.21	9009.84	50.4	70.62	59.2202	129.645	108.882		11.5729	14.1708	0.0908571	0.00954861	0.0224585	0.006875	0.140446	0.0520126	0.654892	0.261818	1.29329	0.264675	2.39237	0.475486
This study	Testing set	TTG zircon	I-type zircon	correct	SA56-17	Barberton granite–greenstone terrane, South Africa		72.41	0.689355	1.05815	Stentor pluton （TTG)	3258	349.73	2197.41	0.0095	13.27	0.1955	3.68	7.54	1.862	47.64	16.17	203.91	80.1	378.81	75.47	692.5	137.99	9091.33	56.56	83.45	66.4582	153.198	82.4541		11.2816	24.7178	0.0947857	0.0255556	0.0500997	0.01225	0.303439	0.101698	1.25483	0.485455	2.26832	0.446568	4.00289	0.788514
This study	Testing set	TTG zircon	I-type zircon	correct	SA56-18	Barberton granite–greenstone terrane, South Africa		72.41	0.689355	1.05815	Stentor pluton （TTG)	3258	299.36	1187.32	0.00774	11.9	0.0552	0.97	2.47	0.521	18.45	7.1	94.15	39.73	201.26	42.72	403.29	82.33	10034.6	37.02	70.84	43.4986	130.049	135.179		9.65677	13.3557	0.085	0.00673611	0.016412	0.00342763	0.117516	0.0446541	0.579385	0.240788	1.20515	0.252781	2.33116	0.470457
This study	Testing set	TTG zircon	I-type zircon	correct	SA56-19	Barberton granite–greenstone terrane, South Africa		72.41	0.689355	1.05815	Stentor pluton （TTG)	3258	299.12	1167.93	0.00722	10.41	0.0467	0.977	2.59	0.539	18.06	7.03	94.12	38.27	193.99	42.37	401.36	82.51	9600.77	30	63.6	35.2501	116.758	132.675		9.64903	13.1376	0.0743571	0.00678472	0.0172093	0.00354605	0.115032	0.0442138	0.5792	0.231939	1.16162	0.25071	2.32	0.471486
This study	Testing set	TTG zircon	I-type zircon	correct	SA56-20	Barberton granite–greenstone terrane, South Africa		72.41	0.689355	1.05815	Stentor pluton （TTG)	3258	332.17	1204.49	0.00022	14.17	0.0492	1.09	2.85	0.488	19.1	7.35	97.67	39.85	198.47	41.09	387.77	77.49	9805.87	59.15	90.89	69.5014	166.857	123.876		10.7152	13.5488	0.101214	0.00756944	0.0189369	0.00321053	0.121656	0.0462264	0.601046	0.241515	1.18844	0.243136	2.24145	0.4428
This study	Testing set	TTG zircon	I-type zircon	correct	SA56-21	Barberton granite–greenstone terrane, South Africa		72.41	0.689355	1.05815	Stentor pluton （TTG)	3258	337.26	1225.33	0.0035	12.58	0.044	1.035	2.68	0.462	19.23	7.23	98.01	40.57	199.99	42.59	394.2	80.83	9830.43	41.79	75.5	49.1034	138.604	131.267		10.8794	13.7832	0.0898571	0.0071875	0.0178073	0.00303947	0.122484	0.0454717	0.603138	0.245879	1.19754	0.252012	2.27861	0.461886
This study	Testing set	TTG zircon	I-type zircon	correct	SA56-22	Barberton granite–greenstone terrane, South Africa		72.41	0.689355	1.05815	Stentor pluton （TTG)	3258	360.33	1440.91	0.0058	14.78	0.0587	1.143	3.04	0.423	22.37	8.58	114.63	46.24	228.49	48.82	440.57	87.34	10785.3	50.23	96.02	59.0204	176.275	137.996		11.6235	16.2082	0.105571	0.0079375	0.0201993	0.00278289	0.142484	0.0539623	0.705415	0.280242	1.3682	0.288876	2.54665	0.499086
This study	Testing set	TTG zircon	I-type zircon	correct	SA56-23	Barberton granite–greenstone terrane, South Africa		72.41	0.689355	1.05815	Stentor pluton （TTG)	3258	426.18	2760.36	0.0377	18.55	0.246	4.05	8.75	1.24	53.94	19.4	248.72	97.02	476.86	96.98	859.05	169.1	10498.5	83.94	140.1	98.6298	257.197	89.8375		13.7477	31.0502	0.1325	0.028125	0.0581395	0.00815789	0.343567	0.122013	1.53058	0.588	2.85545	0.573846	4.96561	0.966286
This study	Testing set	TTG zircon	I-type zircon	correct	SA56-24	Barberton granite–greenstone terrane, South Africa		72.41	0.689355	1.05815	Stentor pluton （TTG)	3258	311.59	1248.77	0.0204	12.23	0.0727	1.078	2.84	0.58	19.83	7.51	98.2	40.1	202.22	43.12	406.16	83.03	9862.69	34.26	71.52	40.2556	131.297	125.672		10.0513	14.0469	0.0873571	0.00748611	0.0188704	0.00381579	0.126306	0.0472327	0.604308	0.24303	1.2109	0.255148	2.34775	0.474457
This study	Testing set	TTG zircon	I-type zircon	correct	SA56-25	Barberton granite–greenstone terrane, South Africa		72.41	0.689355	1.05815	Stentor pluton （TTG)	3258	423.81	2107.5	0.0443	11.29	0.258	3.77	7.03	2.006	44.38	15.55	192.49	73.17	340.94	69.16	626.38	123.56	9381.37	45.88	63.94	53.9092	117.382	78.4396		13.6713	23.7064	0.0806429	0.0261806	0.046711	0.0131974	0.282675	0.0977987	1.18455	0.443455	2.04156	0.409231	3.62069	0.706057
This study	Testing set	TTG zircon	I-type zircon	correct	SA56-26	Barberton granite–greenstone terrane, South Africa		72.41	0.689355	1.05815	Stentor pluton （TTG)	3258	400.78	2025.35	0.0087	13.22	0.1444	2.77	5.67	1.534	35.12	12.76	165.45	66.64	326.19	67.03	617.55	124.59	8439.07	51.56	75.35	60.5832	138.328	88.9091		12.9284	22.7823	0.0944286	0.0192361	0.0376744	0.0100921	0.223694	0.0802516	1.01815	0.403879	1.95323	0.396627	3.56965	0.711943
This study	Testing set	TTG zircon	I-type zircon	correct	SA56-27	Barberton granite–greenstone terrane, South Africa		72.41	0.689355	1.05815	Stentor pluton （TTG)	3258	403.8	2079.75	0.0052	9.67	0.2193	3.93	7.21	1.825	43.21	14.72	181.54	69.05	320.92	63.77	572.43	113.06	8601.38	42.33	53.23	49.7379	97.7202	71.3723		13.0258	23.3943	0.0690714	0.0272917	0.047907	0.0120066	0.275223	0.0925786	1.11717	0.418485	1.92168	0.377337	3.30884	0.646057
This study	Testing set	TTG zircon	I-type zircon	correct	SA56-28	Barberton granite–greenstone terrane, South Africa		72.41	0.689355	1.05815	Stentor pluton （TTG)	3258	337.17	1218.7	0.00088	13.63	0.0474	0.921	2.51	0.424	18.61	7.15	95.27	39.13	198.27	42.68	397.46	81.81	10066.3	40.99	78.81	48.1634	144.68	141.398		10.8765	13.7087	0.0973571	0.00639583	0.0166777	0.00278947	0.118535	0.0449686	0.586277	0.237152	1.18725	0.252544	2.29746	0.467486
This study	Testing set	TTG zircon	I-type zircon	correct	SA56-30	Barberton granite–greenstone terrane, South Africa		72.41	0.689355	1.05815	Stentor pluton （TTG)	3258	313.68	1314.29	0.0088	12.58	0.0652	1.158	3.07	0.665	21.45	7.93	106.73	43.08	215.16	46.59	431.08	87.36	10289.9	38.29	73.64	44.9909	135.189	126.933		10.1187	14.7839	0.0898571	0.00804167	0.0203987	0.004375	0.136624	0.0498742	0.6568	0.261091	1.28838	0.27568	2.49179	0.4992
This study	Testing set	TTG zircon	I-type zircon	correct	SA56-31	Barberton granite–greenstone terrane, South Africa		72.41	0.689355	1.05815	Stentor pluton （TTG)	3258	382.24	1793.21	0.0091	13.7	0.1001	1.848	5.04	0.947	32.07	11.56	150.16	59.15	292.68	60.59	563.95	112.51	10388.4	54.27	88.67	63.7674	162.781	111.049		12.3303	20.1711	0.0978571	0.0128333	0.0334884	0.00623026	0.204268	0.0727044	0.924062	0.358485	1.75257	0.358521	3.25983	0.642914
This study	Testing set	TTG zircon	I-type zircon	correct	SA56-32	Barberton granite–greenstone terrane, South Africa		72.41	0.689355	1.05815	Stentor pluton （TTG)	3258	350.09	1613.78	0.0335	10.87	0.12	1.678	3.69	0.986	24.35	9.14	125.46	52.34	265.95	56.57	534.39	110.35	9614.72	31.18	67.84	36.6366	124.541	108.768		11.2932	18.1528	0.0776429	0.0116528	0.0245183	0.00648684	0.155096	0.0574843	0.772062	0.317212	1.59251	0.334734	3.08896	0.630571
This study	Testing set	TTG zircon	I-type zircon	correct	SA56-33	Barberton granite–greenstone terrane, South Africa		72.41	0.689355	1.05815	Stentor pluton （TTG)	3258	326.56	1089.96	0.0039	9.31	0.0601	1.343	3.18	0.918	19.19	6.99	91.29	36.67	180.55	37.95	347.28	70.79	9237.9	36.69	62.09	43.1109	113.986	96.6822		10.5342	12.2605	0.0665	0.00932639	0.0211296	0.00603947	0.122229	0.0439623	0.561785	0.222242	1.08114	0.224556	2.0074	0.404514
This study	Testing set	TTG zircon	I-type zircon	correct	SA56-34	Barberton granite–greenstone terrane, South Africa		72.41	0.689355	1.05815	Stentor pluton （TTG)	3258	481.28	2059.93	0.0048	15.04	0.1233	2.52	5.81	0.972	36.47	13.09	170.88	67.01	322.97	65.74	596.91	117.21	9536.75	92.44	133.04	108.617	244.236	97.2209		15.5252	23.1713	0.107429	0.0175	0.0386047	0.00639474	0.232293	0.082327	1.05157	0.406121	1.93395	0.388994	3.45035	0.669771
This study	Testing set	TTG zircon	I-type zircon	correct	SA56-35	Barberton granite–greenstone terrane, South Africa		72.41	0.689355	1.05815	Stentor pluton （TTG)	3258	469.11	2212.11	0.0087	14.45	0.1569	3.19	6.48	1.147	40.92	14.79	194.01	75.81	370.29	76.81	709.53	142.12	8983.1	84.31	126.68	99.0645	232.561	90.758		15.1326	24.8831	0.103214	0.0221528	0.0430565	0.00754605	0.260637	0.0930189	1.19391	0.459455	2.21731	0.454497	4.10133	0.812114
This study	Testing set	TTG zircon	I-type zircon	correct	SA56-36	Barberton granite–greenstone terrane, South Africa		72.41	0.689355	1.05815	Stentor pluton （TTG)	3258	474.14	1602.69	0.00235	13.14	0.0505	1.09	3.16	0.433	24.12	9.17	127.05	51.96	267.91	56.82	527.95	108.96	10430.4	42.16	98.41	49.5381	180.662	156.765		15.2948	18.028	0.0938571	0.00756944	0.0209967	0.00284868	0.153631	0.057673	0.781846	0.314909	1.60425	0.336213	3.05173	0.622629
This study	Testing set	TTG zircon	I-type zircon	correct	SA56-37	Barberton granite–greenstone terrane, South Africa		72.41	0.689355	1.05815	Stentor pluton （TTG)	3258	370.6	2274.15	0.0076	10.2	0.1999	3.45	7.32	1.826	45.61	16.01	202.36	77.77	370.86	74.87	682.73	136.94	8935.22	49.84	79.01	58.5622	145.047	86.2999		11.9548	25.581	0.0728571	0.0239583	0.0486379	0.0120132	0.29051	0.100692	1.24529	0.471333	2.22072	0.443018	3.94642	0.782514
This study	Testing set	TTG zircon	I-type zircon	correct	SA56-38	Barberton granite–greenstone terrane, South Africa		72.41	0.689355	1.05815	Stentor pluton （TTG)	3258	358.71	2015.95	0.0087	13.21	0.1132	2.39	6.4	0.945	38.79	13.76	176.23	69.08	334.15	69.2	639.4	127.64	10569.2	58.13	105.63	68.3029	193.917	101.272		11.5713	22.6766	0.0943571	0.0165972	0.0425249	0.00621711	0.24707	0.0865409	1.08449	0.418667	2.0009	0.409467	3.69595	0.729371
This study	Testing set	TTG zircon	I-type zircon	correct	SA56-39	Barberton granite–greenstone terrane, South Africa		72.41	0.689355	1.05815	Stentor pluton （TTG)	3258	397.69	1406.68	0.0138	13.99	0.0612	1.265	3.25	0.633	21.38	8.27	110.39	44.75	226.79	48.96	455.91	93.79	9638.62	53.27	90.36	62.5924	165.884	121.231		12.8287	15.8232	0.0999286	0.00878472	0.0215947	0.00416447	0.136178	0.0520126	0.679323	0.271212	1.35802	0.289704	2.63532	0.535943
This study	Testing set	TTG zircon	I-type zircon	correct	SA56-40	Barberton granite–greenstone terrane, South Africa		72.41	0.689355	1.05815	Stentor pluton （TTG)	3258	427.01	1619.33	0.00187	11.8	0.0697	1.35	3.55	0.932	23.62	8.82	123.17	51.49	263.01	57.57	546.99	115.06	8839.17	32.09	65.76	37.7059	120.723	125.933		13.7745	18.2152	0.0842857	0.009375	0.023588	0.00613158	0.150446	0.0554717	0.757969	0.312061	1.57491	0.340651	3.16179	0.657486
This study	Testing set	TTG zircon	I-type zircon	correct	SA56-41	Barberton granite–greenstone terrane, South Africa		72.41	0.689355	1.05815	Stentor pluton （TTG)	3258	283.78	1295.53	0.00358	11.7	0.0548	1.062	2.879	0.609	20.64	7.9	103.12	42.66	210.16	44.04	431.06	88.18	9395.92	33.81	66.67	39.7269	122.394	132.918		9.15419	14.5729	0.0835714	0.007375	0.0191296	0.00400658	0.131465	0.0496855	0.634585	0.258545	1.25844	0.260592	2.49168	0.503886
This study	Testing set	TTG zircon	I-type zircon	correct	SA56-42	Barberton granite–greenstone terrane, South Africa		72.41	0.689355	1.05815	Stentor pluton （TTG)	3258	443.75	2270.26	0.0098	16.47	0.1818	3.48	6.92	1.839	43.58	15.56	203.13	80.62	378.35	76.47	703.68	136.35	9008.04	64.62	91.27	75.9287	167.554	87.7247		14.3145	25.5372	0.117643	0.0241667	0.0459801	0.0120987	0.27758	0.0978616	1.25003	0.488606	2.26557	0.452485	4.06751	0.779143
This study	Testing set	TTG zircon	I-type zircon	correct	SA56-43	Barberton granite–greenstone terrane, South Africa		72.41	0.689355	1.05815	Stentor pluton （TTG)	3258	330.59	1183.49	0	5.59	0.0473	1.259	2.877	0.727	19.03	7.07	94.61	38.6	189.54	40.36	385.35	77.84	8182.71	17.66	40.7	20.7506	74.7175	108.032		10.6642	13.3126	0.0399286	0.00874306	0.0191163	0.00478289	0.12121	0.0444654	0.582215	0.233939	1.13497	0.238817	2.22746	0.4448
This study	Testing set	TTG zircon	I-type zircon	correct	SA56-44	Barberton granite–greenstone terrane, South Africa		72.41	0.689355	1.05815	Stentor pluton （TTG)	3258	288.03	1262.47	0.0123	12.51	0.0508	0.984	2.77	0.596	19.68	7.61	99.14	41.04	207.92	43.72	431.83	86.66	10326	34.38	71.6	40.3966	131.444	136.543		9.29129	14.201	0.0893571	0.00683333	0.0184053	0.00392105	0.12535	0.0478616	0.610092	0.248727	1.24503	0.258698	2.49613	0.4952
This study	Testing set	TTG zircon	I-type zircon	correct	SA56-45	Barberton granite–greenstone terrane, South Africa		72.41	0.689355	1.05815	Stentor pluton （TTG)	3258	283.16	1134.31	0.0039	8.39	0.0702	1.312	3.39	0.819	20.16	7.14	91.25	37.78	182.56	37.44	350.5	69.89	8750.49	37.97	56.96	44.6149	104.568	96.4677		9.13419	12.7594	0.0599286	0.00911111	0.0225249	0.00538816	0.128408	0.0449057	0.561538	0.22897	1.09317	0.221538	2.02601	0.399371
This study	Testing set	TTG zircon	I-type zircon	correct	SA56-46	Barberton granite–greenstone terrane, South Africa		72.41	0.689355	1.05815	Stentor pluton （TTG)	3258	336.37	1289.6	0.00765	12.62	0.0818	1.493	3.33	0.94	22.68	8.14	105.98	42.82	206.91	43.08	412.83	81.87	9294.96	43.38	72.99	50.9716	133.996	102.81		10.8506	14.5062	0.0901429	0.0103681	0.0221262	0.00618421	0.144459	0.051195	0.652185	0.259515	1.23898	0.254911	2.3863	0.467829
This study	Testing set	TTG zircon	I-type zircon	correct	SA56-47	Barberton granite–greenstone terrane, South Africa		72.41	0.689355	1.05815	Stentor pluton （TTG)	3258	520.88	1686.93	0.0101	9.03	0.1085	1.867	4.56	1.141	29.86	10.96	141.21	56.43	265.38	54.83	513.42	101.33	8747.1	36.07	59.24	42.3824	108.753	106.602		16.8026	18.9756	0.0645	0.0129653	0.030299	0.00750658	0.190191	0.0689308	0.868985	0.342	1.5891	0.324438	2.96775	0.579029
This study	Testing set	TTG zircon	I-type zircon	correct	SA56-49	Barberton granite–greenstone terrane, South Africa		72.41	0.689355	1.05815	Stentor pluton （TTG)	3258	331.62	1452.38	0.00442	12.65	0.0573	1.414	3.59	0.675	24.26	8.98	119.1	48.61	240.51	50.17	479.45	96.72	10136.8	40.72	72.48	47.8461	133.06	117.405		10.6974	16.3372	0.0903571	0.00981944	0.0238538	0.00444079	0.154522	0.056478	0.732923	0.294606	1.44018	0.296864	2.77139	0.552686
This study	Testing set	TTG zircon	I-type zircon	correct	SA56-50	Barberton granite–greenstone terrane, South Africa		72.41	0.689355	1.05815	Stentor pluton （TTG)	3258	402.14	1650.88	0.044	14.33	0.1143	1.605	3.96	0.615	27	9.93	132.29	54.71	268.13	55.83	538.39	108.67	10077.6	43.97	106.09	51.6649	194.761	115.83		12.9723	18.5701	0.102357	0.0111458	0.0263123	0.00404605	0.171975	0.0624528	0.814092	0.331576	1.60557	0.330355	3.11208	0.620971
This study	Testing set	TTG zircon	I-type zircon	correct	SA56-51	Barberton granite–greenstone terrane, South Africa		72.41	0.689355	1.05815	Stentor pluton （TTG)	3258	319.84	1246.85	0.003	12.72	0.0604	1.073	3	0.599	20.44	7.77	101.54	42	206.63	43.72	420.4	84.17	11057.9	39.98	74.26	46.9766	136.327	128.479		10.3174	14.0253	0.0908571	0.00745139	0.0199336	0.00394079	0.130191	0.0488679	0.624862	0.254545	1.23731	0.258698	2.43006	0.480971
This study	Testing set	TTG zircon	I-type zircon	correct	SA56-53	Barberton granite–greenstone terrane, South Africa		72.41	0.689355	1.05815	Stentor pluton （TTG)	3258	426.95	2394.46	0.0454	12.13	0.286	4.71	9.11	2.603	54.49	18.56	221.17	85.12	390.66	77.15	711.69	141.64	8652.79	52.52	72.45	61.7112	133.005	71.2353		13.7726	26.9343	0.0866429	0.0327083	0.0605316	0.017125	0.34707	0.11673	1.36105	0.515879	2.33928	0.456509	4.11382	0.809371
This study	Testing set	TTG zircon	I-type zircon	correct	SA56-54	Barberton granite–greenstone terrane, South Africa		72.41	0.689355	1.05815	Stentor pluton （TTG)	3258	376.31	2354.95	0.0118	9.05	0.2642	4.37	9.03	2.39	54.79	18.28	218.09	83.93	383.05	75.78	688.33	137.49	8791.38	48.31	69.76	56.7644	128.066	74.0579		12.139	26.4899	0.0646429	0.0303472	0.06	0.0157237	0.348981	0.114969	1.34209	0.508667	2.29371	0.448402	3.97879	0.785657
This study	Testing set	TTG zircon	I-type zircon	correct	SA56-55	Barberton granite–greenstone terrane, South Africa		72.41	0.689355	1.05815	Stentor pluton （TTG)	3258	436.91	1368.92	0.00265	10.92	0.0506	1.105	3.17	0.461	22.9	8.66	112.26	45.9	223.5	46.7	422.9	85.48	10487.2	39.59	77.95	46.5184	143.101	137.006		14.0939	15.3984	0.078	0.00767361	0.0210631	0.00303289	0.14586	0.0544654	0.690831	0.278182	1.33832	0.276331	2.44451	0.488457
This study	Testing set	TTG zircon	I-type zircon	correct	SA56-56	Barberton granite–greenstone terrane, South Africa		72.41	0.689355	1.05815	Stentor pluton （TTG)	3258	381.67	1346.23	0.0069	11.64	0.0522	1.373	3.32	0.705	23.44	8.59	110.4	45.92	222.78	46.94	449.33	91.9	9972.08	40.79	74.03	47.9284	135.905	113.661		12.3119	15.1432	0.0831429	0.00953472	0.0220598	0.00463816	0.149299	0.0540252	0.679385	0.278303	1.33401	0.277751	2.59728	0.525143
This study	Testing set	TTG zircon	I-type zircon	correct	SA32-1	Barberton granite–greenstone terrane, South Africa		68.01	0.524898	0.952608	Badplaas pluton (TTG)	3270	323.06	1484.44	0.00578	24.42	0.1152	2.116	4.8	2.65	28.96	9.96	117.83	46.69	227.39	49.26	482.82	98.09	9795.39	71.32	93.23	83.851	171.638	80.2332		10.4213	16.6979	0.174429	0.0146944	0.0318937	0.0174342	0.184459	0.0626415	0.725108	0.28297	1.36162	0.291479	2.79087	0.560514
This study	Testing set	TTG zircon	I-type zircon	correct	SA32-5	Barberton granite–greenstone terrane, South Africa		68.01	0.524898	0.952608	Badplaas pluton (TTG)	3270	356.13	1614.41	0.0601	14.04	0.232	2.79	4.85	2.29	28.73	10.07	124.02	48.11	235.28	53.11	523.02	106.93	11097.5	80.98	169.18	95.2083	311.463	70.0227		11.4881	18.1598	0.100286	0.019375	0.0322259	0.0150658	0.182994	0.0633333	0.7632	0.291576	1.40886	0.31426	3.02324	0.611029
This study	Testing set	TTG zircon	I-type zircon	correct	SA32-7	Barberton granite–greenstone terrane, South Africa		68.01	0.524898	0.952608	Badplaas pluton (TTG)	3270	509.57	2558.25	0.00643	30.53	0.1364	2.7	8.12	4.91	56.49	19.5	231.71	87.55	412.16	86.11	807.57	162.36	8972.74	120.92	132.51	142.166	243.953	114.354		16.4377	28.7767	0.218071	0.01875	0.0539535	0.0323026	0.359809	0.122642	1.42591	0.530606	2.46802	0.509527	4.66803	0.927771
This study	Testing set	TTG zircon	I-type zircon	correct	SA32-8	Barberton granite–greenstone terrane, South Africa		68.01	0.524898	0.952608	Badplaas pluton (TTG)	3270	335.03	1572.12	0.00169	13.55	0.0707	1.132	3.24	1.785	24.52	9.46	116.73	47.58	234.32	51.72	514.51	110.01	10327.5	73.1	160.92	85.9438	296.257	139.146		10.8074	17.6841	0.0967857	0.00786111	0.0215282	0.0117434	0.156178	0.0594969	0.718338	0.288364	1.40311	0.306036	2.97405	0.628629
This study	Testing set	TTG zircon	I-type zircon	correct	SA32-12	Barberton granite–greenstone terrane, South Africa		68.01	0.524898	0.952608	Badplaas pluton (TTG)	3270	327.82	1180.18	0.0045	8.08	0.0903	1.666	3.82	1.884	22.44	7.62	93.41	36.42	178.63	39.37	402.23	86.89	9647.72	47.47	99.31	55.8106	182.831	80.5213		10.5748	13.2754	0.0577143	0.0115694	0.0253821	0.0123947	0.14293	0.0479245	0.574831	0.220727	1.06964	0.232959	2.32503	0.496514
This study	Testing set	TTG zircon	I-type zircon	correct	SA32-13	Barberton granite–greenstone terrane, South Africa		68.01	0.524898	0.952608	Badplaas pluton (TTG)	3270	438.49	1864.3	0.0838	18.11	0.1972	2.4	4.14	2.12	29.55	10.91	142.89	57.16	276.33	59.12	574.55	118.48	11143.5	79.18	211.51	93.092	389.394	94.052		14.1448	20.9708	0.129357	0.0166667	0.0275083	0.0139474	0.188217	0.0686164	0.879323	0.346424	1.65467	0.349822	3.3211	0.677029
This study	Testing set	TTG zircon	I-type zircon	correct	SA32-14	Barberton granite–greenstone terrane, South Africa		68.01	0.524898	0.952608	Badplaas pluton (TTG)	3270	305.7	1164.61	0.0227	10.23	0.0702	1.13	2.634	1.364	18.33	6.76	85.26	34.66	172.83	39.24	394.72	86.63	9903.55	56.97	131.22	66.9797	241.578	107.82		9.86129	13.1002	0.0730714	0.00784722	0.0175017	0.00897368	0.116752	0.0425157	0.524677	0.210061	1.03491	0.232189	2.28162	0.495029
This study	Testing set	TTG zircon	I-type zircon	correct	SA32-18	Barberton granite–greenstone terrane, South Africa		68.01	0.524898	0.952608	Badplaas pluton (TTG)	3270	499.46	2324.52	0.0447	14.66	0.1435	2.52	7.5	4.19	53.66	17.76	206.06	77.45	357.05	71.83	670.26	134.35	8318.64	95.16	145.75	111.88	268.328	109.245		16.1116	26.1476	0.104714	0.0175	0.0498339	0.0275658	0.341783	0.111698	1.26806	0.469394	2.13802	0.42503	3.87434	0.767714
This study	Testing set	TTG zircon	I-type zircon	correct	SA32-19	Barberton granite–greenstone terrane, South Africa		68.01	0.524898	0.952608	Badplaas pluton (TTG)	3270	523.21	2433.04	0.0059	17.44	0.1399	3.16	9.21	4.61	59.53	19.36	223.13	81.64	369.17	74.75	695.83	138.16	8414.66	101.82	136.02	119.71	250.415	94.8377		16.8777	27.3683	0.124571	0.0219444	0.061196	0.0303289	0.379172	0.121761	1.37311	0.494788	2.2106	0.442308	4.02214	0.789486
This study	Testing set	TTG zircon	I-type zircon	correct	SA32-20	Barberton granite–greenstone terrane, South Africa		68.01	0.524898	0.952608	Badplaas pluton (TTG)	3270	396.63	2282.39	0.0569	38.36	0.1809	2.82	5.92	3.56	44.58	15.99	199.4	76.35	364.33	77.2	747.39	152.14	10133.2	117.3	141.48	137.91	260.467	104.392		12.7945	25.6737	0.274	0.0195833	0.0393355	0.0234211	0.283949	0.100566	1.22708	0.462727	2.18162	0.456805	4.32017	0.869371
This study	Testing set	TTG zircon	I-type zircon	correct	SA32-21	Barberton granite–greenstone terrane, South Africa		68.01	0.524898	0.952608	Badplaas pluton (TTG)	3270	137.04	460.97	0.067	4.34	0.0268	0.415	1.199	0.53	7.21	2.76	34.97	14.47	75.22	17.42	190.22	42.66	13284.5	22.19	78.78	26.0888	145.035	113.431		4.42065	5.18526	0.031	0.00288194	0.00796678	0.00348684	0.0459236	0.0173585	0.2152	0.087697	0.450419	0.103077	1.09954	0.243771
This study	Testing set	TTG zircon	I-type zircon	correct	SA32-24	Barberton granite–greenstone terrane, South Africa		68.01	0.524898	0.952608	Badplaas pluton (TTG)	3270	516.18	2195.8	0.0592	21.36	0.433	7.55	12.61	5.92	62.25	18.93	208.03	76.47	352.26	72.71	697.53	144.43	9008.28	100.12	138.02	117.711	254.097	44.0509		16.651	24.6997	0.152571	0.0524306	0.0837874	0.0389474	0.396497	0.119057	1.28018	0.463455	2.10934	0.430237	4.03197	0.825314
This study	Testing set	TTG zircon	I-type zircon	correct	SA32-29	Barberton granite–greenstone terrane, South Africa		68.01	0.524898	0.952608	Badplaas pluton (TTG)	3270	304.35	1456.67	0.0308	8.9	0.254	3.97	6.54	2.67	33.44	10.83	124.91	46.51	215.04	44.23	420.76	88.08	11695.3	71.59	202.07	84.1685	372.014	50.5629		9.81774	16.3855	0.0635714	0.0275694	0.0434551	0.0175658	0.212994	0.0681132	0.768677	0.281879	1.28766	0.261716	2.43214	0.503314
This study	Testing set	TTG zircon	I-type zircon	correct	SA32-30	Barberton granite–greenstone terrane, South Africa		68.01	0.524898	0.952608	Badplaas pluton (TTG)	3270	316.36	1459.74	0.0656	13.87	0.1472	1.81	3.61	1.74	24.39	8.96	108.8	43.74	214.5	46.48	461.03	99.16	9807.93	84.79	173.18	99.6877	318.827	90.249		10.2052	16.42	0.0990714	0.0125694	0.0239867	0.0114474	0.15535	0.0563522	0.669538	0.265091	1.28443	0.27503	2.66491	0.566629
This study	Testing set	TTG zircon	I-type zircon	correct	SA32-31	Barberton granite–greenstone terrane, South Africa		68.01	0.524898	0.952608	Badplaas pluton (TTG)	3270	364.36	1696.12	0.0688	13	0.1308	1.98	5.15	2.53	33.19	11.14	136.51	51.84	249.9	52.99	524.54	107.4	8972.93	90.45	140.22	106.342	258.148	95.4512		11.7535	19.079	0.0928571	0.01375	0.0342193	0.0166447	0.211401	0.0700629	0.840062	0.314182	1.49641	0.31355	3.03202	0.613714
This study	Testing set	TTG zircon	I-type zircon	correct	SA32-32	Barberton granite–greenstone terrane, South Africa		68.01	0.524898	0.952608	Badplaas pluton (TTG)	3270	311.67	1641.05	0.0887	16.4	0.1988	2.25	4.27	2.163	28.44	10.16	124.99	48.66	233.63	51.53	516.33	106.38	10144.4	101.88	216.05	119.78	397.752	84.8228		10.0539	18.4595	0.117143	0.015625	0.0283721	0.0142303	0.181146	0.0638994	0.769169	0.294909	1.39898	0.304911	2.98457	0.607886
This study	Testing set	TTG zircon	I-type zircon	correct	SA32-33	Barberton granite–greenstone terrane, South Africa		68.01	0.524898	0.952608	Badplaas pluton (TTG)	3270	299.12	1149.49	0.0098	8.18	0.0573	1.022	2.89	1.444	19.43	6.73	87.72	34.93	174.5	38.96	397.46	86.07	10122.7	48.61	112.03	57.1509	206.249	116.185		9.64903	12.9301	0.0584286	0.00709722	0.0192027	0.0095	0.123758	0.042327	0.539815	0.211697	1.04491	0.230533	2.29746	0.491829
This study	Testing set	TTG zircon	I-type zircon	correct	SA32-34	Barberton granite–greenstone terrane, South Africa		68.01	0.524898	0.952608	Badplaas pluton (TTG)	3270	251.25	1263.68	0.0068	13.68	0.067	1.373	3.22	1.834	22.65	7.94	97.33	38.44	185.2	41.06	410.26	85.04	9988.91	58.91	118.34	69.2606	217.866	101.115		8.10484	14.2146	0.0977143	0.00953472	0.0213953	0.0120658	0.144268	0.0499371	0.598954	0.23297	1.10898	0.242959	2.37145	0.485943
This study	Testing set	TTG zircon	I-type zircon	correct	SA32-35	Barberton granite–greenstone terrane, South Africa		68.01	0.524898	0.952608	Badplaas pluton (TTG)	3270	255.21	1001.72	0.0056	8.48	0.0573	1.025	2.63	1.409	18	6.2	77.45	31.13	153.14	33.32	337.59	72.02	10478.3	51.43	104.92	60.4663	193.16	105.01		8.23258	11.2679	0.0605714	0.00711806	0.0174751	0.00926974	0.11465	0.0389937	0.476615	0.188667	0.917006	0.19716	1.95139	0.411543
This study	Testing set	TTG zircon	I-type zircon	correct	SA32-36	Barberton granite–greenstone terrane, South Africa		68.01	0.524898	0.952608	Badplaas pluton (TTG)	3270	270.91	1502.89	0.0215	14.64	0.0802	1.303	3.14	1.749	23.89	8.52	111.78	45.17	222.34	49.06	513.57	107.72	11069.6	86.69	204.63	101.922	376.727	121.385		8.73903	16.9054	0.104571	0.00904861	0.0208638	0.0115066	0.152166	0.0535849	0.687877	0.273758	1.33138	0.290296	2.96861	0.615543
This study	Testing set	TTG zircon	I-type zircon	correct	SA32-37	Barberton granite–greenstone terrane, South Africa		68.01	0.524898	0.952608	Badplaas pluton (TTG)	3270	378.84	2184.18	0.0187	31.05	0.2419	3.75	8.49	4.88	51.92	17.15	197.57	74.46	340.65	70.72	662.11	131.39	8348.1	104.41	107.28	122.755	197.504	75.9562		12.2206	24.569	0.221786	0.0260417	0.056412	0.0321053	0.330701	0.107862	1.21582	0.451273	2.03982	0.418462	3.82723	0.7508
This study	Testing set	TTG zircon	I-type zircon	correct	SA32-38	Barberton granite–greenstone terrane, South Africa		68.01	0.524898	0.952608	Badplaas pluton (TTG)	3270	331.63	1400.94	0.0254	10.34	0.0822	1.62	3.63	1.839	23.19	8.17	103.19	41.67	215.78	47.52	508.86	107.52	10448.6	75.08	178.64	88.2717	328.879	92.1245		10.6977	15.7586	0.0738571	0.01125	0.0241196	0.0120987	0.147707	0.0513836	0.635015	0.252545	1.2921	0.281183	2.94139	0.6144
This study	Testing set	TTG zircon	I-type zircon	correct	SA32-40	Barberton granite–greenstone terrane, South Africa		68.01	0.524898	0.952608	Badplaas pluton (TTG)	3270	346.43	1293.91	0.0403	13.21	0.1017	1.52	3.37	1.71	24.15	7.76	101.89	40.02	190.85	41.69	426.99	88.55	9039.5	100.75	180.09	118.452	331.549	97.2673		11.1752	14.5547	0.0943571	0.0105556	0.022392	0.01125	0.153822	0.048805	0.627015	0.242545	1.14281	0.246686	2.46815	0.506
This study	Testing set	TTG zircon	I-type zircon	correct	SA32-41	Barberton granite–greenstone terrane, South Africa		68.01	0.524898	0.952608	Badplaas pluton (TTG)	3270	309.03	1872.1	0.00524	33.52	0.065	1.47	4.18	2.61	32.03	11.65	150.9	60.33	294.41	64.67	627.53	127.54	10353.8	89.6	134.35	105.343	247.341	138.754		9.96871	21.0585	0.239429	0.0102083	0.0277741	0.0171711	0.204013	0.0732704	0.928615	0.365636	1.76293	0.382663	3.62734	0.7288
This study	Testing set	TTG zircon	I-type zircon	correct	SA32-45	Barberton granite–greenstone terrane, South Africa		68.01	0.524898	0.952608	Badplaas pluton (TTG)	3270	222.55	838.49	0.002	7.21	0.0397	0.725	1.908	1.001	12.72	4.74	60.92	25.1	128.23	29.61	310.22	68.77	10591.7	39.1	108.71	45.9699	200.137	115.956		7.17903	9.43183	0.0515	0.00503472	0.0126777	0.00658553	0.0810191	0.0298113	0.374892	0.152121	0.767844	0.175207	1.79318	0.392971
This study	Testing set	TTG zircon	I-type zircon	correct	SA32-46	Barberton granite–greenstone terrane, South Africa		68.01	0.524898	0.952608	Badplaas pluton (TTG)	3270	375.27	1773.87	0.0411	13.16	0.1603	2.56	5.43	2.85	32.44	11.51	143.9	58.21	284.93	60.18	585.9	120.83	8881.42	64.8	102.09	76.1855	187.95	82.7119		12.1055	19.9535	0.094	0.0177778	0.0360797	0.01875	0.206624	0.0723899	0.885538	0.352788	1.70617	0.356095	3.38671	0.690457
This study	Testing set	TTG zircon	I-type zircon	correct	SA32-48	Barberton granite–greenstone terrane, South Africa		68.01	0.524898	0.952608	Badplaas pluton (TTG)	3270	324.4	1627.11	0.0115	15.7	0.0716	1.85	4.42	2.24	29.81	10.18	128.34	48.43	239.12	51	503.2	106.55	10390.8	111.75	185.64	131.385	341.767	98.4092		10.4645	18.3027	0.112143	0.0128472	0.0293688	0.0147368	0.189873	0.0640252	0.789785	0.293515	1.43186	0.301775	2.90867	0.608857
This study	Testing set	TTG zircon	I-type zircon	correct	SA32-49	Barberton granite–greenstone terrane, South Africa		68.01	0.524898	0.952608	Badplaas pluton (TTG)	3270	221.16	1298.21	0.0283	13.62	0.0755	1.136	2.68	1.418	20.42	7.55	94.75	38.44	196.75	43.89	449.29	96.08	11971.9	76.05	196.78	89.4121	362.275	118.761		7.13419	14.603	0.0972857	0.00788889	0.0178073	0.00932895	0.130064	0.0474843	0.583077	0.23297	1.17814	0.259704	2.59705	0.549029
This study	Testing set	TTG zircon	I-type zircon	correct	SA32-50	Barberton granite–greenstone terrane, South Africa		68.01	0.524898	0.952608	Badplaas pluton (TTG)	3270	238.18	1232.72	0.0046	11.22	0.0454	0.954	2.44	1.294	18.39	7.04	89.53	36.46	182.67	40.02	409.21	89.04	10267.5	65.21	165.75	76.6675	305.149	130.54		7.68323	13.8664	0.0801429	0.006625	0.0162126	0.00851316	0.117134	0.0442767	0.550954	0.22097	1.09383	0.236805	2.36538	0.5088
This study	Testing set	TTG zircon	I-type zircon	correct	SA32-53	Barberton granite–greenstone terrane, South Africa		68.01	0.524898	0.952608	Badplaas pluton (TTG)	3270	377.58	1794.67	0.0096	12.28	0.1146	2.42	5.06	2.45	30.62	10.73	130.22	52.14	259.84	56.13	564.72	120.88	9636.08	89.71	163.67	105.472	301.319	79.5451		12.18	20.1875	0.0877143	0.0168056	0.0336213	0.0161184	0.195032	0.0674843	0.801354	0.316	1.55593	0.33213	3.26428	0.690743
This study	Testing set	TTG zircon	I-type zircon	correct	SA32-54	Barberton granite–greenstone terrane, South Africa		68.01	0.524898	0.952608	Badplaas pluton (TTG)	3270	270.22	1099.91	0.004	9.13	0.0502	1.03	2.59	1.358	17.07	6.24	77.68	32.02	162.93	35.38	364.53	81.34	10615.3	49.82	115.74	58.5734	213.079	105.41		8.71677	12.3724	0.0652143	0.00715278	0.0172093	0.00893421	0.108726	0.0392453	0.478031	0.194061	0.975629	0.209349	2.10711	0.4648
This study	Testing set	TTG zircon	I-type zircon	correct	SA32-55	Barberton granite–greenstone terrane, South Africa		68.01	0.524898	0.952608	Badplaas pluton (TTG)	3270	274.02	1385.94	0.00529	11.46	0.0586	1.22	2.77	1.549	20.5	7.56	98.84	40.07	204.41	44.27	443.49	98.5	10251.7	57.41	136.87	67.497	251.98	116.699		8.83935	15.5899	0.0818571	0.00847222	0.0184053	0.0101908	0.130573	0.0475472	0.608246	0.242848	1.22401	0.261953	2.56353	0.562857
This study	Testing set	TTG zircon	I-type zircon	correct	SA32-56	Barberton granite–greenstone terrane, South Africa		68.01	0.524898	0.952608	Badplaas pluton (TTG)	3270	192.65	659.43	0.00044	5.2	0.0228	0.536	1.405	0.729	9.35	3.57	46.32	18.84	101.61	23.07	250.8	58.03	11511.2	28.42	84.79	33.4134	156.1	119.386		6.21452	7.41766	0.0371429	0.00372222	0.00933555	0.00479605	0.0595541	0.0224528	0.285046	0.114182	0.608443	0.136509	1.44971	0.3316
This study	Testing set	TTG zircon	I-type zircon	correct	SA32-57	Barberton granite–greenstone terrane, South Africa		68.01	0.524898	0.952608	Badplaas pluton (TTG)	3270	266.04	1564.11	0.0062	12.67	0.0655	1.15	3.08	1.607	22.82	8.53	110.59	44.43	227.54	48.68	492.53	106.6	11052.1	72.95	173.7	85.7674	319.785	132.071		8.58194	17.594	0.0905	0.00798611	0.0204651	0.0105724	0.14535	0.0536478	0.680554	0.269273	1.36251	0.288047	2.84699	0.609143
This study	Testing set	TTG zircon	I-type zircon	correct	SA32-58	Barberton granite–greenstone terrane, South Africa		68.01	0.524898	0.952608	Badplaas pluton (TTG)	3270	206.54	773.82	0.00202	5.92	0.0337	0.689	1.769	0.929	11.26	4.13	53.95	22.47	120.71	27.4	294.21	68.64	11753.3	35.85	108.31	42.1489	199.401	108.799		6.66258	8.70439	0.0422857	0.00478472	0.0117542	0.00611184	0.0717197	0.0259748	0.332	0.136182	0.722814	0.16213	1.70064	0.392229
This study	Testing set	TTG zircon	I-type zircon	correct	SA32-60	Barberton granite–greenstone terrane, South Africa		68.01	0.524898	0.952608	Badplaas pluton (TTG)	3270	262.62	1335.91	0.0068	11.99	0.0483	1.09	2.71	1.389	20.36	7.64	97.37	38.84	198.97	42.49	434.85	97.16	10672.7	60.85	147.65	71.5414	271.826	125.26		8.47161	15.0271	0.0856429	0.00756944	0.0180066	0.00913816	0.129682	0.0480503	0.5992	0.235394	1.19144	0.25142	2.51358	0.5552
This study	Testing set	TTG zircon	I-type zircon	correct	SA02-1	Barberton granite–greenstone terrane, South Africa		70.75	0.633704	1.02	Nelshoogte pluton（TTG）	3237	219.34	766.53	0.0219	6.29	0.1014	1.602	2.88	1.566	17.33	5.25	63.39	23.48	117.11	24.65	239.24	50.02	11510	31.22	81.38	36.6455	148.663	61.5797		7.07548	8.62238	0.0449286	0.011125	0.0191362	0.0103026	0.110382	0.0330189	0.390092	0.142303	0.701257	0.145858	1.38289	0.285829
This study	Testing set	TTG zircon	I-type zircon	correct	SA02-10	Barberton granite–greenstone terrane, South Africa		70.75	0.633704	1.02	Nelshoogte pluton（TTG）	3237	259.73	1102.27	0.071	14.48	0.1661	2.393	4.24	2.326	26.88	8.17	95.63	34.21	163.76	32.71	302.8	61.62	11266.2	70.77	129.03	83.0686	235.709	62.5166		8.37839	12.399	0.103429	0.0166181	0.0281728	0.0153026	0.17121	0.0513836	0.588492	0.207333	0.980599	0.19355	1.75029	0.352114
This study	Testing set	TTG zircon	I-type zircon	correct	SA02-11	Barberton granite–greenstone terrane, South Africa		70.75	0.633704	1.02	Nelshoogte pluton（TTG）	3237	292.17	1753.3	0.0189	19.21	0.07	1.235	3.82	1.898	31.42	10.74	137.16	51.38	248.27	51.27	465.96	91.59	11831.1	95.11	224.65	111.638	410.385	146.966		9.42484	19.7222	0.137214	0.00857639	0.0253821	0.0124868	0.200127	0.0675472	0.844062	0.311394	1.48665	0.303373	2.69341	0.523371
This study	Testing set	TTG zircon	I-type zircon	correct	SA02-13	Barberton granite–greenstone terrane, South Africa		70.75	0.633704	1.02	Nelshoogte pluton（TTG）	3237	300.94	895.67	0.0093	10.32	0.0925	1.511	3.53	1.568	20.4	6.25	74.55	26.86	131.8	27.6	261.64	54.59	11423.9	50.05	99.52	58.7478	181.8	70.4572		9.70774	10.075	0.0737143	0.0104931	0.0234551	0.0103158	0.129936	0.0393082	0.458769	0.162788	0.789222	0.163314	1.51237	0.311943
This study	Testing set	TTG zircon	I-type zircon	correct	SA02-14	Barberton granite–greenstone terrane, South Africa		70.75	0.633704	1.02	Nelshoogte pluton（TTG）	3237	373.41	2292.83	0.036	23.2	0.295	5.1	12.25	7.07	73	20.51	226.26	77.58	346.48	66.07	591.03	112.89	9556.29	138.64	165.35	162.733	302.057	62.8349		12.0455	25.7911	0.165714	0.0354167	0.0813953	0.0465132	0.464968	0.128994	1.39237	0.470182	2.07473	0.390947	3.41636	0.645086
This study	Testing set	TTG zircon	I-type zircon	correct	SA02-15	Barberton granite–greenstone terrane, South Africa		70.75	0.633704	1.02	Nelshoogte pluton（TTG）	3237	418.33	1634.98	0.0356	18.71	0.329	5.43	11.37	5.85	54.17	14.42	154.25	51.12	231.6	44.9	412.13	84.51	9504.58	100.8	118.32	118.317	216.144	41.9734		13.4945	18.3912	0.133643	0.0377083	0.0755482	0.0384868	0.345032	0.0906918	0.949231	0.309818	1.38683	0.26568	2.38225	0.482914
This study	Testing set	TTG zircon	I-type zircon	correct	SA02-17	Barberton granite–greenstone terrane, South Africa		70.75	0.633704	1.02	Nelshoogte pluton（TTG）	3237	254.4	842.79	0.0424	10.02	0.0896	1.422	3.07	1.803	17.52	5.67	68.35	25.27	125.56	26.01	246.79	51.32	10432.5	52.36	103.13	61.4593	188.395	70.3299		8.20645	9.4802	0.0715714	0.009875	0.0203987	0.0118618	0.111592	0.0356604	0.420615	0.153152	0.751856	0.153905	1.42653	0.293257
This study	Testing set	TTG zircon	I-type zircon	correct	SA02-18	Barberton granite–greenstone terrane, South Africa		70.75	0.633704	1.02	Nelshoogte pluton（TTG）	3237	258.36	1186.09	0.0314	13.39	0.0818	1.3	3.02	1.708	22.31	7.57	95.92	35.59	178.03	36.88	342.46	69.45	10953.6	70.22	165.4	82.423	302.148	105.546		8.33419	13.3418	0.0956429	0.00902778	0.0200664	0.0112368	0.142102	0.0476101	0.590277	0.215697	1.06605	0.218225	1.97954	0.396857
This study	Testing set	TTG zircon	I-type zircon	correct	SA02-19	Barberton granite–greenstone terrane, South Africa		70.75	0.633704	1.02	Nelshoogte pluton（TTG）	3237	881.45	4001.68	0.0225	22.92	0.319	6.56	15.4	7.72	91.98	27.94	331.69	120.91	575.06	114.75	1041.64	211.9	17185.6	153.53	282.71	180.211	516.447	72.1008		28.4339	45.0133	0.163714	0.0455556	0.102326	0.0507895	0.58586	0.175723	2.04117	0.732788	3.44347	0.678994	6.02104	1.21086
This study	Testing set	TTG zircon	I-type zircon	correct	SA02-21	Barberton granite–greenstone terrane, South Africa		70.75	0.633704	1.02	Nelshoogte pluton（TTG）	3237	401.26	1463.58	0.0913	12.54	0.0986	1.453	3.62	1.396	26.54	9.22	119.5	45.15	223.38	46.51	434.52	86.22	13764.7	87.23	258.76	102.389	472.696	115.255		12.9439	16.4632	0.0895714	0.0100903	0.0240532	0.00918421	0.169045	0.0579874	0.735385	0.273636	1.3376	0.275207	2.51168	0.492686
This study	Testing set	TTG zircon	I-type zircon	correct	SA02-22	Barberton granite–greenstone terrane, South Africa		70.75	0.633704	1.02	Nelshoogte pluton（TTG）	3237	163.11	1009.76	0.0055	9.82	0.0288	0.626	1.814	0.787	16.16	5.79	77.67	31.05	159.38	33.68	323.15	62.22	14191.7	39.37	163.51	46.2118	298.696	166.89		5.26161	11.3584	0.0701429	0.00434722	0.0120532	0.00517763	0.10293	0.0364151	0.477969	0.188182	0.954371	0.19929	1.86792	0.355543
This study	Testing set	TTG zircon	I-type zircon	correct	SA02-24	Barberton granite–greenstone terrane, South Africa		70.75	0.633704	1.02	Nelshoogte pluton（TTG）	3237	295.55	898.63	<0.0059	9.52	0.0492	1.084	2.86	1.715	18.88	6.06	74.2	27.39	136.53	28.6	273.54	56.77	10249.9	39.12	87.03	45.9184	158.984	94.3942		9.53387	10.1083	0.068	0.00752778	0.0190033	0.0112829	0.120255	0.0381132	0.456615	0.166	0.817545	0.169231	1.58116	0.3244
This study	Testing set	TTG zircon	I-type zircon	correct	SA02-25	Barberton granite–greenstone terrane, South Africa		70.75	0.633704	1.02	Nelshoogte pluton（TTG）	3237	292.4	995.84	0.0301	11.13	0.0871	1.588	3.03	1.909	20.49	6.6	81.89	30.28	150.2	31.05	299.9	61.28	9902.45	44.6	98.79	52.3507	180.467	78.5944		9.43226	11.2018	0.0795	0.0110278	0.0201329	0.0125592	0.13051	0.0415094	0.503938	0.183515	0.899401	0.183728	1.73353	0.350171
This study	Testing set	TTG zircon	I-type zircon	correct	SA02-26	Barberton granite–greenstone terrane, South Africa		70.75	0.633704	1.02	Nelshoogte pluton（TTG）	3237	279.26	1205.16	0.0156	13.5	0.0905	1.66	3.64	2.214	25.41	8.34	99.62	36.58	177.32	35.91	336.13	68.83	10249.6	61.84	120.19	72.5867	219.56	87.3802		9.00839	13.5564	0.0964286	0.0115278	0.024186	0.0145658	0.161847	0.0524528	0.613046	0.221697	1.0618	0.212485	1.94295	0.393314
This study	Testing set	TTG zircon	I-type zircon	correct	SA02-27	Barberton granite–greenstone terrane, South Africa		70.75	0.633704	1.02	Nelshoogte pluton（TTG）	3237	384.65	1964.21	0.0179	11.27	0.1461	2.6	7.86	4.3	51.16	15.57	177.36	60.88	275.38	52.99	468.93	91.51	9134.61	77.74	122.45	91.2499	223.688	90.7803		12.4081	22.0946	0.0805	0.0180556	0.0522259	0.0282895	0.32586	0.0979245	1.09145	0.36897	1.64898	0.31355	2.71058	0.522914
This study	Testing set	TTG zircon	I-type zircon	correct	SA02-29	Barberton granite–greenstone terrane, South Africa		70.75	0.633704	1.02	Nelshoogte pluton（TTG）	3237	440.28	1202.57	0.0775	17.66	0.1191	1.44	3.54	0.737	17.5	6.4	87.38	36.44	198.2	44.65	445.36	96.96	12943.3	264.63	368.98	310.618	674.043	85.3642		14.2026	13.5272	0.126143	0.01	0.0235216	0.00484868	0.111465	0.0402516	0.537723	0.220848	1.18683	0.264201	2.57434	0.554057
This study	Testing set	TTG zircon	I-type zircon	correct	SA02-30	Barberton granite–greenstone terrane, South Africa		70.75	0.633704	1.02	Nelshoogte pluton（TTG）	3237	136.07	459.58	<0.0084	5.22	0.0138	0.293	0.962	0.419	8.54	2.99	38.68	14.49	71.58	14.91	143.8	27.82	13762.8	28.42	94.49	33.3589	172.612	172.222		4.38935	5.16963	0.0372857	0.00203472	0.00639203	0.00275658	0.0543949	0.018805	0.238031	0.0878182	0.428623	0.0882249	0.831214	0.158971
This study	Testing set	TTG zircon	I-type zircon	correct	SA02-5	Barberton granite–greenstone terrane, South Africa		70.75	0.633704	1.02	Nelshoogte pluton（TTG）	3237	234.51	1391.98	0.0998	16.51	0.173	2.02	3.84	1.912	27.61	9.16	117.48	45.06	221.9	46.52	437.22	84.07	14187	78.23	211.25	91.825	385.906	88.7522		7.56484	15.6578	0.117929	0.0140278	0.025515	0.0125789	0.17586	0.0576101	0.722954	0.273091	1.32874	0.275266	2.52728	0.4804
This study	Testing set	TTG zircon	I-type zircon	correct	SA02-6	Barberton granite–greenstone terrane, South Africa		70.75	0.633704	1.02	Nelshoogte pluton（TTG）	3237	416.21	2340.64	0.0353	15.14	0.1534	2.55	8.95	4.64	57.77	17.86	203.48	71.04	323.01	63.44	565	106.88	11818.1	97.29	180.86	114.197	330.39	102.531		13.4261	26.3289	0.108143	0.0177083	0.0594684	0.0305263	0.367962	0.112327	1.25218	0.430545	1.93419	0.375385	3.2659	0.610743
This study	Testing set	TTG zircon	I-type zircon	correct	SA02-8	Barberton granite–greenstone terrane, South Africa		70.75	0.633704	1.02	Nelshoogte pluton（TTG）	3237	260.2	729.32	<0.0095	6.35	0.0615	1.39	2.85	1.543	16.32	4.93	60.7	22.58	110.66	23.26	224.38	47.79	9781.52	29.3	68.28	34.3918	124.732	64.9673		8.39355	8.20382	0.0453571	0.00965278	0.0189369	0.0101513	0.103949	0.0310063	0.373538	0.136848	0.662635	0.137633	1.29699	0.273086
This study	Testing set	TTG zircon	I-type zircon	correct	SA02-9	Barberton granite–greenstone terrane, South Africa		70.75	0.633704	1.02	Nelshoogte pluton（TTG）	3237	261.54	883.43	<0.0068	10.07	0.0617	1.266	2.98	1.639	18.55	5.9	72.45	26.69	132.59	27.47	260.92	54.6	9923.21	60.63	107.14	71.1664	195.72	81.5396		8.43677	9.93735	0.0719286	0.00879167	0.0198007	0.0107829	0.118153	0.0371069	0.445846	0.161758	0.793952	0.162544	1.50821	0.312
This study	Testing set	TTG zircon	I-type zircon	correct	SA11-1	Barberton granite–greenstone terrane, South Africa		75.28	0.750375	1.02	Stolzburg pluton（TTG）	3442	227.77	862.95	<0.0074	10.59	0.0288	0.546	2.309	0.606	17.35	6.06	76.04	27.87	138.89	29.65	283.87	49.45	11821.4	75.93	270.09	90.0343	518.358	172.199		7.34742	9.70697	0.0756429	0.00379167	0.0153422	0.00398684	0.11051	0.0381132	0.467938	0.168909	0.831677	0.175444	1.64087	0.282571
This study	Testing set	TTG zircon	I-type zircon	correct	SA11-12	Barberton granite–greenstone terrane, South Africa		75.28	0.750375	1.02	Stolzburg pluton（TTG）	3442	186.65	716.88	0.035	16.15	0.1053	1.861	3.88	1.249	18.8	5.44	64.69	22.81	116.93	26.05	255.75	44.8	12434.6	57.91	187.48	68.667	359.812	51.4336		6.02097	8.06389	0.115357	0.0129236	0.0257807	0.00821711	0.119745	0.0342138	0.398092	0.138242	0.70018	0.154142	1.47832	0.256
This study	Testing set	TTG zircon	I-type zircon	correct	SA11-13	Barberton granite–greenstone terrane, South Africa		75.28	0.750375	1.02	Stolzburg pluton（TTG）	3442	207.25	898.28	0.0585	14.82	0.0872	1.3	3.01	0.909	19.89	6.7	80.81	29.69	146.07	32.59	312.7	52.89	12659.6	81.22	276.45	96.307	530.564	89.0087		6.68548	10.1044	0.105857	0.00902778	0.02	0.00598026	0.126688	0.0421384	0.497292	0.179939	0.874671	0.19284	1.80751	0.302229
This study	Testing set	TTG zircon	I-type zircon	correct	SA11-16	Barberton granite–greenstone terrane, South Africa		75.28	0.750375	1.02	Stolzburg pluton（TTG）	3442	113.83	826.11	0.0763	12.32	0.1466	2.34	4.96	1.372	24.35	7.26	79.83	26.92	124.34	26.59	251.87	38.02	13387.1	63.62	194.77	75.4377	373.803	50.2101		3.67194	9.29258	0.088	0.01625	0.0329568	0.00902632	0.155096	0.0456604	0.491262	0.163152	0.744551	0.157337	1.4559	0.217257
This study	Testing set	TTG zircon	I-type zircon	correct	SA11-17	Barberton granite–greenstone terrane, South Africa		75.28	0.750375	1.02	Stolzburg pluton（TTG）	3442	149.54	608.5	0.0177	12.47	0.0478	0.712	2.207	0.802	14.85	4.78	55.87	19.58	95.11	21.22	205.83	36.24	12864.8	60.13	180.37	71.2994	346.167	103.784		4.82387	6.84477	0.0890714	0.00494444	0.0146645	0.00527632	0.094586	0.0300629	0.343815	0.118667	0.569521	0.125562	1.18977	0.207086
This study	Testing set	TTG zircon	I-type zircon	correct	SA11-18	Barberton granite–greenstone terrane, South Africa		75.28	0.750375	1.02	Stolzburg pluton（TTG）	3442	112.76	1237.38	0.0593	25.59	0.122	1.043	4.16	1.039	27.84	9.41	126.3	45.88	210.34	47.12	458.42	71.43	15673.9	111.58	394.64	132.306	757.394	151.454		3.63742	13.9188	0.182786	0.00724306	0.0276412	0.00683553	0.177325	0.0591824	0.777231	0.278061	1.25952	0.278817	2.64983	0.408171
This study	Testing set	TTG zircon	I-type zircon	correct	SA11-21	Barberton granite–greenstone terrane, South Africa		75.28	0.750375	1.02	Stolzburg pluton（TTG）	3442	193.53	804.15	0.1	16.87	0.26	2.1	3.93	1.118	21	6.93	79.52	28.41	142.38	31.4	302.14	50.95	13344.7	87.16	261.32	103.35	501.526	58.1008		6.2429	9.04556	0.1205	0.0145833	0.026113	0.00735526	0.133758	0.0435849	0.489354	0.172182	0.852575	0.185799	1.74647	0.291143
This study	Testing set	TTG zircon	I-type zircon	correct	SA11-24	Barberton granite–greenstone terrane, South Africa		75.28	0.750375	1.02	Stolzburg pluton（TTG）	3442	147.41	1110.27	0.082	24.8	0.288	3.93	5.86	2.098	29.98	9.06	103.97	36.56	168.14	36.81	359.51	59.01	13898.4	97.68	277.63	115.824	532.828	44.1978		4.75516	12.489	0.177143	0.0272917	0.0389369	0.0138026	0.190955	0.0569811	0.639815	0.221576	1.00683	0.217811	2.07809	0.3372
This study	Testing set	TTG zircon	I-type zircon	correct	SA11-28	Barberton granite–greenstone terrane, South Africa		75.28	0.750375	1.02	Stolzburg pluton（TTG）	3442	353.93	2651.28	0.0086	60.07	0.1896	4.21	14.19	7.27	91.86	25.86	280.66	89.13	376.99	70.35	592.22	89.85	11253	291.23	467.55	345.327	897.324	86.4438		11.4171	29.8232	0.429071	0.0292361	0.0942857	0.0478289	0.585096	0.162642	1.72714	0.540182	2.25743	0.416272	3.42324	0.513429
This study	Testing set	TTG zircon	I-type zircon	correct	SA11-29	Barberton granite–greenstone terrane, South Africa		75.28	0.750375	1.02	Stolzburg pluton（TTG）	3442	131.89	913.12	0.0379	21.97	0.0868	1.321	3.55	1.24	20.6	6.39	80.49	29.73	143.92	31.97	306.56	52.7	11050	62.15	209.95	73.6946	402.937	83.6044		4.25452	10.2713	0.156929	0.00917361	0.023588	0.00815789	0.13121	0.0401887	0.495323	0.180182	0.861796	0.189172	1.77202	0.301143
4	Testing set	TTG zircon	I-type zircon	correct	m1093--37-1.DAT	Acasta Gneiss Complex, Canada		61.0683	0.535247	0.916301	Acasta Gneiss Complex (TTG)	4020	143.76	779	0.01	3.29	0.04	0.5	1.24	0.19	11.56	4.69	60.68	25.63	117.61	24.64	205.44	46.46	8838	43.55	101.45	53.1384	227.551	170.295		4.63742	8.76265	0.0235	0.00347222	0.0082392	0.00125	0.0736306	0.0294969	0.373415	0.155333	0.704251	0.145799	1.18751	0.265486
4	Testing set	TTG zircon	I-type zircon	correct	m1093--37-2.DAT	Acasta Gneiss Complex, Canada		61.0683	0.535247	0.916301	Acasta Gneiss Complex (TTG)	4020	155.62	795	0.02	3.27	0.05	0.7	1.22	0.2	12.14	4.5	60.62	24.41	119.96	24.72	205.51	45.81	8835	42.42	102.21	51.7596	229.256	136.289		5.02	8.94263	0.0233571	0.00486111	0.00810631	0.00131579	0.0773248	0.0283019	0.373046	0.147939	0.718323	0.146272	1.18792	0.261771
4	Testing set	TTG zircon	I-type zircon	correct	m1093-33-1.DAT	Acasta Gneiss Complex, Canada		61.0683	0.535247	0.916301	Acasta Gneiss Complex (TTG)	4020	217.97	3033	0.05	4.22	0.21	3.6	8.14	1.39	58.15	21.46	254.78	100.59	457.22	86.92	695.07	149.25	8660	151.63	238.42	185.014	534.773	102.072		7.03129	34.117	0.0301429	0.025	0.0540864	0.00914474	0.370382	0.134969	1.56788	0.609636	2.73784	0.51432	4.01775	0.852857
4	Testing set	TTG zircon	I-type zircon	correct	m1093-34-1.DAT	Acasta Gneiss Complex, Canada		61.0683	0.535247	0.916301	Acasta Gneiss Complex (TTG)	4020	201.78	2699	0.04	4.04	0.25	3.54	7.26	1.16	53.64	18.7	231.46	89.1	399.76	76.58	606.87	130.85	8682	125.73	203.29	153.412	455.977	97.2657		6.50903	30.36	0.0288571	0.0245833	0.0482392	0.00763158	0.341656	0.11761	1.42437	0.54	2.39377	0.453136	3.50792	0.747714
4	Testing set	TTG zircon	I-type zircon	correct	m1093-34-2.DAT	Acasta Gneiss Complex, Canada		61.0683	0.535247	0.916301	Acasta Gneiss Complex (TTG)	4020	126.01	739	0.02	3.44	0.02	0.58	1.24	0.15	11.17	4.01	55.71	23.35	114.56	23.33	193.31	44.54	9441	34.74	92.24	42.3887	206.893	140.979		4.06484	8.31271	0.0245714	0.00402778	0.0082392	0.000986842	0.0711465	0.0252201	0.342831	0.141515	0.685988	0.138047	1.1174	0.254514
4	Testing set	TTG zircon	I-type zircon	correct	m1093-35-1.DAT	Acasta Gneiss Complex, Canada		61.0683	0.535247	0.916301	Acasta Gneiss Complex (TTG)	4020	147.77	2036	0.01	3.38	0.14	2.6	5.87	1.04	39.74	14.26	170.94	67.42	302.01	60.05	465.28	102.25	9110	87.26	151.6	106.472	340.037	94.8671		4.76677	22.9021	0.0241429	0.0180556	0.0390033	0.00684211	0.253121	0.0896855	1.05194	0.408606	1.80844	0.355325	2.68948	0.584286
4	Testing set	TTG zircon	I-type zircon	correct	m1093-36-1.DAT	Acasta Gneiss Complex, Canada		61.0683	0.535247	0.916301	Acasta Gneiss Complex (TTG)	4020	154.71	865	0.01	3.24	0.03	0.99	1.7	0.26	13.26	4.85	65.11	28.25	129.19	27.73	228.59	51.92	9222	48.45	115.22	59.1172	258.437	104.068		4.99065	9.73003	0.0231429	0.006875	0.0112957	0.00171053	0.0844586	0.0305031	0.400677	0.171212	0.773593	0.164083	1.32133	0.296686
4	Testing set	TTG zircon	I-type zircon	correct	m1093-39-1.DAT	Acasta Gneiss Complex, Canada		61.0683	0.535247	0.916301	Acasta Gneiss Complex (TTG)	4020	204.84	1265	0.03	4.45	0.08	1.16	2.8	0.35	18.67	7.14	96.55	41.25	191.51	39.99	331.85	75.91	8837	84.22	165.75	102.763	371.775	117.715		6.60774	14.2295	0.0317857	0.00805556	0.0186047	0.00230263	0.118917	0.0449057	0.594154	0.25	1.14677	0.236627	1.91821	0.433771
4	Testing set	TTG zircon	I-type zircon	correct	m1093-47-1.DAT	Acasta Gneiss Complex, Canada		61.0683	0.535247	0.916301	Acasta Gneiss Complex (TTG)	4020	58.6	246	0.02	1.06	0.01	0.16	0.23	0.12	2.37	0.94	12.47	6.14	38.27	10.28	113.24	32.15	12242	36.99	893.55	45.1341	2004.22	132.155		1.89032	2.76715	0.00757143	0.00111111	0.00152824	0.000789474	0.0150955	0.00591195	0.0767385	0.0372121	0.229162	0.0608284	0.654566	0.183714
4	Testing set	TTG zircon	I-type zircon	correct	m1093-51-2.DAT	Acasta Gneiss Complex, Canada		61.0683	0.535247	0.916301	Acasta Gneiss Complex (TTG)	4020	152.44	819	0.01	3.33	0.03	0.72	1.58	0.26	11.4	4.82	63.7	27.3	128.47	26.52	219.27	49.47	9745	47.57	116.81	58.0435	262.004	128.789		4.91742	9.2126	0.0237857	0.005	0.0104983	0.00171053	0.0726115	0.0303145	0.392	0.165455	0.769281	0.156923	1.26746	0.282686
4	Testing set	TTG zircon	I-type zircon	correct	m1093-87-1.DAT	Acasta Gneiss Complex, Canada		61.0683	0.535247	0.916301	Acasta Gneiss Complex (TTG)	4020	225.28	3106	0.02	4.21	0.23	3.31	8.21	1.28	59.39	21.83	266.08	102.47	447.53	87.22	673.4	145.94	8104	152.51	238.46	186.088	534.863	112.796		7.2671	34.9381	0.0300714	0.0229861	0.0545515	0.00842105	0.37828	0.137296	1.63742	0.62103	2.67982	0.516095	3.89249	0.833943
5	Prediction set	JH zircon			RSES53-15.5	Jack Hills, Australia	Jack Hills, AustraliaS-type zircon				JH zircon	3911.98	228.399	350.7	0.0289921	3.34012	0.0351419	0.433523	1.06602	0.140566	4.97001	2.17669	23.5458	10.9535	54.091	13.9853	138.689	38.4503	10273.8	108.61	483.433	131.816	1050.94	76.4003		7.36771	3.94489	0.023858	0.00301058	0.00708318	0.000924779	0.0316561	0.0136899	0.144897	0.0663846	0.323898	0.0827533	0.801673	0.219716
5	Prediction set	JH zircon			RSES53-3.4 average	Jack Hills, Australia	Jack Hills, AustraliaS-type zircon				JH zircon	3839	255.145	554.354	0.0365562	3.04055	0.0157234	0.190988	0.883282	0.144722	7.27915	3.58114	42.5356	18.3017	81.7814	17.7743	165.646	36.7814	12008.4	73.1837	281.739	88.5	600.026	270.869		8.23049	6.2357	0.0217182	0.00132631	0.00586899	0.000952115	0.046364	0.0225229	0.261757	0.11092	0.489709	0.105173	0.957491	0.210179
5	Prediction set	JH zircon			RSES54-15.11 average	Jack Hills, Australia	Jack Hills, AustraliaS-type zircon				JH zircon	3897	290.817	561.331	0.0401884	7.5904	0.0494942	0.757458	1.54775	0.1889	9.10647	3.6237	43.3863	17.9194	80.9618	17.5185	156.97	35.6518	10900.7	82.814	231.478	100.434	501.075	85.3107		9.3812	6.31418	0.0542172	0.00526012	0.0102841	0.00124276	0.058003	0.0227906	0.266993	0.108602	0.484801	0.10366	0.907343	0.203725
5	Prediction set	JH zircon			RSES54-18.11	Jack Hills, Australia	Jack Hills, AustraliaS-type zircon				JH zircon	3905.88	227.201	419.043	0.0523234	7.89698	0.0497335	0.358679	0.747294	0.0511141	5.54284	2.4253	30.9588	14.0746	70.4312	16.1652	144.243	32.9599	12590	34.1514	159.548	41.4357	346.24	127.741		7.32905	4.71364	0.056407	0.00249082	0.00496541	0.000336277	0.0353047	0.0152535	0.190515	0.0853004	0.421744	0.0956519	0.833774	0.188342
5	Prediction set	JH zircon			RSES54-19.5	Jack Hills, Australia	Jack Hills, AustraliaI-type zircon				JH zircon	3869.22	253.514	1499.44	0.0553841	13.3624	0.354299	5.77032	8.47451	1.21812	36.5529	13.0997	140.173	51.5588	213.9	42.2338	343.717	74.8207	9361.74	138.707	192.949	167.988	414.412	40.8326		8.17788	16.8666	0.0954457	0.0400717	0.056309	0.00801393	0.232821	0.0823879	0.862602	0.312478	1.28084	0.249904	1.98681	0.427547
5	Prediction set	JH zircon			RSES55-15.13	Jack Hills, Australia	Jack Hills, AustraliaS-type zircon				JH zircon	3865.64	346.285	756.067	0.00932356	6.50375	0.0241372	0.583014	1.33796	0.185459	9.40108	4.58883	61.0826	26.5922	123.051	27.2425	234.394	54.6327	10192	37.2034	58.1555	45.049	124.78	150.424		11.1705	8.50469	0.0464554	0.00404871	0.00889011	0.00122012	0.0598795	0.0288605	0.375893	0.161165	0.736833	0.161198	1.35488	0.312187
5	Prediction set	JH zircon			RSES55-3.13	Jack Hills, Australia	Jack Hills, AustraliaS-type zircon				JH zircon	3862	267.693	1350.28	0	5.12172	0.0448336	0.921108	3.16743	0.410322	25.0088	10.6692	124.718	48.6662	200.385	41.9414	323.174	70.9013	13496.1	207.204	480.85	250.854	1030.67	174.775		8.63527	15.1887	0.0365837	0.00639658	0.021046	0.00269949	0.159292	0.0671019	0.767494	0.294947	1.19991	0.248174	1.86806	0.40515
5	Prediction set	JH zircon			RSES55-3.7	Jack Hills, Australia	Jack Hills, AustraliaS-type zircon				JH zircon	4005.72	283.082	676.36	0.0519034	11.4216	0.0818569	1.01641	2.18753	0.493579	12.5845	4.52337	54.5117	22.1204	99.0757	21.8714	199.01	45.4548	9730.46	76.1417	103.113	92.8401	230.312	78.5511		9.13169	7.6081	0.0815827	0.00705838	0.0145351	0.00324723	0.0801562	0.0284489	0.335456	0.134063	0.593267	0.129416	1.15035	0.259742
5	Prediction set	JH zircon			RSES55-4.9	Jack Hills, Australia	Jack Hills, AustraliaS-type zircon				JH zircon	4132.61	342.921	827.849	0.0128195	14.7014	0.0354505	0.545458	0.991188	0.087491	11.7562	5.12522	61.2356	27.3191	124.065	26.9586	231.375	52.3374	13767.8	132.498	174.665	162.573	405.245	174.045		11.062	9.31214	0.10501	0.00378791	0.00658597	0.000575599	0.0748804	0.0322341	0.376835	0.165571	0.742905	0.159519	1.33743	0.299071
5	Prediction set	JH zircon			RSES55-5.13	Jack Hills, Australia	Jack Hills, AustraliaS-type zircon				JH zircon	3816	337.836	482.188	0	15.3873	0.118805	1.71612	1.91978	0.0378599	8.65335	3.18596	42.2686	16.7677	84.7448	18.4372	161.469	40.0098	11636.3	75.0221	115.645	90.62	244.727	46.6478		10.898	5.42394	0.10991	0.0119175	0.012756	0.000249078	0.0551169	0.0200375	0.260114	0.101623	0.507454	0.109096	0.933347	0.228628
5	Prediction set	JH zircon			RSES56-01.18	Jack Hills, Australia	Jack Hills, AustraliaS-type zircon				JH zircon	3843	200.285	491.165	0.04291	2.43899	0.0268893	0.480123	0.764723	0.0865086	5.81994	2.75557	37.1895	16.9243	74.3651	17.61	162.732	37.6001	12667.6	46.0734	246.498	55.727	525.558	126.089		6.46079	5.52492	0.0174213	0.00333419	0.00508122	0.000569136	0.0370697	0.0173306	0.228858	0.102571	0.4453	0.104201	0.94065	0.214858
5	Prediction set	JH zircon			RSES56-02.09	Jack Hills, Australia	Jack Hills, AustraliaS-type zircon				JH zircon	3890	116.148	303.479	0.0405111	1.8823	0.015836	0.207865	0.42053	0.0772253	3.52055	1.76083	21.4392	9.57711	44.3772	10.5951	91.5741	22.048	12330.2	40.23	208.774	48.7725	451.034	154.122		3.74672	3.41371	0.013445	0.0014435	0.00279422	0.000508061	0.0224239	0.0110744	0.131934	0.0580431	0.265732	0.0626928	0.52933	0.125989
5	Prediction set	JH zircon			RSES56-03.17	Jack Hills, Australia	Jack Hills, AustraliaI-type zircon				JH zircon	3889	238.641	732.052	0.0594646	12.5649	0.12395	1.70521	2.66302	0.250526	12.6502	5.06775	61.3333	25.6408	109.754	23.6273	212.923	47.81	9536.05	28.8521	49.7716	34.9769	107.496	58.9997		7.69811	8.23456	0.0897489	0.0118417	0.0176945	0.0016482	0.0805745	0.0318726	0.377436	0.155399	0.65721	0.139806	1.23077	0.2732
5	Prediction set	JH zircon			RSES56-03.17	Jack Hills, Australia	Jack Hills, AustraliaI-type zircon				JH zircon	3889	238.641	732.052	0.0594646	12.5649	0.12395	1.70521	2.66302	0.250526	12.6502	5.06775	61.3333	25.6408	109.754	23.6273	212.923	47.81	9536.05	28.8521	49.7716	34.9769	107.496	58.9997		7.69811	8.23456	0.0897489	0.0118417	0.0176945	0.0016482	0.0805745	0.0318726	0.377436	0.155399	0.65721	0.139806	1.23077	0.2732
5	Prediction set	JH zircon			RSES56-10.17	Jack Hills, Australia	Jack Hills, AustraliaS-type zircon				JH zircon	3870	176.939	745.629	0.0617554	3.40925	0.0276951	0.276727	1.56525	0.218096	11.4438	4.71043	58.7	23.6724	107.457	23.7931	206.269	44.6723	11600.2	81.6117	276.057	98.8435	593.041	249.624		5.7077	8.38728	0.0243518	0.00192172	0.0104003	0.00143484	0.0728902	0.0296253	0.361231	0.143469	0.643452	0.140787	1.19231	0.255271
5	Prediction set	JH zircon			RSES58-13.14	Jack Hills, Australia	Jack Hills, AustraliaS-type zircon				JH zircon	3892	193.235	727.814	0.04586	3.23581	0.0239613	0.426741	1.97801	0.264512	14.1791	5.75573	64.8443	23.3482	98.0249	19.4839	164.935	35.1455	11694.4	113.47	346.818	137.578	749.687	184.735		6.23339	8.18688	0.023113	0.00296348	0.0131429	0.00174021	0.0903128	0.0361996	0.399042	0.141504	0.586975	0.115289	0.95338	0.200831
5	Prediction set	JH zircon			RSES58-15.13	Jack Hills, Australia	Jack Hills, AustraliaS-type zircon				JH zircon	3893	209.49	782.65	0.0484642	3.33163	0.0246025	0.637797	1.92397	0.288227	13.5435	5.85302	64.7346	25.9097	104.917	21.8679	182.285	40.0989	11788.6	120.943	370.415	146.646	800.922	135.144		6.75775	8.80371	0.0237973	0.00442915	0.0127838	0.00189623	0.086264	0.0368114	0.398367	0.157029	0.628247	0.129396	1.05367	0.229137
5	Prediction set	JH zircon			RSES58-15.13	Jack Hills, Australia	Jack Hills, AustraliaS-type zircon				JH zircon	3893	209.49	782.65	0.0484642	3.33163	0.0246025	0.637797	1.92397	0.288227	13.5435	5.85302	64.7346	25.9097	104.917	21.8679	182.285	40.0989	11788.6	120.943	370.415	146.646	800.922	135.144		6.75775	8.80371	0.0237973	0.00442915	0.0127838	0.00189623	0.086264	0.0368114	0.398367	0.157029	0.628247	0.129396	1.05367	0.229137
5	Prediction set	JH zircon			RSES58-17.7	Jack Hills, Australia	Jack Hills, AustraliaS-type zircon				JH zircon	3910.03	204.016	875.889	0.0451172	2.80416	0.0132705	0.126031	1.37759	0.0735451	10.6974	4.70265	63.8502	28.3493	135.521	32.2338	302.823	73.7122	12853.3	88.3579	447.165	107.226	971.556	552.971		6.58115	9.85252	0.0200297	0.000875218	0.00915342	0.000483849	0.0681364	0.0295764	0.392925	0.171814	0.811501	0.190732	1.75042	0.421213
5	Prediction set	JH zircon			RSES58-19.12	Jack Hills, Australia	Jack Hills, AustraliaI-type zircon				JH zircon	4058.89	196.345	698.469	0.0535862	6.54561	0.0667029	0.630935	2.05638	0.547874	12.136	5.11983	59.1389	24.7488	105.361	22.7489	187.364	42.8336	8837.53	30.9029	50.7031	37.7794	115.046	122.491		6.33372	7.8568	0.0467543	0.00438149	0.0136636	0.00360444	0.0772992	0.0322002	0.363932	0.149993	0.630902	0.134609	1.08303	0.244764
5	Prediction set	JH zircon			RSES58-3.13	Jack Hills, Australia	Jack Hills, AustraliaI-type zircon				JH zircon	3902.2	326.203	1106.52	0.0372794	20.8937	0.130353	2.51331	4.09159	0.578019	20.5582	7.90076	94.1724	38.3903	168.831	36.7417	320.677	71.5811	9546.81	103.339	238.144	125.358	516.265	60.4855		10.5227	12.4468	0.149241	0.0174535	0.0271867	0.00380275	0.130944	0.0496903	0.579522	0.232669	1.01097	0.217407	1.85363	0.409035
5	Prediction set	JH zircon			RSES58-4.16	Jack Hills, Australia	Jack Hills, AustraliaI-type zircon				JH zircon	4119.23	258.865	861.116	0.0432869	4.88813	0.0597302	1.26341	2.23333	0.425479	14.5014	5.64089	71.45	29.7634	133.74	30.6751	274.707	63.7305	9289.77	36.8174	95.8549	45.1447	221.489	88.5459		8.3505	9.68634	0.0349152	0.00877368	0.0148394	0.00279921	0.0923659	0.0354773	0.439692	0.180384	0.80084	0.18151	1.5879	0.364175
5	Prediction set	JH zircon			RSES58-5.11	Jack Hills, Australia	Jack Hills, AustraliaS-type zircon				JH zircon	3871	180.09	447.248	0.0537051	3.39712	0.0147991	0.245208	0.903887	0.110264	6.2903	2.88783	36.992	14.3966	64.9334	15.0009	130.952	30.3709	11788.6	93.0458	366.689	112.697	787.963	191.785		5.80936	5.03092	0.0242651	0.00170284	0.00600589	0.000725421	0.0400656	0.0181624	0.227643	0.0872523	0.388823	0.0887629	0.756948	0.173548
5	Prediction set	JH zircon			RSES59-04.08	Jack Hills, Australia	Jack Hills, AustraliaS-type zircon				JH zircon	3838	624.904	1541.18	0.0727017	7.80573	0.109418	1.3589	2.62586	0.184104	17.8571	9.2892	120.253	51.5402	237.847	52.2528	449.852	100.714	11474.7	122.713	265.035	148.387	564.293	134.288		20.1582	17.3361	0.0557552	0.00943681	0.0174476	0.00121121	0.11374	0.0584226	0.740017	0.312365	1.42424	0.309188	2.6003	0.575506
5	Prediction set	JH zircon			RSES59-14.12	Jack Hills, Australia	Jack Hills, AustraliaS-type zircon				JH zircon	3910.42	192.364	775.76	0.0139395	2.7143	0.00926236	0.30298	0.980899	0.0886369	9.71034	4.42488	55.8473	26.4556	122.249	28.741	262.21	65.0882	13279.8	74.6726	375.383	90.6204	815.685	241.262		6.2053	8.72621	0.0193879	0.00210403	0.0065176	0.000583137	0.0618493	0.0278294	0.343676	0.160337	0.73203	0.170065	1.51567	0.371933
5	Prediction set	JH zircon			RSES59-16.12	Jack Hills, Australia	Jack Hills, AustraliaI-type zircon				JH zircon	3912.46	277.662	856.586	0.0344923	11.7329	0.0505033	1.04212	2.29822	0.20938	13.0515	5.36403	68.7394	28.6982	132.003	28.7744	255.354	57.7709	10391.6	33.1504	66.1034	40.2344	143.722	95.8711		8.95682	9.63539	0.0838061	0.00723692	0.0152706	0.0013775	0.0831305	0.033736	0.423011	0.173929	0.790438	0.170263	1.47604	0.33012
5	Prediction set	JH zircon			RSES59-17.16	Jack Hills, Australia	Jack Hills, AustraliaS-type zircon				JH zircon	3873	181.293	458.78	0.0478807	6.85245	0.0452074	0.997431	1.87465	0.181936	9.03119	3.37249	38.8627	15.1943	70.5763	15.8733	144.171	32.9954	9559.6	30.0882	58.6206	36.4465	126.038	59.6934		5.84815	5.16063	0.0489461	0.00692661	0.0124562	0.00119694	0.0575235	0.0212106	0.239155	0.0920867	0.422613	0.0939246	0.833359	0.188545
5	Prediction set	JH zircon			RSES59-18.19	Jack Hills, Australia	Jack Hills, AustraliaI-type zircon				JH zircon	4014.93	158.32	427.983	0.0276089	4.87191	0.0531376	0.679291	0.97617	0.208975	6.60556	2.81527	33.6949	14.913	67.5936	15.3062	142.27	32.7276	11247.1	20.3678	61.5702	24.846	137.895	84.1205		5.1071	4.8142	0.0347994	0.0047173	0.00648618	0.00137483	0.0420737	0.0177061	0.207353	0.0903818	0.404752	0.0905694	0.822369	0.187015
5	Prediction set	JH zircon			RSES59-4.18	Jack Hills, Australia	Jack Hills, AustraliaS-type zircon				JH zircon	4244.51	436.517	2033.44	0.0138452	15.3112	0.118277	2.01063	7.48199	0.283202	41.0485	15.0332	181.115	70.0797	301.561	62.4132	514.979	108.774	11521.6	292.603	378.773	361.015	909.999	114.286		14.0812	22.8734	0.109365	0.0139627	0.0497142	0.00186317	0.261455	0.0945487	1.11456	0.424725	1.80575	0.369309	2.97676	0.621568
5	Prediction set	JH zircon			RSES59-6.12	Jack Hills, Australia	Jack Hills, AustraliaS-type zircon				JH zircon	3874.57	203.519	643.274	0.0508212	3.04888	0.0064693	0.326571	0.780909	0.169612	8.29367	3.97693	50.2178	19.833	88.827	20.5816	182.688	41.2261	12069.6	61.8949	247.25	74.9805	531.839	218.08		6.56511	7.23593	0.0217777	0.00226785	0.00518877	0.00111587	0.0528259	0.0250122	0.309033	0.1202	0.531898	0.121784	1.056	0.235578
5	Prediction set	JH zircon			RSES64-1.16	Jack Hills, Australia	Jack Hills, AustraliaI-type zircon				JH zircon	4009.93	331.701	1303.22	0.0591749	16.3171	0.144937	3.20578	4.59154	1.36671	28.4189	10.2932	115.35	47.1046	188.58	40.5105	324.844	72.9647	10568.7	90.0603	118.715	109.834	265.489	61.1044		10.7	14.6594	0.116551	0.0222624	0.0305086	0.00899149	0.181012	0.0647371	0.709849	0.285483	1.12922	0.239707	1.87771	0.416941
5	Prediction set	JH zircon			RSES64-1.2	Jack Hills, Australia	Jack Hills, AustraliaS-type zircon				JH zircon	4155.21	193.737	825.689	0.0221516	3.69574	0.0363088	0.955379	2.98676	0.446904	15.4841	6.17878	70.9381	28.7395	120.929	25.4793	213.168	46.4571	9580.24	27.7223	60.8011	34.0531	142.048	98.0022		6.24959	9.28784	0.0263981	0.00663458	0.0198456	0.00294016	0.0986248	0.0388602	0.436542	0.174179	0.724128	0.150765	1.23218	0.265469
5	Prediction set	JH zircon			RSES64-19.2	Jack Hills, Australia	Jack Hills, AustraliaS-type zircon				JH zircon	4111.02	179.277	541.758	0.0299327	6.54588	0.0523181	0.568921	1.5464	0.191802	10.455	3.92298	45.8894	16.6378	71.1047	14.618	123.293	26.0837	10646.8	40.8913	108.082	50.1196	249.119	110.335		5.78313	6.09401	0.0467563	0.00395084	0.0102751	0.00126185	0.0665923	0.0246728	0.282396	0.100835	0.425777	0.086497	0.712679	0.14905
5	Prediction set	JH zircon			RSES64-2.2	Jack Hills, Australia	Jack Hills, AustraliaS-type zircon				JH zircon	4158.8	397.923	1135.61	0.044354	7.45063	0.031711	0.812547	1.9328	0.497528	16.885	7.11088	85.8485	37.6133	173.533	37.8224	336.431	78.5467	10480.4	106.549	282.819	130.904	661.478	150.07		12.8362	12.774	0.0532188	0.00564269	0.0128426	0.00327321	0.107548	0.0447225	0.528298	0.22796	1.03912	0.223801	1.94469	0.448838
5	Prediction set	JH zircon			RSES64-9.2	Jack Hills, Australia	Jack Hills, AustraliaS-type zircon				JH zircon	4048.04	157.144	405.897	0.0451836	3.24806	0.0273827	0.442721	1.48329	0.315104	7.68375	2.9869	33.336	13.6267	60.9487	13.0285	113.129	26.6597	9499.09	33.0369	84.4891	40.3666	191.088	97.7721		5.06917	4.56578	0.0232004	0.00307445	0.00985577	0.00207305	0.0489411	0.0187856	0.205144	0.082586	0.364962	0.0770915	0.653923	0.152341
5	Prediction set	JH zircon			RSES67-10.11	Jack Hills, Australia	Jack Hills, AustraliaS-type zircon				JH zircon	4008.13	169.931	237.761	0.0326445	2.73613	0.0315476	0.281595	0.604077	0.293294	6.92181	2.66357	22.4706	8.97984	34.9697	7.31244	59.9223	14.4691	13303.4	34.5551	162.604	42.1383	363.447	116.996		5.48164	2.67448	0.0195438	0.00195552	0.0040138	0.00192957	0.0440879	0.016752	0.138281	0.0544233	0.2094	0.0432689	0.346372	0.0826806
5	Prediction set	JH zircon			RSES67-19.13	Jack Hills, Australia	Jack Hills, AustraliaS-type zircon				JH zircon	4040.91	306.025	557.981	0	10.8972	0.0757071	1.22086	2.83664	0.632599	11.8037	4.30304	60.1264	20.724	93.8733	20.3868	157.326	40.4057	10901.7	78.4653	140.745	95.8401	317.648	70.4457		9.87177	6.2765	0.0778373	0.00847816	0.0188481	0.00416184	0.0751827	0.0270632	0.370008	0.1256	0.562116	0.120632	0.909397	0.23089
5	Prediction set	JH zircon			RSES72-1.2 (outer REE spot)	Jack Hills, Australia	Jack Hills, AustraliaS-type zircon				JH zircon	3864	175.271	512.426	0.0464284	2.03081	0.0199293	0.147405	0.699397	0.0817156	6.1459	2.89306	39.1418	16.8426	81.5279	18.3225	163.926	38.7786	13643.7	63.1436	333.935	76.4533	716.172	321.504		5.6539	5.76407	0.0145058	0.00102365	0.00464716	0.000537602	0.0391459	0.0181954	0.240873	0.102076	0.488191	0.108417	0.947549	0.221592
5	Prediction set	JH zircon			RSES72-12.9 (REE spot A)	Jack Hills, Australia	Jack Hills, AustraliaS-type zircon				JH zircon	3897	144.753	463.571	0.0412371	2.7209	0.0195945	0.192512	1.05001	0.234125	5.56878	2.59755	35.3092	15.0872	68.0064	16.5344	149.131	36.5347	12135.7	60.0856	361.87	72.8697	783.333	217.04		4.66947	5.21452	0.019435	0.00133689	0.0069768	0.00154029	0.03547	0.0163368	0.217287	0.0914376	0.407224	0.0978365	0.862028	0.20877
5	Prediction set	JH zircon			RSES73-17.10	Jack Hills, Australia	Jack Hills, AustraliaS-type zircon				JH zircon	3905	170.843	640.1	0.0336602	4.62935	0.0356396	0.809116	1.94423	0.19582	10.5904	4.07931	51.7657	20.2129	95.2034	21.8104	213.347	52.0624	10886	96.6418	356.753	117.25	774.01	90.6034		5.51107	7.20023	0.0330668	0.00561886	0.0129185	0.00128829	0.0674548	0.0256561	0.318558	0.122502	0.57008	0.129055	1.23322	0.297499
5	Prediction set	JH zircon			RSES73-4.7	Jack Hills, Australia	Jack Hills, AustraliaS-type zircon				JH zircon	3894	206.753	747.115	0.0212227	3.98413	0.0338515	0.516989	1.95707	0.236541	13.1717	5.30491	63.1985	24.0144	104.716	22.8603	203.27	45.5189	11341.2	113.357	424.13	137.455	917.325	154.536		6.66946	8.40399	0.028458	0.0035902	0.0130038	0.00155619	0.083896	0.0333642	0.388914	0.145542	0.62704	0.135268	1.17497	0.260108
5	Prediction set	JH zircon			RSES73-5.8 average	Jack Hills, Australia	Jack Hills, AustraliaS-type zircon				JH zircon	3884	148.119	327.241	0.0576924	4.53475	0.0170906	0.440825	1.20282	0.211366	6.18203	2.37636	27.216	10.7889	50.9673	11.4375	103.653	23.8316	11109.7	48.8828	177.911	59.2451	383.707	84.3656		4.77804	3.681	0.0323911	0.00306128	0.00799214	0.00139057	0.039376	0.0149457	0.167483	0.0653873	0.305193	0.0676773	0.599151	0.13618
6	Prediction set	JH zircon			rses100-1.18	Jack Hills, Australia	Jack Hills, AustraliaI-type zircon				JH zircon	4068.79	213.851	533.103	0.0482295	10.3233	0.115826	0.954445	0.809283	0.295114	9.74362	3.24989	38.7374	17.858	72.3609	17.341	145.177	33.8534	7035.02	36.9386	108.131	45.1803	246.077	88.4528		6.89842	5.99666	0.0737378	0.00662809	0.00537729	0.00194154	0.0620613	0.0204396	0.238384	0.10823	0.433299	0.10261	0.839174	0.193448
6	Prediction set	JH zircon			rses100-13.4	Jack Hills, Australia	Jack Hills, AustraliaS-type zircon				JH zircon	4069.44	281.705	748.896	0.0182372	13.0489	0.167079	1.19188	2.80807	0.627426	16.9305	4.2831	62.5393	21.505	99.2996	23.7674	187.015	41.8901	7313.27	69.7328	142.91	85.2944	325.288	74.7423		9.08727	8.42403	0.0932063	0.00827697	0.0186583	0.00412781	0.107837	0.0269377	0.384857	0.130334	0.594608	0.140635	1.08101	0.239372
6	Prediction set	JH zircon			rses100-15.2	Jack Hills, Australia	Jack Hills, AustraliaI-type zircon				JH zircon	4089.22	286.272	1323.54	0.0887298	12.5547	0.130897	3.30313	5.72817	0.572166	28.7345	9.51119	111.73	41.6356	171.229	36.8267	283.599	65.2179	7377.15	77.9015	87.5998	95.3793	200.582	53.3308		9.23459	14.8879	0.0896765	0.0229384	0.0380609	0.00376425	0.183022	0.0598188	0.687569	0.252337	1.02532	0.217909	1.6393	0.372673
6	Prediction set	JH zircon			rses100-16.2	Jack Hills, Australia	Jack Hills, AustraliaS-type zircon				JH zircon	4113.63	300.512	1500.33	0.0651956	6.79313	0.408846	5.72996	7.91996	0.94391	28.0906	11.1116	114.354	45.5537	179.92	41.0309	318.908	73.3702	6540.58	43.8548	86.6762	53.7589	199.939	34.3959		9.69392	16.8767	0.0485223	0.0397914	0.0526243	0.00620993	0.178921	0.0698841	0.703716	0.276083	1.07736	0.242787	1.8434	0.419258
6	Prediction set	JH zircon			rses100-4.19	Jack Hills, Australia	Jack Hills, AustraliaS-type zircon				JH zircon	4051.49	270.567	1014.01	0.00629793	13.0002	-0.00051221	1.08005	2.35964	0.195488	13.6207	5.29091	66.2014	28.9225	128.977	30.3063	244.291	59.591	8002.97	67.8476	161.897	82.9148	366.537	89.3502		8.72798	11.4062	0.0928583	0.00750038	0.0156787	0.00128611	0.0867563	0.0332762	0.407393	0.175288	0.772315	0.179327	1.41209	0.34052
6	Prediction set	JH zircon			rses100-6.1	Jack Hills, Australia	Jack Hills, AustraliaS-type zircon				JH zircon	4132.09	271.053	402.988	0.0974997	7.0762	0.0916004	1.06556	1.50514	0.120406	9.17217	2.66502	31.378	12.4209	51.6076	12.6319	108.871	24.2309	8421.72	23.7993	55.2122	29.2007	128.079	50.2946		8.74364	4.53305	0.0505443	0.00739973	0.0100009	0.000792142	0.0584215	0.0167612	0.193095	0.075278	0.309027	0.0747451	0.629312	0.138462
6	Prediction set	JH zircon			rses100-8.6	Jack Hills, Australia	Jack Hills, AustraliaS-type zircon				JH zircon	4053.71	204.743	485.907	0.0431136	10.1218	0.0606626	1.12493	1.73024	0.266029	9.81858	3.33811	40.6149	15.4645	65.8512	14.4622	117	30.8862	7132.45	53.9162	117.541	65.8968	266.291	59.5778		6.6046	5.46577	0.0722982	0.00781204	0.0114966	0.00175019	0.0625387	0.0209944	0.249938	0.0937245	0.394319	0.0855751	0.676299	0.176492
6	Prediction set	JH zircon			rses195_10-11	Jack Hills, Australia	Jack Hills, AustraliaI-type zircon				JH zircon	4025.9	78.8502	224.863	0.0371172	4.03617	0.0254448	0.163125	0.44268	0.146043	3.05974	1.2089	15.9514	7.18651	34.4911	8.98435	85.9863	21.2546	10521	18.3077	101.525	22.345	228.116	133.82		2.54355	2.52939	0.0288298	0.00113281	0.0029414	0.000960806	0.0194888	0.00760317	0.0981626	0.0435546	0.206533	0.0531618	0.497031	0.121455
6	Prediction set	JH zircon			rses195_1-15bright	Jack Hills, Australia	Jack Hills, AustraliaI-type zircon				JH zircon	3355.26	134.215	304.224	0.0456802	8.63785	0.0178935	0.342897	0.605106	0.120993	4.91577	1.59612	21.6356	9.32424	45.057	11.1837	98.6249	25.661	11857.6	32.4946	65.2822	38.3655	122.66	98.8517		4.32952	3.4221	0.0616989	0.00238123	0.00402064	0.000796008	0.0313106	0.0100385	0.133142	0.0565106	0.269802	0.0661758	0.570086	0.146634
6	Prediction set	JH zircon			rses195_1-15dark	Jack Hills, Australia	Jack Hills, AustraliaI-type zircon				JH zircon	3355.26	302.99	906.741	0.0646147	26.2795	0.143745	2.19268	3.38073	0.536975	20.9795	6.29612	73.4821	29.1753	122.954	26.6377	233.762	52.5481	10778.4	133.554	163.764	157.684	307.7	55.248		9.77386	10.1996	0.18771	0.015227	0.0224633	0.00353273	0.133627	0.0395982	0.452197	0.17682	0.73625	0.157619	1.35123	0.300275
6	Prediction set	JH zircon			rses195_1-3	Jack Hills, Australia	Jack Hills, AustraliaI-type zircon				JH zircon	4153.37	178.972	2170.64	0.0593745	4.9984	0.0599961	1.3693	2.88612	0.615497	24.1714	14.1462	171.943	70.9322	294.948	62.2157	506.245	106.579	9905.1	96.6428	163.018	118.702	380.64	185.146		5.77328	24.4166	0.0357028	0.00950906	0.0191769	0.00404932	0.153958	0.08897	1.05811	0.429892	1.76615	0.36814	2.92627	0.609024
6	Prediction set	JH zircon			rses195_14-4	Jack Hills, Australia	Jack Hills, AustraliaI-type zircon				JH zircon	4102.8	213.112	957.342	0.0545047	13.8728	0.10326	2.1225	3.12863	0.377682	15.8331	6.45071	79.2177	33.4869	140.43	32.05	278.041	63.0023	9172.42	71.7108	177.853	87.8588	408.913	62.6431		6.87458	10.7688	0.0990914	0.0147396	0.0207882	0.00248475	0.100848	0.0405705	0.487494	0.202951	0.8409	0.189645	1.60718	0.360013
6	Prediction set	JH zircon			rses195_15-1	Jack Hills, Australia	Jack Hills, AustraliaS-type zircon				JH zircon	4093.46	374.837	1195.84	0.0532627	14.5751	0.0601052	0.800447	2.61553	0.090566	17.8578	7.56434	97.9317	40.976	174.043	35.8609	285.82	60.9404	10231.8	67.6725	82.627	82.8728	189.438	159.789		12.0915	13.4516	0.104108	0.00555866	0.0173789	0.000595829	0.113744	0.0475744	0.602657	0.248339	1.04217	0.212194	1.65214	0.348231
6	Prediction set	JH zircon			rses195_17-6	Jack Hills, Australia	Jack Hills, AustraliaI-type zircon				JH zircon	4123.45	218.109	1229.65	0.0406361	11.0637	0.07492	0.759972	2.1812	0.206324	14.9277	6.69783	84.2832	36.4788	166.442	37.651	325.932	73.644	10915	121.048	339.507	148.457	785.497	149.544		7.03579	13.8319	0.0790267	0.00527758	0.014493	0.0013574	0.0950811	0.0421247	0.518666	0.221084	0.99666	0.222787	1.884	0.420823
6	Prediction set	JH zircon			rses195_19-10	Jack Hills, Australia	Jack Hills, AustraliaS-type zircon				JH zircon	4127.63	233.455	1076.63	0.0947922	4.88382	0.150294	2.09149	4.11373	0.86006	20.1694	8.86572	92.9601	33.9305	135.937	29.0814	247.344	54.4214	9382.32	282.93	269.124	347.067	623.451	67.0442		7.5308	12.1105	0.0348844	0.0145243	0.0273338	0.00565829	0.128467	0.0557592	0.572062	0.205639	0.813997	0.172079	1.42973	0.31098
6	Prediction set	JH zircon			rses195_19-17dark	Jack Hills, Australia	Jack Hills, AustraliaI-type zircon				JH zircon	4075	76.1083	225.316	0.0453316	6.23413	0.0383345	0.49623	0.518515	0.144304	4.04718	1.16783	15.2667	6.60295	31.2447	8.28119	84.1427	21.8583	10291.2	35.4416	132.694	43.3626	302.54	60.2083		2.45511	2.53449	0.0445295	0.00344604	0.00344528	0.000949371	0.0257782	0.00734484	0.0939486	0.0400179	0.187094	0.0490011	0.486374	0.124905
6	Prediction set	JH zircon			rses195_19-6	Jack Hills, Australia	Jack Hills, AustraliaI-type zircon				JH zircon	3970.35	127.673	1243.48	0.0747356	6.24522	0.367901	5.55311	6.60115	1.88923	30.4377	9.80133	106.046	39.6495	165.496	35.5903	300.667	68.0711	9219.94	78.1319	108.124	95.1002	239.027	35.1614		4.11847	13.9874	0.0446087	0.0385633	0.0438615	0.0124291	0.193871	0.0616436	0.652589	0.2403	0.990996	0.210594	1.73796	0.388978
6	Prediction set	JH zircon			rses195_2-1bright	Jack Hills, Australia	Jack Hills, AustraliaI-type zircon				JH zircon	4084.04	139.263	651.961	0.0501143	5.2793	0.0275087	0.918038	1.6681	0.251515	11.2329	4.20298	51.7823	21.9878	97.6979	22.3547	191.797	45.3432	10283.3	17.1673	42.0615	21.0135	96.1603	87.4481		4.49235	7.33365	0.0377093	0.00637526	0.0110837	0.00165471	0.0715472	0.0264338	0.31866	0.133259	0.585018	0.132276	1.10865	0.259104
6	Prediction set	JH zircon			rses195_2-1int	Jack Hills, Australia	Jack Hills, AustraliaI-type zircon				JH zircon	4084.04	146.981	547.635	0.0424446	5.98403	0.0559476	0.671677	1.3838	0.223706	10.0934	3.36793	42.4777	18.2146	80.801	18.0626	154.25	34.6006	10459.6	22.8887	54.3648	28.0168	124.288	93.9375		4.74132	6.16012	0.0427431	0.00466443	0.00919471	0.00147175	0.0642892	0.021182	0.261401	0.110391	0.483838	0.106879	0.891619	0.197718
6	Prediction set	JH zircon			rses195_2-20	Jack Hills, Australia	Jack Hills, AustraliaI-type zircon				JH zircon	3907.61	180.894	1497.65	0.0599737	15.8071	0.164285	3.25189	6.70939	0.684817	35.6012	9.91412	117.129	48.0173	201.783	42.3659	355.828	80.5639	10423.9	117.946	231.053	143.116	501.663	53.4763		5.83528	16.8464	0.112908	0.0225826	0.0445807	0.00450538	0.226759	0.062353	0.720795	0.291014	1.20828	0.250686	2.05681	0.460365
6	Prediction set	JH zircon			rses195_3-15dark	Jack Hills, Australia	Jack Hills, AustraliaS-type zircon				JH zircon	3935	342.652	966.784	0.0553109	4.22221	0.036092	0.280389	0.508651	0.0511415	4.74028	2.69126	48.5911	29.4798	155.393	36.4013	331.669	78.0483	10604.1	38.1858	153.043	46.3976	334.897	268.828		11.0533	10.875	0.0301586	0.00194715	0.00337974	0.000336457	0.0301929	0.0169261	0.299022	0.178665	0.930495	0.215392	1.91716	0.44599
6	Prediction set	JH zircon			rses195_4-12	Jack Hills, Australia	Jack Hills, AustraliaI-type zircon				JH zircon	4132.06	200.397	772.049	0.0596686	7.39349	0.0338593	0.536542	1.2968	0.167207	10.1836	4.20747	56.7586	24.3386	108.17	24.511	211.08	48.5159	11267.5	46.4244	136.383	56.9608	316.372	149.554		6.46442	8.68446	0.0528106	0.00372599	0.00861662	0.00110004	0.0648639	0.0264621	0.349284	0.147506	0.647724	0.145036	1.22011	0.277234
6	Prediction set	JH zircon			rses195_4-3b	Jack Hills, Australia	Jack Hills, AustraliaI-type zircon				JH zircon	4046.14	262.119	1019.23	0.0561498	6.29204	0.079812	1.42643	3.03067	0.500577	19.9067	7.15628	86.1879	35.5146	146.915	32.2378	282.022	62.9036	9956.59	41.4433	71.429	50.6333	161.459	88.8608		8.45544	11.4649	0.0449431	0.00990574	0.0201373	0.00329327	0.126794	0.045008	0.530387	0.21524	0.879733	0.190756	1.63019	0.359449
6	Prediction set	JH zircon			rses195_5-15	Jack Hills, Australia	Jack Hills, AustraliaI-type zircon				JH zircon	3863.51	141.532	807.09	0.0555179	3.07395	0.0167226	0.161738	1.0584	0.147883	9.22399	4.28649	55.8797	25.002	113.709	25.7322	228.743	55.5718	13687.3	83.5094	436.352	101.109	935.692	398.292		4.56556	9.07862	0.0219568	0.00112318	0.00703259	0.000972914	0.0587515	0.0269591	0.343875	0.151527	0.680891	0.152262	1.32222	0.317553
6	Prediction set	JH zircon			rses195_5-3int	Jack Hills, Australia	Jack Hills, AustraliaI-type zircon				JH zircon	4072.34	141.913	422.427	0.060355	11.7525	0.0569994	0.831538	1.39271	0.108867	8.80517	2.52778	33.4694	14.5722	68.9484	15.8882	140.053	33.9054	10728.9	26.0105	66.1561	31.8196	150.714	64.2818		4.57783	4.75171	0.0839461	0.00577457	0.00925388	0.000716233	0.0560839	0.015898	0.205965	0.0883166	0.412865	0.0940128	0.809556	0.193745
6	Prediction set	JH zircon			rses195_6-8	Jack Hills, Australia	Jack Hills, AustraliaI-type zircon				JH zircon	3947.56	104.898	476.519	0.0430111	12.5792	0.08264	1.42235	2.58264	0.482378	10.8004	3.66286	39.0085	16.1391	69.0159	15.0393	129.276	28.8455	8952.61	33.2845	91.5987	40.4673	201.165	42.5296		3.3838	5.36017	0.0898511	0.00987741	0.0171604	0.00317354	0.0687926	0.0230369	0.240052	0.097813	0.413269	0.0889898	0.747259	0.164831
6	Prediction set	JH zircon			rses195_7-5	Jack Hills, Australia	Jack Hills, AustraliaS-type zircon				JH zircon	4098	100.829	220.172	0.0680573	2.31008	0.0145594	0.351384	0.972088	0.0929789	4.10875	1.39021	17.0208	7.38762	32.5047	7.79341	72.405	16.7856	10503.1	6.88263	29.533	8.43047	67.8027	65.9488		3.25255	2.47663	0.0165006	0.00244017	0.00645905	0.000611703	0.0261704	0.00874344	0.104743	0.0447735	0.194639	0.0461149	0.418526	0.0959179
6	Prediction set	JH zircon			rses195_8-20	Jack Hills, Australia	Jack Hills, AustraliaS-type zircon				JH zircon	3870.88	99.1929	361.105	0.0353197	1.83328	0.0300192	0.397816	0.726154	0.209596	4.2843	1.90163	23.4276	10.6338	50.3009	12.1826	124.037	32.9811	11208.1	34.0119	268.715	41.195	577.412	91.1531		3.19977	4.06192	0.0130948	0.00276261	0.00482495	0.00137892	0.0272885	0.0119599	0.14417	0.064447	0.301203	0.0720861	0.716975	0.188463
6	Prediction set	JH zircon			rses195_8-7	Jack Hills, Australia	Jack Hills, AustraliaI-type zircon				JH zircon	4078.87	125.064	442.355	0.0429348	7.24194	0.0391581	0.412342	0.761092	0.116924	5.91972	2.64457	34.2011	15.1081	65.604	14.818	130.025	29.4054	12142.8	31.3029	115.541	38.3064	263.738	127.88		4.03431	4.97587	0.0517282	0.00286348	0.00505709	0.000769237	0.0377052	0.0166325	0.210468	0.091564	0.392838	0.0876803	0.751588	0.168031
6	Prediction set	JH zircon			rses60_4-19	Jack Hills, Australia	Jack Hills, AustraliaS-type zircon				JH zircon	4049.23	312.584	800.932	0.060089	10.7396	0.0494616	0.743603	1.99054	0.227956	11.8188	4.9857	62.7037	27.0053	120.296	25.995	228.674	51.8288	10573.8	44.6191	101.723	54.5217	230.147	115.825		10.0833	9.00936	0.0767114	0.00516391	0.0132262	0.00149971	0.0752791	0.0313566	0.385869	0.163668	0.720337	0.153817	1.32181	0.296165
6	Prediction set	JH zircon			rses60_5-15	Jack Hills, Australia	Jack Hills, AustraliaI-type zircon				JH zircon	4160.41	265.035	2323.35	0.0958887	6.4503	0.333126	4.78978	7.80921	1.20608	38.3093	14.9902	184.712	74.4855	327.502	70.3409	583.458	125.617	8936	140.066	237.153	172.096	554.946	62.2169		8.54951	26.1345	0.0460736	0.0332623	0.0518884	0.00793473	0.244008	0.0942778	1.13669	0.451427	1.96109	0.416219	3.37259	0.717809
6	Prediction set	JH zircon			rses60_6-7	Jack Hills, Australia	Jack Hills, AustraliaS-type zircon				JH zircon	4002.12	332.841	1015.04	0.0854181	13.7678	0.0551048	1.39406	2.85823	0.254361	17.8612	6.76087	83.5035	33.5306	147.713	31.4254	274.355	59.5092	10930.1	80.2208	140.456	97.7963	313.39	89.1144		10.7368	11.4177	0.0983415	0.00968099	0.0189916	0.00167343	0.113765	0.0425212	0.513867	0.203216	0.884506	0.185949	1.58587	0.340053
6	Prediction set	JH zircon			rses60_7-17	Jack Hills, Australia	Jack Hills, AustraliaI-type zircon				JH zircon	4061.41	397.842	1580.7	0.0740637	13.5341	0.123391	1.66239	3.71885	0.435207	23.3012	9.91834	127.792	53.0955	245.071	54.3328	471.924	108.6	9751.48	92.2194	179.08	112.754	406.64	111.236		12.8336	17.7807	0.0966718	0.0115444	0.02471	0.0028632	0.148415	0.0623795	0.786411	0.321791	1.46749	0.321496	2.72788	0.62057
6	Prediction set	JH zircon			rses60_7-5	Jack Hills, Australia	Jack Hills, AustraliaI-type zircon				JH zircon	4085.12	303.991	1450.68	0.089047	12.6692	0.19744	3.99328	7.5714	0.976983	36.87	12.6691	135.097	47.8035	189.802	38.3059	313.531	68.2072	10155.8	97.0977	155.043	118.858	354.571	51.6742		9.80616	16.3182	0.0904942	0.0277311	0.0503083	0.00642752	0.234841	0.0796801	0.831366	0.289718	1.13654	0.226662	1.81232	0.389755
6	Prediction set	JH zircon			rses60_8-10bright	Jack Hills, Australia	Jack Hills, AustraliaS-type zircon				JH zircon	4062.05	144.739	290.141	0.061368	4.51603	0.0343223	0.313201	0.751355	0.202121	4.69065	1.98461	23.8994	10.0046	44.6742	9.93738	93.7117	21.142	9621.27	16.8276	55.9694	20.5754	127.115	108.115		4.66898	3.26368	0.0322573	0.00217501	0.00499239	0.00132975	0.0298768	0.0124818	0.147073	0.0606338	0.26751	0.0588011	0.541686	0.120811
6	Prediction set	JH zircon			rses60_8-10dark	Jack Hills, Australia	Jack Hills, AustraliaS-type zircon				JH zircon	4062.05	217.575	594.463	0.0695198	9.939	0.0948362	1.39946	2.30163	0.555264	11.3493	4.3949	49.5593	20.5878	90.4407	18.9104	164.716	37.4345	9018.23	54.5481	119.068	66.6967	270.422	56.9454		7.01856	6.68688	0.0709929	0.00971847	0.0152932	0.00365305	0.0722883	0.0276409	0.30498	0.124775	0.541561	0.111896	0.952117	0.213911
6	Prediction set	JH zircon			RSES77_5-7_osc	Jack Hills, Australia	Jack Hills, AustraliaI-type zircon				JH zircon	4060.9	198.211	602.15	0.0444975	13.5894	0.0662996	1.18473	2.20971	0.338744	12.1387	4.34898	50.6985	20.5482	91.5462	19.8178	169.419	38.0415	9444.92	62.1661	160.382	76.0068	364.127	65.7369		6.3939	6.77334	0.0970673	0.00822729	0.0146824	0.00222858	0.0773167	0.0273521	0.311991	0.124534	0.548181	0.117265	0.979301	0.21738
6	Prediction set	JH zircon			RSES80-3.2_bright	Jack Hills, Australia	Jack Hills, AustraliaS-type zircon				JH zircon	3463	257.666	469.56	0.0733972	25.9721	0.0813241	1.0649	2.1127	0.331458	10.9678	3.43441	36.853	13.9967	62.9771	13.6345	120.632	28.264	10006.2	111.024	136.452	131.784	263.248	52.0505		8.31181	5.28189	0.185515	0.00739515	0.0140379	0.00218064	0.0698585	0.0216001	0.226788	0.0848286	0.377108	0.0806772	0.697296	0.161509
6	Prediction set	JH zircon			RSES80-3.6	Jack Hills, Australia	Jack Hills, AustraliaS-type zircon				JH zircon	4074.69	193.677	412.588	0.05942	5.11071	0.0453327	0.369541	0.972437	0.0636434	5.9902	2.45623	31.6353	14.0059	67.3911	15.418	141.785	35.983	9225.57	3.94533	30.1984	4.82703	68.8453	118.139		6.24765	4.64103	0.0365051	0.00256626	0.00646137	0.000418707	0.0381541	0.015448	0.194679	0.0848841	0.403539	0.0912307	0.819569	0.205617
6	Prediction set	JH zircon			RSES80-7.4_int	Jack Hills, Australia	Jack Hills, AustraliaS-type zircon				JH zircon	3953	231.697	708.053	0.0483077	5.75974	0.0297584	0.614119	1.85918	0.25628	10.4536	4.1889	52.3201	22.8438	107.186	25.5751	229.662	55.4452	9619.11	43.0037	146.414	52.298	322.053	113.337		7.47409	7.9646	0.041141	0.00426472	0.0123533	0.00168605	0.0665834	0.0263453	0.32197	0.138447	0.641833	0.151332	1.32752	0.31683
6	Prediction set	JH zircon			rses81-1.13	Jack Hills, Australia	Jack Hills, AustraliaI-type zircon				JH zircon	4072.25	246.127	1369.65	0.057664	9.84305	0.20721	3.5765	5.70714	0.587345	27.3075	10.1122	112.846	43.9758	177.145	37.0619	304.812	61.2017	7409.32	60.9881	88.4443	74.6085	201.485	51.325		7.93959	15.4067	0.0703075	0.0248368	0.0379212	0.00386411	0.173933	0.0635989	0.694439	0.26652	1.06075	0.219301	1.76192	0.349724
6	Prediction set	JH zircon			rses81-12.4	Jack Hills, Australia	Jack Hills, AustraliaS-type zircon				JH zircon	3993.89	217.548	906.474	0.0595555	9.15391	0.0691225	1.47105	2.93958	0.24422	17.0035	6.3618	74.6764	29.8759	124.139	27.1	238.896	53.9718	8477.72	71.7901	197.679	87.483	440.007	76.1678		7.01768	10.1966	0.0653851	0.0102156	0.0195321	0.00160671	0.108302	0.0400113	0.459547	0.181066	0.743348	0.160355	1.3809	0.30841
6	Prediction set	JH zircon			rses81-12.7	Jack Hills, Australia	Jack Hills, AustraliaS-type zircon				JH zircon	3898.63	198.431	568.538	0.0636507	3.98893	0.0361189	0.644218	1.70565	0.212622	10.0279	3.77003	44.9985	16.7565	73.8886	16.5434	145.706	33.7817	8850.72	72.9978	221.771	88.5362	480.284	96.2317		6.40101	6.39526	0.0284923	0.00447374	0.0113332	0.00139883	0.0638718	0.0237109	0.276914	0.101554	0.442447	0.0978901	0.842233	0.193038
6	Prediction set	JH zircon			rses81-12.8	Jack Hills, Australia	Jack Hills, AustraliaS-type zircon				JH zircon	4019.26	215.541	399.637	0.0503299	3.12273	0.0215831	0.411011	0.864997	0.208014	5.62328	2.36136	29.5729	12.6811	56.6688	13.3368	123.613	28.1118	8389.22	28.5371	112.806	34.8189	252.967	106.14		6.95293	4.49535	0.0223052	0.00285424	0.00574749	0.00136852	0.0358171	0.0148513	0.181987	0.0768549	0.339334	0.0789162	0.714526	0.160639
6	Prediction set	JH zircon			rses81-13.9	Jack Hills, Australia	Jack Hills, AustraliaS-type zircon				JH zircon	3930.65	237.573	715.975	0.0737863	5.01911	0.043399	0.78658	2.11353	0.298527	11.8409	4.35025	52.0459	21.856	95.7108	22.2107	200.655	45.409	8717.96	54.3234	178.356	65.9913	389.801	90.7924		7.66363	8.05371	0.0358508	0.00546236	0.0140434	0.00196399	0.0754197	0.0273601	0.320282	0.132461	0.573119	0.131424	1.15986	0.25948
6	Prediction set	JH zircon			rses81-15.11	Jack Hills, Australia	Jack Hills, AustraliaS-type zircon				JH zircon	3967.08	204.405	455.969	0.0548089	5.42454	0.0316746	0.44171	1.01214	0.2118	6.92458	2.54919	33.2498	14.3256	65.9362	15.6981	143.62	34.6567	8111.05	25.4956	82.2806	31.0275	181.723	108.126		6.59372	5.12901	0.0387467	0.00306743	0.00672517	0.00139342	0.0441056	0.0160326	0.204614	0.086822	0.394828	0.0928884	0.830175	0.198038
6	Prediction set	JH zircon			rses81-15.15	Jack Hills, Australia	Jack Hills, AustraliaS-type zircon				JH zircon	3925.89	205.074	228.243	0.0624462	2.59054	0.0172738	0.235645	0.46831	0.0549165	3.08732	1.26538	15.7013	7.25691	32.6863	8.33253	78.9355	19.003	8313.35	10.281	46.3012	12.4862	101.055	100.159		6.6153	2.56741	0.0185039	0.00163642	0.00311169	0.000361293	0.0196645	0.00795835	0.0966235	0.0439812	0.195726	0.0493049	0.456275	0.108589
6	Prediction set	JH zircon			rses81-16.10	Jack Hills, Australia	Jack Hills, AustraliaS-type zircon				JH zircon	3364	238.146	330.433	0.0551747	9.10462	0.0333424	0.333341	0.761673	0.148572	6.1149	1.91079	23.3834	10.4661	47.7145	10.3428	98.5823	22.6302	8465.08	31.0867	61.1968	36.7191	115.227	100.849		7.68213	3.71691	0.065033	0.00231487	0.00506095	0.00097745	0.0389484	0.0120176	0.143898	0.0634308	0.285716	0.0611997	0.56984	0.129315
6	Prediction set	JH zircon			rses81-17.3	Jack Hills, Australia	Jack Hills, AustraliaS-type zircon				JH zircon	3974.9	318.914	740.954	0.0982331	10.5231	0.0776353	1.12322	2.27907	0.245701	14.3683	5.00438	60.1439	23.2062	96.8692	21.4676	183.662	40.1007	8111.05	43.4543	69.5374	52.9034	153.927	79.9358		10.2876	8.33469	0.0751652	0.00780011	0.0151433	0.00161645	0.091518	0.0314741	0.370116	0.140644	0.580055	0.127027	1.06163	0.229147
6	Prediction set	JH zircon			rses81-17.7	Jack Hills, Australia	Jack Hills, AustraliaS-type zircon				JH zircon	3356	319.44	719.969	0.0548892	14.5271	0.0599157	0.901866	1.7776	0.182342	13.3859	4.53201	53.8844	22.5115	98.2155	22.498	192.56	44.092	9312.22	44.2594	48.796	52.2578	91.7003	90.0606		10.3045	8.09864	0.103765	0.00626296	0.0118113	0.00119962	0.0852608	0.0285032	0.331596	0.136433	0.588117	0.133124	1.11306	0.251954
6	Prediction set	JH zircon			rses81-18.5	Jack Hills, Australia	Jack Hills, AustraliaS-type zircon				JH zircon	4125.91	275.472	719.758	0.0500623	3.99396	0.0619798	1.11333	2.01237	0.608409	11.4061	4.23636	53.2278	21.8108	94.3019	22.6268	210.116	49.8165	7011.03	14.1657	33.8759	17.3754	78.4356	74.2596		8.88618	8.09626	0.0285283	0.00773148	0.0133713	0.00400269	0.0726503	0.0266438	0.327555	0.132187	0.564682	0.133886	1.21454	0.284666
6	Prediction set	JH zircon			rses81-20.1	Jack Hills, Australia	Jack Hills, AustraliaS-type zircon				JH zircon	4056.93	199.626	538.295	0.0613131	9.2354	0.0422115	0.755617	1.46492	0.195836	9.2181	3.26915	40.7919	17.2917	74.9218	16.9481	153.128	34.7977	8022.54	27.1729	79.1009	33.2162	179.376	81.8306		6.43955	6.05506	0.0659671	0.00524734	0.0097337	0.0012884	0.058714	0.0205607	0.251027	0.104798	0.448634	0.100284	0.885134	0.198844
6	Prediction set	JH zircon			rses81-6.4	Jack Hills, Australia	Jack Hills, AustraliaS-type zircon				JH zircon	4065.57	160.389	223.459	0.0473232	7.17705	0.0341404	0.392368	0.586943	0.122225	4.2552	1.2974	15.9027	6.67027	30.789	7.65852	71.275	17.3558	8585.2	37.1475	104.538	45.4286	237.673	67.6241		5.17384	2.51359	0.0512647	0.00272478	0.00389995	0.000804112	0.0271032	0.00815973	0.0978626	0.0404259	0.184365	0.0453167	0.411994	0.0991759
6	Prediction set	JH zircon			rses81-7.12	Jack Hills, Australia	Jack Hills, AustraliaS-type zircon				JH zircon	4086.7	272.986	555.521	0.0732956	4.03118	0.0796981	1.29713	2.32397	0.469678	10.9105	3.90561	42.8273	18.0479	78.2405	18.2194	169.208	41.0942	6726.55	22.7	62.591	27.7894	143.209	51.4455		8.80601	6.24883	0.0287942	0.00900786	0.0154417	0.00308999	0.0694937	0.0245636	0.263553	0.109381	0.468506	0.107807	0.978081	0.234824
6	Prediction set	JH zircon			rses81-9.6	Jack Hills, Australia	Jack Hills, AustraliaS-type zircon				JH zircon	4005.74	472.182	791.469	0.0652478	7.56739	0.0766796	1.21874	2.53224	0.500288	14.1362	5.21311	60.8005	24.5189	105.072	22.4086	203.521	43.7009	7946.68	25.6297	61.2457	31.2506	136.799	73.8986		15.2317	8.90292	0.0540528	0.00846346	0.0168255	0.00329137	0.0900396	0.0327868	0.374157	0.1486	0.629174	0.132595	1.17642	0.249719
6	Prediction set	JH zircon			RSES82-14.11_dark	Jack Hills, Australia	Jack Hills, AustraliaS-type zircon				JH zircon	4117	162.458	265.395	0.0905962	5.86302	0.0758421	0.677314	0.603458	0.115983	3.60015	1.29475	17.4464	8.28675	41.7762	10.9237	109.887	27.7157	9715.88	36.0911	139.99	44.2492	323.25	54.6689		5.24059	2.98532	0.0418787	0.00470357	0.00400969	0.000763049	0.0229309	0.0081431	0.107362	0.0502227	0.250157	0.0646375	0.635184	0.158375
6	Prediction set	JH zircon			RSES82-14.14	Jack Hills, Australia	Jack Hills, AustraliaS-type zircon				JH zircon	3981.08	419.17	1030.02	0.0905093	5.13028	0.0411227	0.93794	2.25553	0.320439	15.1273	6.13624	75.7378	33.257	158.868	34.73	323.084	75.7178	10303	79.6826	242.238	97.0392	537.18	114.328		13.5216	11.5862	0.0366448	0.00651347	0.0149869	0.00210815	0.0963521	0.0385927	0.466078	0.201557	0.951304	0.205503	1.86754	0.432673
6	Prediction set	JH zircon			RSES82-20.4_core	Jack Hills, Australia	Jack Hills, AustraliaS-type zircon				JH zircon	3531	340.665	723.9	0.0952166	11.763	0.0931888	1.73822	2.94588	1.45628	17.9414	6.01266	62.9558	23.2897	96.3424	20.1191	166.382	38.0379	7625.61	58.4041	88.2544	69.5587	173.197	57.5894		10.9892	8.14285	0.0840214	0.012071	0.0195739	0.00958079	0.114276	0.0378155	0.38742	0.141149	0.576901	0.119048	0.961747	0.217359
6	Prediction set	JH zircon			RSES82-20.4_rim	Jack Hills, Australia	Jack Hills, AustraliaS-type zircon				JH zircon	3539	314.497	717.888	0.0593042	8.70701	0.0326821	0.658413	1.50508	0.191943	9.86666	4.12113	53.9417	22.9751	105.553	23.558	208.9	50.5263	10503	82.2454	246.295	97.9922	484.333	117.767		10.1451	8.07523	0.0621929	0.00457231	0.0100005	0.00126278	0.062845	0.0259191	0.331949	0.139243	0.632052	0.139396	1.20751	0.288722
6	Prediction set	JH zircon			RSES82-5.14_bright	Jack Hills, Australia	Jack Hills, AustraliaI-type zircon				JH zircon	4118	237.463	627.855	0.0758087	5.74778	0.0320781	0.595503	1.09027	0.196031	8.95478	3.84923	48.7431	21.1304	99.5747	22.3948	198.516	45.9615	9509.44	29.7428	63.076	36.4678	145.693	126.559		7.66011	7.06248	0.0410556	0.00413544	0.00724433	0.00128968	0.0570368	0.024209	0.299957	0.128063	0.596256	0.132513	1.14749	0.262637
7	Prediction set	JH zircon			rses100-1.12	Jack Hills, Australia	Jack Hills, AustraliaI-type zircon				JH zircon	3946.16	326.008	1413.17	0.0701012	12.7182	0.0997027	2.3657	3.8027	0.420291	24.1898	8.6431	106.75	45.1243	186.194	40.0424	317.541	70.8924	7415.94	89.5726	127.319	108.895	279.5	73.1964		10.5164	15.8962	0.0908445	0.0164284	0.0252671	0.00276507	0.154075	0.0543591	0.656924	0.27348	1.11493	0.236937	1.8355	0.4051
7	Prediction set	JH zircon			rses100-17.1	Jack Hills, Australia	Jack Hills, AustraliaS-type zircon				JH zircon	3935.71	213.686	345.879	0.0683576	9.42868	0.200476	0.736675	2.52827	0.343669	5.94195	1.99253	28.7398	12.1101	46.725	8.13498	86.0525	19.895	7765.92	122.053	180.3	148.305	394.622	50.3802		6.89311	3.89065	0.0673477	0.0051158	0.0167991	0.00226098	0.0378468	0.0125316	0.17686	0.0733945	0.27979	0.048136	0.497413	0.113686
7	Prediction set	JH zircon			rses100-2.18	Jack Hills, Australia	Jack Hills, AustraliaS-type zircon				JH zircon	3924.93	234.542	544.111	0.0907115	10.5973	0.0752483	1.21174	2.32303	0.717461	10.2436	4.29474	37.3253	15.7802	72.8876	17.5922	131.725	30.4733	7165.46	17.0019	45.566	20.6478	99.4229	46.8707		7.56586	6.12048	0.0756953	0.00841483	0.0154354	0.00472014	0.0652457	0.0270109	0.229694	0.0956375	0.436453	0.104096	0.761415	0.174133
7	Prediction set	JH zircon			rses100-7.19	Jack Hills, Australia	Jack Hills, AustraliaS-type zircon				JH zircon	3911.98	246.412	558.567	0.0310594	5.34137	0.0379664	0.823731	0.995674	0.334691	6.35176	3.25383	37.5374	15.6566	71.7322	17.7563	161.366	41.9413	7187.1	38.498	122.586	46.7236	266.49	83.2706		7.94876	6.28309	0.0381526	0.00572035	0.00661577	0.00220191	0.0404571	0.0204643	0.231	0.0948888	0.429534	0.105067	0.932751	0.239665
7	Prediction set	JH zircon			RSES51_10-6	Jack Hills, Australia	Jack Hills, AustraliaS-type zircon				JH zircon	3456	863.267	1632.91	0.0377545	29.9432	0.0908816	1.7179	3.41163	0.78531	23.193	9.87913	117.443	50.9414	236.879	53.498	478.478	118.506	12211.6	240.145	451.798	284.95	870.106	102.788		27.8473	18.368	0.21388	0.0119299	0.0226686	0.00516651	0.147726	0.0621329	0.722724	0.308736	1.41844	0.316556	2.76577	0.677176
7	Prediction set	JH zircon			RSES51_11-1	Jack Hills, Australia	Jack Hills, AustraliaI-type zircon				JH zircon	3408	433.815	2264.71	0.0710275	33.7066	0.33932	7.44297	12.4497	0.83736	59.171	19.8826	208.759	76.4378	309.261	61.5856	490.287	108.746	11382.4	191.855	119.532	227.11	227.494	44.8159		13.994	25.4748	0.240761	0.0516873	0.0827225	0.00550895	0.376885	0.125048	1.28467	0.463259	1.85186	0.364412	2.83403	0.621404
7	Prediction set	JH zircon			RSES51_16-1	Jack Hills, Australia	Jack Hills, AustraliaI-type zircon				JH zircon	3397	225.634	513.686	0.0969493	18.4895	0.213087	1.27147	2.05417	0.302422	8.85906	3.26613	41.4778	17.0794	80.6102	17.1808	148.353	37.1308	11252.2	94.289	45.0978	111.555	85.5993	52.814		7.2785	5.77824	0.132068	0.00882962	0.013649	0.00198962	0.0564271	0.0205417	0.255248	0.103511	0.482696	0.101662	0.857534	0.212176
7	Prediction set	JH zircon			RSES51_17-1	Jack Hills, Australia	Jack Hills, AustraliaI-type zircon				JH zircon	3950	281.196	1849.39	0.0394597	12.4822	0.239444	4.86765	8.64476	0.461042	39.7405	14.2934	155.034	60.6495	251.698	51.3702	419.985	90.7135	10409.3	99.2658	95.9319	120.702	210.83	49.7838		9.07084	20.803	0.0891585	0.0338031	0.0574403	0.00303317	0.253124	0.0898957	0.954058	0.367573	1.50717	0.303966	2.42766	0.518363
7	Prediction set	JH zircon			RSES51_17-2	Jack Hills, Australia	Jack Hills, AustraliaS-type zircon				JH zircon	3976	113.885	191.726	0.028698	3.17898	0.0196191	0.37743	0.501075	0.113655	2.82381	1.2094	15.4426	6.03266	29.7537	6.6949	63.2369	14.9693	9950.21	11.8902	30.3475	14.4765	67.1983	71.7339		3.67372	2.15665	0.022707	0.00262104	0.0033294	0.000747732	0.0179861	0.0076063	0.0950311	0.0365616	0.178166	0.0396148	0.365531	0.0855389
7	Prediction set	JH zircon			RSES51_2-10	Jack Hills, Australia	Jack Hills, AustraliaI-type zircon				JH zircon	3534	219.401	683.31	0.0440036	4.86665	0.0425641	0.367406	1.02837	0.407662	7.58453	3.46402	46.1349	20.3868	98.56	23.9546	221.64	54.3759	9970.76	70.5135	194.923	83.9933	382.824	170.431		7.07744	7.68628	0.0347618	0.00255143	0.00683304	0.00268199	0.0483091	0.0217863	0.283907	0.123556	0.59018	0.141743	1.28115	0.310719
7	Prediction set	JH zircon			RSES51_3-5	Jack Hills, Australia	Jack Hills, AustraliaS-type zircon				JH zircon	3538	164.461	410.039	0.0713915	10.0091	0.0278758	0.429553	1.19356	0.202881	6.46762	2.59832	33.1883	13.5536	59.8933	13.8944	124.572	29.1645	11951.2	54.4003	159.905	64.8127	314.368	105.069		5.30521	4.61236	0.0714938	0.00298301	0.0079306	0.00133474	0.041195	0.0163416	0.204236	0.0821429	0.358643	0.0822152	0.72007	0.166654
7	Prediction set	JH zircon			RSES51_3-7	Jack Hills, Australia	Jack Hills, AustraliaI-type zircon				JH zircon	3633	332.752	1121.16	0.0721089	7.51503	0.0370667	0.510976	1.15756	0.218648	12.4256	6.02177	82.3874	34.6964	165.116	38.2117	334.002	80.4172	12684.5	137.528	491.678	164.624	990.582	232.408		10.7339	12.6114	0.0536788	0.00354845	0.00769144	0.00143848	0.0791438	0.0378728	0.506999	0.210281	0.98872	0.226105	1.93065	0.459527
7	Prediction set	JH zircon			RSES51_7-1	Jack Hills, Australia	Jack Hills, AustraliaS-type zircon				JH zircon	3459	254.661	658.08	0.0611288	11.04	0.049382	0.751622	1.8755	0.286085	9.85834	4.19402	51.9994	21.0277	96.7395	21.0781	181.058	42.0453	9970.76	66.941	154.824	79.4424	298.394	96.9087		8.21488	7.40247	0.0788568	0.0052196	0.0124618	0.00188214	0.062792	0.0263775	0.319996	0.127441	0.579279	0.124723	1.04658	0.240259
7	Prediction set	JH zircon			RSES51-1.6	Jack Hills, Australia	Jack Hills, AustraliaS-type zircon				JH zircon	3864	352.564	1543.09	0.055123	2.12908	0.0871119	1.25911	2.89346	0.405127	14.9754	6.3764	90.0684	47.2525	260.05	67.1894	648.653	158.273	7449.49	41.3507	200.869	50.0668	430.793	102.662		11.373	17.3576	0.0152077	0.00874382	0.0192256	0.00266531	0.0953847	0.0401031	0.554267	0.286379	1.55719	0.39757	3.74944	0.904419
7	Prediction set	JH zircon			RSES51-3.8	Jack Hills, Australia	Jack Hills, AustraliaS-type zircon				JH zircon	3392	231.477	472.278	0.07049	12.0635	0.0382398	0.670162	1.294	0.175916	7.83809	2.76299	34.8135	14.9412	68.4071	15.5403	131.56	30.0364	11184.2	35.0878	44.0946	41.5026	83.5929	78.8517		7.46699	5.31247	0.0861678	0.0046539	0.00859804	0.00115734	0.0499241	0.0173773	0.214237	0.0905524	0.409623	0.0919546	0.760463	0.171637
7	Prediction set	JH zircon			RSES51-4.2	Jack Hills, Australia	Jack Hills, AustraliaI-type zircon				JH zircon	3686	305.763	883.398	0.095713	14.3458	0.11032	1.28359	2.57619	0.383497	16.0475	5.96017	69.5331	27.9282	131.314	28.8032	243.417	54.8339	10367.4	74.7924	99.4234	89.763	203.123	81.1614		9.86331	9.93699	0.10247	0.00891382	0.0171176	0.002523	0.102213	0.0374853	0.427896	0.169262	0.786312	0.170433	1.40703	0.313337
7	Prediction set	JH zircon			RSES59-10.16	Jack Hills, Australia	Jack Hills, AustraliaI-type zircon				JH zircon	3621	178.593	725.687	0.0219478	5.19546	0.041834	1.07227	2.26038	0.233535	13.6083	5.26196	61.6456	25.4867	110.375	22.5974	190.517	42.9706	7907.26	25.4991	70.3438	30.5047	141.278	84.7629		5.76107	8.16296	0.0371105	0.00744633	0.0150191	0.00153642	0.086677	0.0330941	0.379357	0.154465	0.660929	0.133712	1.10125	0.245546
7	Prediction set	JH zircon			RSES59-13.17	Jack Hills, Australia	Jack Hills, AustraliaS-type zircon				JH zircon	3787	265.484	673.647	0.0363037	10.7381	0.0556634	1.09415	2.26038	0.273469	12.3016	5.08544	57.8027	23.3606	102.581	21.0126	180.721	41.3203	10330.8	66.5145	109.007	80.2284	228.849	78.4008		8.56401	7.57758	0.0767006	0.00759829	0.0150191	0.00179914	0.0783541	0.0319839	0.355709	0.141579	0.614259	0.124335	1.04463	0.236116
7	Prediction set	JH zircon			RSES59-15.1	Jack Hills, Australia	Jack Hills, AustraliaS-type zircon				JH zircon	3629	441.651	954.264	0	6.40814	0.0187674	0.429534	1.07901	0.06225	10.1226	5.15035	72.7471	33.187	171.034	36.2255	317.694	80.1606	14472.4	137.128	374.947	164.112	754.616	236.783		14.2468	10.7341	0.0457724	0.00298287	0.00716952	0.000409539	0.0644752	0.0323921	0.447675	0.201133	1.02416	0.214352	1.83638	0.45806
7	Prediction set	JH zircon			RSES59-15.16	Jack Hills, Australia	Jack Hills, AustraliaS-type zircon				JH zircon	3635	343.493	960.437	0.0180616	12.1743	0.0630066	1.38411	2.75894	0.388182	16.1991	7.04646	80.6997	33.8208	153.714	32.7877	284.868	70.9	13122.5	156.558	428.896	187.421	864.547	87.5548		11.0804	10.8036	0.0869591	0.00961184	0.0183319	0.00255383	0.103179	0.0443173	0.496613	0.204975	0.920446	0.19401	1.64664	0.405143
7	Prediction set	JH zircon			RSES59-16.3	Jack Hills, Australia	Jack Hills, AustraliaS-type zircon				JH zircon	3929	199.853	405.764	0.0177961	3.42164	0.0173853	0.416873	0.770629	0.063033	5.44199	2.27996	29.9528	13.2078	64.1625	14.6112	130.568	31.2482	10376.8	15.5765	52.6904	18.9206	115.102	110.719		6.44688	4.56428	0.0244403	0.00289495	0.00512046	0.000414691	0.0346624	0.0143394	0.184325	0.0800475	0.384206	0.0864569	0.754728	0.178561
7	Prediction set	JH zircon			RSES59-16.6	Jack Hills, Australia	Jack Hills, AustraliaS-type zircon				JH zircon	3639	528.008	1123.44	0.0230628	7.02874	0.0296827	0.572555	1.50362	0.172558	13.6217	6.29198	84.2223	37.3249	168.515	38.3012	340.39	79.1214	11803.4	72.8271	237.946	87.2013	480.142	203.112		17.0325	12.6372	0.0502053	0.00397608	0.00999082	0.00113525	0.0867625	0.0395722	0.518291	0.226212	1.00907	0.226635	1.96757	0.452122
7	Prediction set	JH zircon			RSES59-3.15	Jack Hills, Australia	Jack Hills, AustraliaS-type zircon				JH zircon	3685	227.94	482.331	0.0121791	18.7251	0.00812646	1.30595	2.03058	0.241953	9.34093	3.60362	41.4973	18.7537	79.8292	16.7316	152.687	38.0831	10376.8	131.499	153.875	157.812	314.285	52.2118		7.3529	5.42554	0.133751	0.00906911	0.0134922	0.00159179	0.0594964	0.0226643	0.255368	0.113659	0.478019	0.0990038	0.882583	0.217618
7	Prediction set	JH zircon			RSES59-4.17	Jack Hills, Australia	Jack Hills, AustraliaS-type zircon				JH zircon	3753	585.168	1784.53	0	14.4807	0.0901691	2.11406	6.54341	0.180486	38.4663	14.6951	168.658	67.4452	289.479	59.7777	468.404	110.239	12631.7	354.434	408.516	426.792	849.73	105.554		18.8764	20.0734	0.103434	0.014681	0.0434778	0.00118741	0.245008	0.092422	1.0379	0.408759	1.73341	0.353714	2.70754	0.629937
7	Prediction set	JH zircon			RSES59-4.7	Jack Hills, Australia	Jack Hills, AustraliaS-type zircon				JH zircon	3702	213.136	428.401	0.0637411	8.41023	0.0848653	1.28407	2.12369	0.274252	11.0658	3.54085	39.8428	15.8254	64.7529	13.6089	106.557	24.7998	10652.9	78.4019	115.212	94.1696	236.383	49.7897		6.87535	4.81891	0.0600731	0.00891714	0.0141109	0.00180429	0.0704826	0.0222695	0.245186	0.0959117	0.387742	0.0805259	0.615938	0.141713
7	Prediction set	JH zircon			RSES59-5.9	Jack Hills, Australia	Jack Hills, AustraliaI-type zircon				JH zircon	3618	327.62	1248.53	0.0060046	18.7845	0.0717388	1.45288	2.72329	0.428116	23.3886	9.49756	114.004	45.6317	196.424	41.2812	349.474	84.916	13283.6	221.651	450.776	265.124	904.631	120.331		10.5684	14.0442	0.134175	0.0100894	0.0180949	0.00281655	0.148972	0.0597331	0.701565	0.276556	1.17619	0.244268	2.02008	0.485234
7	Prediction set	JH zircon			RSES59-6.18	Jack Hills, Australia	Jack Hills, AustraliaS-type zircon				JH zircon	3768	972.127	1255.71	0.0226805	9.87138	0.0475809	1.15043	2.67574	0.275623	19.2037	8.53897	106.639	45.6432	208.154	45.0144	368.245	85.1152	12570.3	133.111	305.113	160.405	637.237	132.549		31.3589	14.1249	0.0705099	0.00798906	0.017779	0.00181331	0.122316	0.0537042	0.656239	0.276625	1.24643	0.266358	2.12858	0.486372
8	Prediction set	JH zircon			01JH54-20-1	Jack Hills, Australia	Jack Hills, AustraliaI-type zircon				JH zircon	4110	200	1376	0.05	8.39	0.18	4.14	8.58	1.28	52.7	16.7	181.7	57	234.7	44.5	324.1	68.7	13604	113.3	270.4	138.862	623.054	65.066		6.45161	15.4781	0.0599286	0.02875	0.05701	0.00842105	0.335669	0.105031	1.11815	0.345455	1.40539	0.263314	1.87341	0.392571
8	Prediction set	JH zircon			01JH54-20-2	Jack Hills, Australia	Jack Hills, AustraliaS-type zircon				JH zircon	4084	172	396	0.08	4.93	0.07	0.79	1.24	0.17	8.1	3.1	38.7	14.5	72.4	15.3	133.5	29.9	13359	36	134	44.0655	306.345	80.197		5.54839	4.45444	0.0352143	0.00548611	0.0082392	0.00111842	0.0515924	0.0194969	0.238154	0.0878788	0.433533	0.0905325	0.771676	0.170857
8	Prediction set	JH zircon			01JH54-34-1	Jack Hills, Australia	Jack Hills, AustraliaI-type zircon				JH zircon	4165	158	538	0.06	6.88	0.13	1.96	2.54	0.9	11.7	3.8	48.3	19.1	105.8	24.9	235	57.9	9838	61.5	196.3	75.581	460	43.6586		5.09677	6.05174	0.0491429	0.0136111	0.0168771	0.00592105	0.0745223	0.0238994	0.297231	0.115758	0.633533	0.147337	1.35838	0.330857
8	Prediction set	JH zircon			01JH54-37-1	Jack Hills, Australia	Jack Hills, AustraliaI-type zircon				JH zircon	3904	63	354	0.09	2.3	0.1	0.83	1.04	0.68	5.3	2.3	30.5	12.8	70.1	17.8	171	45.8	11403	134.6	278.2	163.295	603.41	66.0739		2.03226	3.982	0.0164286	0.00576389	0.0069103	0.00447368	0.033758	0.0144654	0.187692	0.0775758	0.41976	0.105325	0.988439	0.261714
8	Prediction set	JH zircon			01JH54-58-1	Jack Hills, Australia	Jack Hills, AustraliaI-type zircon				JH zircon	4036	263	692	0.06	19.43	0.14	2.77	3.93	0.45	19	6.7	76.7	27.6	133	26.8	222.5	49.2	13893	69.7	103	85.1132	232.123	47.2061		8.48387	7.78403	0.138786	0.0192361	0.026113	0.00296053	0.121019	0.0421384	0.472	0.167273	0.796407	0.15858	1.28613	0.281143
8	Prediction set	JH zircon			01JH54-58-2	Jack Hills, Australia	Jack Hills, AustraliaS-type zircon				JH zircon	4063	411	1081	0.09	17.78	0.25	3.94	7.48	0.33	33.2	11.2	128.6	44.7	202.7	42	342.4	76.5	13212	114.3	147.5	139.763	335.09	49.8321		13.2581	12.1597	0.127	0.0273611	0.049701	0.00217105	0.211465	0.0704403	0.791385	0.270909	1.21377	0.248521	1.97919	0.437143
8	Prediction set	JH zircon			01JH54-66-1	Jack Hills, Australia	Jack Hills, AustraliaS-type zircon				JH zircon	4156	182	319	0.05	9.99	0.09	0.76	1.2	0.14	5.1	2.2	29.5	11.5	61.1	13.6	117.4	29	11938	43.6	112.9	53.5587	263.83	63.3991		5.87097	3.5883	0.0713571	0.00527778	0.00797342	0.000921053	0.0324841	0.0138365	0.181538	0.069697	0.365868	0.0804734	0.678613	0.165714
8	Prediction set	JH zircon			01JH54-68-1	Jack Hills, Australia	Jack Hills, AustraliaI-type zircon				JH zircon	4159	253	652	0.08	22.87	0.17	2.56	3.94	0.5	16.6	5.8	70.4	24.6	118	24.6	203.3	47.5	12068	93.8	171.8	115.242	401.842	45.368		8.16129	7.33408	0.163357	0.0177778	0.0261794	0.00328947	0.105732	0.036478	0.433231	0.149091	0.706587	0.145562	1.17514	0.271429
8	Prediction set	JH zircon			01JH54-78-3	Jack Hills, Australia	Jack Hills, AustraliaI-type zircon				JH zircon	4135	268	968	0.08	6.69	0.09	1.14	3.4	0.58	21.3	8.1	100.8	37.3	184.1	40.1	336.4	75.9	14127	91.7	236.8	112.528	549.807	118.068		8.64516	10.8886	0.0477857	0.00791667	0.0225914	0.00381579	0.135669	0.0509434	0.620308	0.226061	1.1024	0.237278	1.94451	0.433714
8	Prediction set	JH zircon			01JH54-D7-1	Jack Hills, Australia	Jack Hills, AustraliaI-type zircon				JH zircon	4348	280	1536	0.04	21.7	0.14	2.8	5	0.66	34.9	13.3	167.6	63.4	299.1	59.4	457.1	91	10632	89.8	191.5	111.365	475.735	93.3771		9.03226	17.2778	0.155	0.0194444	0.0332226	0.00434211	0.222293	0.0836478	1.03138	0.384242	1.79102	0.351479	2.6422	0.52
8	Prediction set	JH zircon			01JH60-51-1	Jack Hills, Australia	Jack Hills, AustraliaS-type zircon				JH zircon	4116	194	412	0.09	6.34	0.22	1.95	3.03	0.78	11.5	3.9	44.5	16.2	79.7	17.2	149.4	33.8	10696	19.6	66	24.0292	152.354	37.507		6.25806	4.63442	0.0452857	0.0135417	0.0201329	0.00513158	0.0732484	0.0245283	0.273846	0.0981818	0.477246	0.101775	0.863584	0.193143
8	Prediction set	JH zircon			01JH60-64-1	Jack Hills, Australia	Jack Hills, AustraliaI-type zircon				JH zircon	4040	319	572	0.06	13.38	0.09	1.84	2.14	0.26	12.8	4.6	59.7	22.9	107.5	23.5	186.5	45.6	11935	28.5	32.4	34.8093	73.1039	60.3428		10.2903	6.4342	0.0955714	0.0127778	0.0142193	0.00171053	0.0815287	0.0289308	0.367385	0.138788	0.643713	0.139053	1.07803	0.260571
8	Prediction set	JH zircon			W74/2-36-4	Jack Hills, Australia	Jack Hills, AustraliaI-type zircon				JH zircon	4364	181	620	0.03	13.74	0.08	1.09	2.54	0.19	15.1	5.5	67.9	25.4	121.6	24.1	198.2	41.7	8850	26	55	32.2692	137.358	89.0259		5.83871	6.97413	0.0981429	0.00756944	0.0168771	0.00125	0.0961783	0.0345912	0.417846	0.153939	0.728144	0.142604	1.14566	0.238286
8	Prediction set	JH zircon			W74/2-52-3	Jack Hills, Australia	Jack Hills, AustraliaS-type zircon				JH zircon	4104	587	1625	0.07	14.68	0.1	1.59	5.19	0.24	31	12.7	175.4	69.7	342.8	73.3	601.7	134.2	13010	109	193	133.553	443.901	144.11		18.9355	18.279	0.104857	0.0110417	0.034485	0.00157895	0.197452	0.0798742	1.07938	0.422424	2.05269	0.433728	3.47803	0.766857
8	Prediction set	JH zircon			W74/2-52-5	Jack Hills, Australia	Jack Hills, AustraliaI-type zircon				JH zircon	4133	233	649	0.02	7.03	0.03	0.5	1.72	0.27	11.8	5	65.2	26.4	129.9	28.3	228.7	52.2	11550	27	52	33.1294	120.661	168.307		7.51613	7.30034	0.0502143	0.00347222	0.0114286	0.00177632	0.0751592	0.0314465	0.401231	0.16	0.777844	0.167456	1.32197	0.298286
8	Prediction set	JH zircon			W74/2-52-6	Jack Hills, Australia	Jack Hills, AustraliaS-type zircon				JH zircon	4163	343	844	0.01	6.92	0.04	0.74	1.72	0.12	13.1	5.6	80.9	34.3	178.2	39.5	322.1	75.2	13711	44	96	54.0688	224.823	156.359		11.0645	9.49381	0.0494286	0.00513889	0.0114286	0.000789474	0.0834395	0.0352201	0.497846	0.207879	1.06707	0.233728	1.86185	0.429714
8	Prediction set	JH zircon			W74/3-13-1	Jack Hills, Australia	Jack Hills, AustraliaI-type zircon				JH zircon	4008	235	825	0.08	12.55	0.03	0.63	2.35	0.69	11.4	4.9	69.5	29.1	166.8	39.9	366.5	87	15174	274	396	334.128	885.094	139.892		7.58065	9.28009	0.0896429	0.004375	0.0156146	0.00453947	0.0726115	0.0308176	0.427692	0.176364	0.998802	0.236095	2.1185	0.497143
8	Prediction set	JH zircon			W74/3-15-1	Jack Hills, Australia	Jack Hills, AustraliaS-type zircon				JH zircon	4017	105	283	0.06	3.9	0.05	0.56	1.44	0.43	8.5	2.9	29.2	9.1	40.6	7.4	62.5	13.7	14934	27	122	32.9397	273.403	72.4206		3.3871	3.18335	0.0278571	0.00388889	0.00956811	0.00282895	0.0541401	0.018239	0.179692	0.0551515	0.243114	0.043787	0.361272	0.0782857
8	Prediction set	JH zircon			W74/3-152-1	Jack Hills, Australia	Jack Hills, AustraliaI-type zircon				JH zircon	4029	224	970	0.08	9.86	0.09	2	2.24	0.48	15.1	6.6	93.1	39.4	203.9	44.7	383.5	89.8	14287	66	173	80.5671	389.069	88.1125		7.22581	10.9111	0.0704286	0.0138889	0.0148837	0.00315789	0.0961783	0.0415094	0.572923	0.238788	1.22096	0.264497	2.21676	0.513143
8	Prediction set	JH zircon			W74/3-154-2	Jack Hills, Australia	Jack Hills, AustraliaS-type zircon				JH zircon	4164	179	306	0.07	6.19	0.16	1.08	1.07	0.2	5.7	2.4	29.3	11.4	58.7	12.5	111.2	26.7	10237	14	50	17.2046	117.131	54.5128		5.77419	3.44207	0.0442143	0.0075	0.00710963	0.00131579	0.0363057	0.0150943	0.180308	0.0690909	0.351497	0.0739645	0.642775	0.152571
9	Prediction set	JH zircon			JHB_Spot.1	Jack Hills, Australia	Jack Hills, AustraliaS-type zircon				JH zircon	3954.69	183	440	0.0056	2.32	0.0228	0.78	1.17	0.244	6.6	2.63	38	14.5	73	17.7	225	27	8860	34.3	60.9	41.7167	134.021	81.1966		5.90323	4.94938	0.0165714	0.00541667	0.00777409	0.00160526	0.0420382	0.0165409	0.233846	0.0878788	0.437126	0.104734	1.30058	0.154286
9	Prediction set	JH zircon			JHB_Spot.2	Jack Hills, Australia	Jack Hills, AustraliaS-type zircon				JH zircon	3948.06	122.1	650	0.0018	2.617	0.0092	0.798	1.81	0.186	11.86	4.695	61.33	20.69	98.7	23.7	286.2	32.01	11620	85.1	241.1	103.467	529.57	110.739		3.93871	7.31159	0.0186929	0.00554167	0.0120266	0.00122368	0.0755414	0.0295283	0.377415	0.125394	0.591018	0.140237	1.65434	0.182914
9	Prediction set	JH zircon			JHB_Spot.3	Jack Hills, Australia	Jack Hills, AustraliaS-type zircon				JH zircon	4054.8	351.3	1165	0.0083	6.26	0.0685	2.429	4.76	0.448	22.12	8.29	108.4	37	174.8	41.29	456	53.64	9380	52.5	90	64.1693	203.962	67.4005		11.3323	13.1046	0.0447143	0.0168681	0.0316279	0.00294737	0.140892	0.0521384	0.667077	0.224242	1.04671	0.24432	2.63584	0.306514
9	Prediction set	JH zircon			JHB_Spot.4	Jack Hills, Australia	Jack Hills, AustraliaI-type zircon				JH zircon	3401.98	277.8	812	0.0057	20.2	0.0308	5.61	2.67	0.243	14.89	5.39	74	26.36	128.2	31.48	365.8	43.75	11600	108.6	112.6	128.518	213.984	40.9061		8.96129	9.13386	0.144286	0.0389583	0.0177409	0.00159868	0.0948408	0.0338994	0.455385	0.159758	0.767665	0.186272	2.11445	0.25
9	Prediction set	JH zircon			JHB_Spot.5	Jack Hills, Australia	Jack Hills, AustraliaI-type zircon				JH zircon	3379.39	277.9	1051	0.0076	13.79	0.08	4.46	4.73	1.013	23.12	7.74	96.2	32.56	155.2	38.25	427.3	55.36	8960	68.8	66.2	81.3274	125.114	41.9078		8.96452	11.8223	0.0985	0.0309722	0.0314286	0.00666447	0.147261	0.0486792	0.592	0.197333	0.929341	0.226331	2.46994	0.316343
9	Prediction set	JH zircon			JHB_Spot.6	Jack Hills, Australia	Jack Hills, AustraliaS-type zircon				JH zircon	3603.31	172.1	349	0.0035	7.05	0.0128	1.98	0.992	0.155	5.77	2.42	33.1	11.76	59.4	15.42	210.1	23.47	11640	43.2	118.5	51.6352	236.904	50.0841		5.55161	3.92576	0.0503571	0.01375	0.00659136	0.00101974	0.0367516	0.0152201	0.203692	0.0712727	0.355689	0.0912426	1.21445	0.134114
9	Prediction set	JH zircon			JHB_Spot.7	Jack Hills, Australia	Jack Hills, AustraliaI-type zircon				JH zircon	3387.02	315.1	1181	0.0087	17.46	0.125	5.72	5.99	0.497	26.89	9.16	111.7	37.2	172.4	40.05	428.4	49.9	10710	89.7	62.2	106.073	117.773	38.1757		10.1645	13.2846	0.124714	0.0397222	0.0398007	0.00326974	0.171274	0.0576101	0.687385	0.225455	1.03234	0.236982	2.4763	0.285143
9	Prediction set	JH zircon			JHB_Spot.8	Jack Hills, Australia	Jack Hills, AustraliaS-type zircon				JH zircon	4014.11	150	456	0.0017	5.78	0.0227	1.711	1.601	0.184	9.68	3.56	47.2	16.23	77.1	18.97	232.7	25.48	10400	30.7	54.1	37.4483	121.136	57.0678		4.83871	5.12936	0.0412857	0.0118819	0.0106379	0.00121053	0.0616561	0.0223899	0.290462	0.0983636	0.461677	0.112249	1.34509	0.1456
9	Prediction set	JH zircon			JHB_Spot.9	Jack Hills, Australia	Jack Hills, AustraliaI-type zircon				JH zircon	3367.62	259.5	1729	0.0088	17.16	0.14	6.05	9.27	1.376	43.2	14.3	170.6	56	251.2	56.82	586	70.9	9930	142.9	103.3	168.822	194.674	46.6018		8.37097	19.4488	0.122571	0.0420139	0.0615947	0.00905263	0.275159	0.0899371	1.04985	0.339394	1.50419	0.336213	3.38728	0.405143
9	Prediction set	JH zircon			JHB_Spot.11	Jack Hills, Australia	Jack Hills, AustraliaS-type zircon				JH zircon	3547.35	234.3	622	0.0063	5.32	0.0473	1.88	2.17	0.342	12.02	4.48	58.8	19.92	96	23.25	264.8	30.13	9590	59.2	107.3	70.5637	211.451	58.3734		7.55806	6.99663	0.038	0.0130556	0.0144186	0.00225	0.0765605	0.0281761	0.361846	0.120727	0.57485	0.137574	1.53064	0.172171
9	Prediction set	JH zircon			JHB_Spot.12	Jack Hills, Australia	Jack Hills, AustraliaS-type zircon				JH zircon	3375.82	324	1023	0.0031	11.28	0.0586	3.399	3.309	0.424	19.18	6.91	93.6	32.16	156	38.28	423.5	52.3	10370	91.6	115	108.26	217.155	55.824		10.4516	11.5073	0.0805714	0.0236042	0.0219867	0.00278947	0.122166	0.0434591	0.576	0.194909	0.934132	0.226509	2.44798	0.298857
9	Prediction set	JH zircon			JHB_Spot.13	Jack Hills, Australia	Jack Hills, AustraliaS-type zircon				JH zircon	3554.4	213.5	450.9	0.0038	5.59	0.0703	2.128	2.61	0.45	11.36	3.83	46.9	15.8	74.5	18.77	233.3	26.45	10110	75.6	163.7	90.1432	323.177	40.0088		6.8871	5.07199	0.0399286	0.0147778	0.0173422	0.00296053	0.0723567	0.0240881	0.288615	0.0957576	0.446108	0.111065	1.34855	0.151143
9	Prediction set	JH zircon			JHB_Spot.14	Jack Hills, Australia	Jack Hills, AustraliaI-type zircon				JH zircon	4121.7	142.8	1314	0.0718	8.75	0.501	6.02	9.09	1.771	35.5	11.19	125.4	39.9	179.4	41.7	443	53.4	7600	138.6	134.7	169.969	311.481	34.6259		4.60645	14.7807	0.0625	0.0418056	0.0603987	0.0116513	0.226115	0.0703774	0.771692	0.241818	1.07425	0.246746	2.56069	0.305143
9	Prediction set	JH zircon			JHB_Spot.15	Jack Hills, Australia	Jack Hills, AustraliaS-type zircon				JH zircon	3377.36	604.5	1432	0.0071	15.35	0.085	4.73	4.42	0.329	24.96	9.18	120.4	42.68	206.7	50.28	555	68.4	11540	148.9	190.7	175.995	360.235	52.6944		19.5	16.108	0.109643	0.0328472	0.0293688	0.00216447	0.158981	0.0577358	0.740923	0.258667	1.23772	0.297515	3.20809	0.390857
9	Prediction set	JH zircon			JHB_Spot.17	Jack Hills, Australia	Jack Hills, AustraliaS-type zircon				JH zircon	3377.29	115	234.9	0.0018	5.103	0.0092	1.376	0.552	0.095	3.85	1.583	22.12	8.07	41.53	10.79	154.6	15.77	10830	27.46	54.8	32.4567	103.516	56.148		3.70968	2.64229	0.03645	0.00955556	0.00366777	0.000625	0.0245223	0.00995597	0.136123	0.0489091	0.248683	0.0638462	0.893642	0.0901143
9	Prediction set	JH zircon			JHB_Spot.18	Jack Hills, Australia	Jack Hills, AustraliaI-type zircon				JH zircon	3480.62	247.7	847	0.0164	14.43	0.083	4.48	3.38	0.474	16.68	6.11	77.6	26.69	125.5	30.2	336.2	39.29	9780	59.7	61.9	70.925	119.946	40.28		7.99032	9.52756	0.103071	0.0311111	0.0224585	0.00311842	0.106242	0.0384277	0.477538	0.161758	0.751497	0.178698	1.94335	0.224514
9	Prediction set	JH zircon			JHB_Spot.19	Jack Hills, Australia	Jack Hills, AustraliaS-type zircon				JH zircon	3597.57	161.2	486.9	0.0046	3.12	0.0314	1.183	1.756	0.328	9.85	3.81	49.9	16.89	78.9	19.34	228.9	25.54	9170	42.47	92.2	50.7483	184.052	70.5978		5.2	5.47694	0.0222857	0.00821528	0.0116678	0.00215789	0.0627389	0.0239623	0.307077	0.102364	0.472455	0.114438	1.32312	0.145943
9	Prediction set	JH zircon			JHB_Spot.20	Jack Hills, Australia	Jack Hills, AustraliaI-type zircon				JH zircon	3379.29	164.2	635	0.0042	12.65	0.0463	3.73	2.553	0.559	13.91	4.85	61.7	21.57	105.1	27.56	335.2	42.44	10280	127.1	66.9	150.242	126.434	40.7092		5.29677	7.14286	0.0903571	0.0259028	0.0169635	0.00367763	0.0885987	0.0305031	0.379692	0.130727	0.629341	0.163077	1.93757	0.242514
9	Prediction set	JH zircon			JHB_Spot.21	Jack Hills, Australia	Jack Hills, AustraliaS-type zircon				JH zircon	3467.05	574	1341	0.018	8.84	0.043	2.65	3	0.274	19.98	8.32	118.2	42	202.9	50.6	556	68.6	11940	103.9	183	123.353	353.405	84.0038		18.5161	15.0844	0.0631429	0.0184028	0.0199336	0.00180263	0.127261	0.052327	0.727385	0.254545	1.21497	0.299408	3.21387	0.392
9	Prediction set	JH zircon			JHB_Spot.23	Jack Hills, Australia	Jack Hills, AustraliaS-type zircon				JH zircon	4083.28	82.1	217.8	0.006	4.36	0.0475	1.578	1.399	0.347	5.71	1.896	23.91	7.8	37.51	9.42	126.1	13.38	7900	12.77	28.8	15.6305	65.827	32.2429		2.64839	2.44994	0.0311429	0.0109583	0.00929568	0.00228289	0.0363694	0.0119245	0.147138	0.0472727	0.224611	0.0557396	0.728902	0.0764571
9	Prediction set	JH zircon			JHB_Spot.24	Jack Hills, Australia	Jack Hills, AustraliaS-type zircon				JH zircon	3668.63	128.1	308.8	0.0016	2.28	0.0176	0.831	1.129	0.275	5.86	2.274	31.44	10.96	53.2	13.71	178.5	20.04	8960	12.06	20.4	14.4615	41.4862	65.6816		4.13226	3.47357	0.0162857	0.00577083	0.00750166	0.00180921	0.0373248	0.0143019	0.193477	0.0664242	0.318563	0.0811243	1.03179	0.114514
9	Prediction set	JH zircon			JHB_Spot.26	Jack Hills, Australia	Jack Hills, AustraliaI-type zircon				JH zircon	4113.34	220.3	736	0.0346	7.22	0.0759	2.596	3.12	0.657	15.54	5.7	75.9	25.46	119.3	29.14	335	39.99	8780	27.81	48	34.0901	110.713	53.5642		7.10645	8.27897	0.0515714	0.0180278	0.0207309	0.00432237	0.0989809	0.0358491	0.467077	0.154303	0.714371	0.172426	1.93642	0.228514
9	Prediction set	JH zircon			JHB_Spot.27	Jack Hills, Australia	Jack Hills, AustraliaS-type zircon				JH zircon	3565.19	210.9	409	0.0088	5.77	0.0576	2.12	1.97	0.452	9.45	3.18	41.1	14.38	70.7	17.9	225	25.6	9420	65.6	166	78.2613	328.623	40.2497		6.80323	4.60067	0.0412143	0.0147222	0.0130897	0.00297368	0.0601911	0.02	0.252923	0.0871515	0.423353	0.105917	1.30058	0.146286
9	Prediction set	JH zircon			JHB_Spot.28	Jack Hills, Australia	Jack Hills, AustraliaI-type zircon				JH zircon	3457.43	331	1751	0.0111	11.74	0.219	5.67	9.99	1.054	45.6	15.09	175.5	57.5	254.6	58.8	608	74.2	10440	201.3	185.9	238.875	358.148	48.5199		10.6774	19.6963	0.0838571	0.039375	0.0663787	0.00693421	0.290446	0.0949057	1.08	0.348485	1.52455	0.347929	3.51445	0.424
9	Prediction set	JH zircon			JHB_Spot.29	Jack Hills, Australia	Jack Hills, AustraliaI-type zircon				JH zircon	3408.59	255.9	806	0.0023	16.07	0.036	4.59	2.66	0.791	16.23	5.88	78	26.71	124.9	31.2	368.4	44.09	10860	69.4	64.2	82.1553	122.203	46.3168		8.25484	9.06637	0.114786	0.031875	0.0176744	0.00520395	0.103376	0.0369811	0.48	0.161879	0.747904	0.184615	2.12948	0.251943
9	Prediction set	JH zircon			JHB_Spot.30	Jack Hills, Australia	Jack Hills, AustraliaI-type zircon				JH zircon	3378.06	260.9	983	0.0051	11.72	0.0646	3.84	3.78	0.642	20.49	7.35	94.3	32.11	149.4	36.32	408.5	50.1	9960	87	81	102.835	153.036	49.5044		8.41613	11.0574	0.0837143	0.0266667	0.0251163	0.00422368	0.13051	0.0462264	0.580308	0.194606	0.894611	0.214911	2.36127	0.286286
9	Prediction set	JH zircon			JHB_Spot.31	Jack Hills, Australia	Jack Hills, AustraliaI-type zircon				JH zircon	3503.63	148	394	0.0076	7.82	0.0283	2.37	1.21	0.435	6.99	2.82	37.2	13.2	68.3	17.9	245	29.1	10660	50.3	117	59.8257	228.027	46.44		4.77419	4.43195	0.0558571	0.0164583	0.00803987	0.00286184	0.0445223	0.0177358	0.228923	0.08	0.408982	0.105917	1.41618	0.166286
9	Prediction set	JH zircon			JHB_Spot.32	Jack Hills, Australia	Jack Hills, AustraliaI-type zircon				JH zircon	3380.45	181.7	809	0.0033	15.89	0.0523	4.68	3.04	0.564	16.43	5.85	75.4	25.69	124.5	32.77	408.2	51.3	12080	338.5	161.5	400.157	305.305	40.9137		5.86129	9.10011	0.1135	0.0325	0.0201993	0.00371053	0.10465	0.0367925	0.464	0.155697	0.745509	0.193905	2.35954	0.293143
9	Prediction set	JH zircon			JHB_Spot.33	Jack Hills, Australia	Jack Hills, AustraliaI-type zircon				JH zircon	3623.21	244.9	609	0.0049	5.33	0.032	1.652	1.78	0.562	10.97	4.18	57.3	20.66	101.5	26.28	320.2	40.4	9790	36.5	63.2	43.67	127.004	66.8762		7.9	6.85039	0.0380714	0.0114722	0.0118272	0.00369737	0.0698726	0.0262893	0.352615	0.125212	0.607784	0.155503	1.85087	0.230857
9	Prediction set	JH zircon			JHB_Spot.34	Jack Hills, Australia	Jack Hills, AustraliaS-type zircon				JH zircon	3874.88	213.6	886	0.0028	3.53	0.0352	1.414	2.82	0.68	17.09	6.43	85.2	29.03	135	32.35	365.8	44.06	9690	45.6	83.2	55.2415	178.98	90.4674		6.89032	9.96625	0.0252143	0.00981944	0.0187375	0.00447368	0.108854	0.0404403	0.524308	0.175939	0.808383	0.19142	2.11445	0.251771
9	Prediction set	JH zircon			JHB_Spot.35	Jack Hills, Australia	Jack Hills, AustraliaI-type zircon				JH zircon	3383.95	98	337.4	0.0076	6.32	0.0106	1.743	0.669	0.1002	3.64	1.615	26.11	10.1	59.1	17.71	272.1	36.3	11780	42.2	77.5	49.8952	146.634	54.0083		3.16129	3.79528	0.0451429	0.0121042	0.00444518	0.000659211	0.0231847	0.0101572	0.160677	0.0612121	0.353892	0.104793	1.57283	0.207429
9	Prediction set	JH zircon			JHB_Spot.36	Jack Hills, Australia	Jack Hills, AustraliaS-type zircon				JH zircon	3611.98	509	1332	0.0071	8.84	0.0421	2.8	2.67	0.396	19.01	7.97	114.6	41.2	201.1	49.4	553	67.4	11620	110.4	386.6	132.013	774.628	83.8499		16.4194	14.9831	0.0631429	0.0194444	0.0177409	0.00260526	0.121083	0.0501258	0.705231	0.249697	1.20419	0.292308	3.19653	0.385143
9	Prediction set	JH zircon			JHB_Spot.37	Jack Hills, Australia	Jack Hills, AustraliaS-type zircon				JH zircon	3654.09	228.8	933	0.046	7.76	0.088	2.711	3.72	0.637	20.7	7.37	90.5	29.38	131.3	31.47	363	42.11	10640	92.5	294.9	110.84	597.426	57.7105		7.38065	10.4949	0.0554286	0.0188264	0.0247176	0.00419079	0.131847	0.0463522	0.556923	0.178061	0.786228	0.186213	2.09827	0.240629
9	Prediction set	JH zircon			JHB_Spot.38	Jack Hills, Australia	Jack Hills, AustraliaI-type zircon				JH zircon	3379.7	79.4	145.4	0.0012	8.06	0.0245	2.24	0.5	0.227	2.49	0.885	12.65	4.7	26.04	7.71	141.3	16.76	10900	40.8	55.1	48.2298	104.144	30.9473		2.56129	1.63555	0.0575714	0.0155556	0.00332226	0.00149342	0.0158599	0.00556604	0.0778462	0.0284848	0.155928	0.0456213	0.816763	0.0957714
9	Prediction set	JH zircon			JHB_Spot.39	Jack Hills, Australia	Jack Hills, AustraliaS-type zircon				JH zircon	3447.29	138.4	338	0.0023	8.02	0.0161	2.19	0.96	0.091	5.97	2.46	33.7	11.62	57.7	14.41	189.3	20.43	10150	82.6	76	97.9689	146.051	50.4923		4.46452	3.80202	0.0572857	0.0152083	0.00637874	0.000598684	0.0380255	0.0154717	0.207385	0.0704242	0.345509	0.0852663	1.09422	0.116743
9	Prediction set	JH zircon			JHB_Spot.40	Jack Hills, Australia	Jack Hills, AustraliaI-type zircon				JH zircon	4003.62	218.8	866	0.0037	7.77	0.0605	2.515	2.92	0.236	15.4	5.92	79.3	27.72	131.9	31.86	366	43.2	10080	41.6	40.1	50.7179	89.5118	58.6883		7.05806	9.74128	0.0555	0.0174653	0.019402	0.00155263	0.0980892	0.0372327	0.488	0.168	0.78982	0.188521	2.11561	0.246857
9	Prediction set	JH zircon			JHB_Spot.42	Jack Hills, Australia	Jack Hills, AustraliaI-type zircon				JH zircon	3394.66	199.1	665	0.0077	5.7	0.074	2.262	2.96	0.616	14.8	5.35	69.1	23.12	107.9	25.21	296.7	34.58	9610	36.7	57	43.4153	108.129	53.8928		6.42258	7.48031	0.0407143	0.0157083	0.0196678	0.00405263	0.0942675	0.0336478	0.425231	0.140121	0.646108	0.149172	1.71503	0.1976
9	Prediction set	JH zircon			JHB_Spot.43	Jack Hills, Australia	Jack Hills, AustraliaS-type zircon				JH zircon	3395.47	182.4	390.9	0.0025	9.64	0.0272	2.75	1.407	0.13	8.02	2.96	41.32	14.29	69.2	17.16	225.1	24.49	11710	29.7	30.8	35.1359	58.439	44.3929		5.88387	4.39708	0.0688571	0.0190972	0.00934884	0.000855263	0.0510828	0.0186164	0.254277	0.0866061	0.414371	0.101538	1.30116	0.139943
9	Prediction set	JH zircon			JHB_Spot.44	Jack Hills, Australia	Jack Hills, AustraliaS-type zircon				JH zircon	3549.96	281.1	514.9	0.0071	6.18	0.0751	2.345	2.84	0.653	12.91	4.266	54.29	18.69	89.1	22.23	274.5	33.18	9630	72.5	162.9	86.4278	321.234	42.2676		9.06774	5.7919	0.0441429	0.0162847	0.0188704	0.00429605	0.0822293	0.0268302	0.334092	0.113273	0.533533	0.131538	1.58671	0.1896
9	Prediction set	JH zircon			JHB_Spot.45	Jack Hills, Australia	Jack Hills, AustraliaI-type zircon				JH zircon	3374.32	346.9	1281	0.0021	10.67	0.0283	3.06	2.67	0.261	19.38	8.09	114.4	40.99	200.2	49.23	573.7	72.9	13040	164.7	172.1	194.641	324.859	80.2321		11.1903	14.4094	0.0762143	0.02125	0.0177409	0.00171711	0.123439	0.0508805	0.704	0.248424	1.1988	0.291302	3.31618	0.416571
9	Prediction set	JH zircon			JHB_Spot.46	Jack Hills, Australia	Jack Hills, AustraliaI-type zircon				JH zircon	3393.78	338	2152	0.029	15.61	0.436	8.2	13.28	1.63	55.8	18.2	215.9	72.8	321.5	73	763	96.1	10220	175.6	114.2	207.722	216.59	42.5868		10.9032	24.207	0.1115	0.0569444	0.0882392	0.0107237	0.355414	0.114465	1.32862	0.441212	1.92515	0.431953	4.4104	0.549143
9	Prediction set	JH zircon			JHB_Spot.48	Jack Hills, Australia	Jack Hills, AustraliaS-type zircon				JH zircon	4188.37	238	667	0.0039	5.92	0.0365	1.948	2.43	0.183	13.44	5.41	68.5	22.1	100.9	24.5	296	31.6	10660	36.22	260.5	44.5644	614.888	63.3536		7.67742	7.50281	0.0422857	0.0135278	0.0161462	0.00120395	0.0856051	0.0340252	0.421538	0.133939	0.604192	0.14497	1.71098	0.180571
9	Prediction set	JH zircon			JHB_Spot.49	Jack Hills, Australia	Jack Hills, AustraliaS-type zircon				JH zircon	3461.01	593.9	1342	0.0075	11.3	0.083	3.91	4.58	0.531	25.73	9.73	123.7	42.74	198.8	46.51	515.8	64.5	10030	99.2	131.6	117.738	253.761	58.6456		19.1581	15.0956	0.0807143	0.0271528	0.0304319	0.00349342	0.163885	0.061195	0.761231	0.25903	1.19042	0.275207	2.9815	0.368571
9	Prediction set	JH zircon			JHB_Spot.50	Jack Hills, Australia	Jack Hills, AustraliaS-type zircon				JH zircon	3534.6	175.8	417	0.0134	5.67	0.0529	1.99	2.215	0.425	10.34	3.424	44.2	15.24	72.4	17.29	225.2	25.71	10130	66.6	130	79.3341	255.356	42.1659		5.67097	4.69066	0.0405	0.0138194	0.0147176	0.00279605	0.0658599	0.0215346	0.272	0.0923636	0.433533	0.102308	1.30173	0.146914
9	Prediction set	JH zircon			JHB_Spot.54	Jack Hills, Australia	Jack Hills, AustraliaS-type zircon				JH zircon	3384.14	207.5	431.8	0.0065	8.52	0.0695	2.87	2.14	0.699	8.7	2.829	37.78	13.9	72.4	19.24	257.9	33.99	8990	42.74	66.8	50.5342	126.395	30.818		6.69355	4.85714	0.0608571	0.0199306	0.0142193	0.00459868	0.055414	0.0177925	0.232492	0.0842424	0.433533	0.113846	1.49075	0.194229
9	Prediction set	JH zircon			JHB_Spot.55	Jack Hills, Australia	Jack Hills, AustraliaI-type zircon				JH zircon	4015.12	303	1248	0.0036	10.37	0.0598	3.19	3.2	0.391	18.2	7.37	103.4	37	181.3	44.7	515	67.9	9430	73.8	111.3	90.0268	249.286	64.7263		9.77419	14.0382	0.0740714	0.0221528	0.0212625	0.00257237	0.115924	0.0463522	0.636308	0.224242	1.08563	0.264497	2.97688	0.388
9	Prediction set	JH zircon			JHB_Spot.56	Jack Hills, Australia	Jack Hills, AustraliaI-type zircon				JH zircon	3390.43	88.3	203.4	0.0029	3.621	0.0191	1.115	0.669	0.317	3.64	1.308	18.21	6.48	34.4	9.29	155.6	18.54	10060	26.55	50.4	31.4015	95.5099	43.5516		2.84839	2.28796	0.0258643	0.00774306	0.00444518	0.00208553	0.0231847	0.00822642	0.112062	0.0392727	0.205988	0.0549704	0.899422	0.105943
9	Prediction set	JH zircon			JHB_Spot.58	Jack Hills, Australia	Jack Hills, AustraliaI-type zircon				JH zircon	3381.78	159.8	400	0.0009	7	0.0155	2.018	1.142	0.199	7.43	2.92	40.2	14.52	70.6	17.21	234.1	27	11430	40.1	45	47.4072	85.0971	55.1221		5.15484	4.49944	0.05	0.0140139	0.00758804	0.00130921	0.0473248	0.0183648	0.247385	0.088	0.422754	0.101834	1.35318	0.154286
9	Prediction set	JH zircon			JHB_Spot.60	Jack Hills, Australia	Jack Hills, AustraliaS-type zircon				JH zircon	4039.13	292.6	819	0.0037	3.432	0.0223	1.236	1.784	0.348	11.49	4.84	71.3	26.29	131.7	33.61	424.9	55.6	10000	30.16	84.9	36.8352	191.51	97.6525		9.43871	9.2126	0.0245143	0.00858333	0.0118538	0.00228947	0.0731847	0.0304403	0.438769	0.159333	0.788623	0.198876	2.45607	0.317714
9	Prediction set	JH zircon			JHB_Spot.61	Jack Hills, Australia	Jack Hills, AustraliaI-type zircon				JH zircon	4021.43	260.6	1018	0.0049	12.36	0.086	4.14	4.25	0.643	22.15	7.86	97.8	32.68	144.7	32.36	372.3	45.01	9760	59.3	66.6	72.3612	149.446	46.635		8.40645	11.4511	0.0882857	0.02875	0.0282392	0.00423026	0.141083	0.049434	0.601846	0.198061	0.866467	0.191479	2.15202	0.2572
9	Prediction set	JH zircon			JHB_Spot.62	Jack Hills, Australia	Jack Hills, AustraliaI-type zircon				JH zircon	3403.45	213.1	767	0.036	11.9	0.071	3.66	2.97	0.528	14.86	5.58	72.4	24.52	113.5	26.89	331.6	40.27	10200	71.9	127.9	85.0932	243.148	44.1585		6.87419	8.62767	0.085	0.0254167	0.0197342	0.00347368	0.0946497	0.0350943	0.445538	0.148606	0.679641	0.159112	1.91676	0.230114
9	Prediction set	JH zircon			JHB_Spot.63	Jack Hills, Australia	Jack Hills, AustraliaS-type zircon				JH zircon	3400.52	163.1	308	0.0058	6.82	0.0524	2.247	1.657	0.539	7.17	2.335	29.69	10.15	48.79	12.05	172.5	21.1	8950	32.31	40.8	38.2331	77.5084	31.1311		5.26129	3.46457	0.0487143	0.0156042	0.01101	0.00354605	0.0456688	0.0146855	0.182708	0.0615152	0.292156	0.0713018	0.99711	0.120571
9	Prediction set	JH zircon			JHB_Spot.65	Jack Hills, Australia	Jack Hills, AustraliaI-type zircon				JH zircon	3389.41	265.5	1051	0.0083	14.41	0.099	4.5	2.716	1.036	12.4	4.84	71.9	28.34	159.6	44.88	587.3	84.6	8900	63.2	148.7	74.7449	281.722	42.4505		8.56452	11.8223	0.102929	0.03125	0.0180465	0.00681579	0.0789809	0.0304403	0.442462	0.171758	0.955689	0.265562	3.3948	0.483429
9	Prediction set	JH zircon			JHB_Spot.66	Jack Hills, Australia	Jack Hills, AustraliaI-type zircon				JH zircon	3751.93	132	771	0.0027	8.95	0.0521	2.87	3.19	0.509	16.63	6.06	75.3	25.5	112.2	24.68	292.8	33.57	9270	43.4	35.6	52.2573	74.0281	49.8419		4.25806	8.67267	0.0639286	0.0199306	0.021196	0.00334868	0.105924	0.0381132	0.463385	0.154545	0.671856	0.146036	1.69249	0.191829
9	Prediction set	JH zircon			JHB_Spot.68	Jack Hills, Australia	Jack Hills, AustraliaS-type zircon				JH zircon	3386.05	528.1	1199	0.0036	9.18	0.0746	3.092	3.69	0.447	21.4	8.06	106.2	36.97	169.9	38.7	446.8	55.2	9710	69.8	66.8	82.5367	126.453	63.1272		17.0355	13.4871	0.0655714	0.0214722	0.0245183	0.00294079	0.136306	0.0506918	0.653538	0.224061	1.01737	0.228994	2.58266	0.315429
9	Prediction set	JH zircon			JHB_Spot.71	Jack Hills, Australia	Jack Hills, AustraliaI-type zircon				JH zircon	3872.66	128.2	476	0.0017	3.66	0.0185	1.066	1.23	0.2	7.18	3.06	43	15.3	76.2	18	238	27.8	9510	45.4	75.4	54.9932	162.1	75.2971		4.13548	5.35433	0.0261429	0.00740278	0.00817276	0.00131579	0.0457325	0.0192453	0.264615	0.0927273	0.456287	0.106509	1.37572	0.158857
9	Prediction set	JH zircon			JHB_Spot.72	Jack Hills, Australia	Jack Hills, AustraliaS-type zircon				JH zircon	3435.66	237	717	0.0015	8.85	0.0402	2.75	2.61	0.467	14.07	5.28	68.7	23.79	110.3	25.27	311.5	36.8	9980	71	99.4	84.1621	190.47	51.3037		7.64516	8.06524	0.0632143	0.0190972	0.0173422	0.00307237	0.0896178	0.0332075	0.422769	0.144182	0.660479	0.149527	1.80058	0.210286
9	Prediction set	JH zircon			JHB_Spot.73	Jack Hills, Australia	Jack Hills, AustraliaI-type zircon				JH zircon	3363.7	273.8	924	0.0043	16.33	0.0432	4.58	2.73	0.383	16.63	6.25	84.7	29.25	137.2	30.81	383.4	47.3	11150	86.4	71.5	102.053	134.617	49.5191		8.83226	10.3937	0.116643	0.0318056	0.0181395	0.00251974	0.105924	0.0393082	0.521231	0.177273	0.821557	0.182308	2.21618	0.270286
9	Prediction set	JH zircon			JHB_Spot.74	Jack Hills, Australia	Jack Hills, AustraliaI-type zircon				JH zircon	3376.3	193.6	604	0.0019	7.72	0.0149	2.11	1.369	0.209	9.94	4.132	58.9	21.41	104.6	24.45	330	40.8	11770	67	119	79.1876	224.735	70.9388		6.24516	6.79415	0.0551429	0.0146528	0.00909635	0.001375	0.0633121	0.0259874	0.362462	0.129758	0.626347	0.144675	1.90751	0.233143
9	Prediction set	JH zircon			JHB_Spot.75	Jack Hills, Australia	Jack Hills, AustraliaS-type zircon				JH zircon	3396.19	524	1524	0.0128	25	0.153	7.95	6.72	0.597	32.48	11.34	144.5	48.26	215.7	47.58	557	68.2	10730	160.9	108.3	190.356	205.521	39.6791		16.9032	17.1429	0.178571	0.0552083	0.0446512	0.00392763	0.206879	0.0713208	0.889231	0.292485	1.29162	0.281538	3.21965	0.389714
9	Prediction set	JH zircon			JHB_Spot.77	Jack Hills, Australia	Jack Hills, AustraliaS-type zircon				JH zircon	3848.84	161.8	426.6	0.003	0.801	0.0238	0.467	1.53	0.614	8.98	3.322	44.38	15.52	71.2	16.12	215.7	26	8470	13.19	36.9	15.9583	78.8024	124.039		5.21935	4.79865	0.00572143	0.00324306	0.0101661	0.00403947	0.0571975	0.0208931	0.273108	0.0940606	0.426347	0.0953846	1.24682	0.148571
9	Prediction set	JH zircon			JHB_Spot.78	Jack Hills, Australia	Jack Hills, AustraliaI-type zircon				JH zircon	4143.57	67.2	190.3	0.0016	3.7	0.0182	1.134	0.721	0.236	3.03	1.179	16.24	5.82	30.76	7.94	136.8	15.41	9230	44.9	92.8	55.1217	216.032	36.8453		2.16774	2.14061	0.0264286	0.007875	0.0047907	0.00155263	0.0192994	0.00741509	0.0999385	0.0352727	0.184192	0.0469822	0.790751	0.0880571
9	Prediction set	JH zircon			JHB_Spot.80	Jack Hills, Australia	Jack Hills, AustraliaI-type zircon				JH zircon	3439.82	227.9	885	0.0024	6.48	0.0597	2.32	3.47	0.731	18	6.41	81.5	28.13	128.8	28.82	347.9	42.52	8970	49.94	66.5	59.2102	127.558	58.6163		7.35161	9.95501	0.0462857	0.0161111	0.0230565	0.00480921	0.11465	0.0403145	0.501538	0.170485	0.771257	0.170533	2.01098	0.242971
9	Prediction set	JH zircon			JHB_Spot.81	Jack Hills, Australia	Jack Hills, AustraliaS-type zircon				JH zircon	3444.97	358.2	1292	0.0121	12.21	0.0603	3.97	4.28	0.36	24.52	9.33	121.9	40.98	187.9	41.5	486	58.4	11120	141.4	146.1	167.69	280.602	59.1866		11.5548	14.5332	0.0872143	0.0275694	0.0284385	0.00236842	0.156178	0.0586792	0.750154	0.248364	1.12515	0.245562	2.80925	0.333714
9	Prediction set	JH zircon			JHB_Spot.83	Jack Hills, Australia	Jack Hills, AustraliaI-type zircon				JH zircon	3387.09	194.6	575	0.0011	7.67	0.0111	2.16	1.61	0.209	10.16	4.11	57.2	20.96	97.9	22.46	296.6	34.96	11300	69.7	105.8	82.4227	200.332	62.0094		6.27742	6.46794	0.0547857	0.015	0.0106977	0.001375	0.0647134	0.0258491	0.352	0.12703	0.586228	0.132899	1.71445	0.199771
9	Prediction set	JH zircon			JHB_Spot.84	Jack Hills, Australia	Jack Hills, AustraliaI-type zircon				JH zircon	4020.84	93.5	250.8	0.0013	5.55	0.0293	1.623	1.38	0.325	6.53	2.217	27.2	8.83	40	8.91	135.6	13.28	9070	15.36	30.8	18.7426	69.1011	36.4692		3.01613	2.82115	0.0396429	0.0112708	0.00916944	0.00213816	0.0415924	0.0139434	0.167385	0.0535152	0.239521	0.0527219	0.783815	0.0758857
9	Prediction set	JH zircon			JHB_Spot.85	Jack Hills, Australia	Jack Hills, AustraliaI-type zircon				JH zircon	3497.37	121.7	371.1	0.0075	4.56	0.0176	1.25	0.918	0.231	5.34	2.27	34.2	12.37	63.1	15.54	226.8	26.32	11380	34.34	92.4	40.8306	179.8	64.6149		3.92581	4.17435	0.0325714	0.00868056	0.00609967	0.00151974	0.0340127	0.0142767	0.210462	0.0749697	0.377844	0.0919527	1.31098	0.1504
9	Prediction set	JH zircon			JHB_Spot.86	Jack Hills, Australia	Jack Hills, AustraliaI-type zircon				JH zircon	3401.68	470	1599	0.0119	41.12	0.0754	11.25	3.43	0.53	18	7.32	106.4	40.32	204.6	50.82	636	85.2	11400	229.7	206.6	271.825	392.592	40.4782		15.1613	17.9865	0.293714	0.078125	0.0227907	0.00348684	0.11465	0.0460377	0.654769	0.244364	1.22515	0.30071	3.6763	0.486857
9	Prediction set	JH zircon			JHB_Spot.87	Jack Hills, Australia	Jack Hills, AustraliaI-type zircon				JH zircon	3395.32	237.9	640	0.0072	15.93	0.0684	4.86	2.82	0.341	14.01	4.95	63.9	21.93	102.1	23.19	297.4	35.22	9870	67.5	33.6	79.8537	63.7494	35.8077		7.67419	7.1991	0.113786	0.03375	0.0187375	0.00224342	0.0892357	0.0311321	0.393231	0.132909	0.611377	0.137219	1.71908	0.201257
9	Prediction set	JH zircon			JHB_Spot.88	Jack Hills, Australia	Jack Hills, AustraliaS-type zircon				JH zircon	3614.84	258	935	0.0042	4.33	0.0309	1.411	2.18	0.488	14.66	6	85	30.3	146.5	34.2	419	51.9	9490	70.5	237	84.3139	475.229	99.2318		8.32258	10.5174	0.0309286	0.00979861	0.014485	0.00321053	0.0933758	0.0377358	0.523077	0.183636	0.877246	0.202367	2.42197	0.296571
9	Prediction set	JH zircon			JHB_Spot.89	Jack Hills, Australia	Jack Hills, AustraliaS-type zircon				JH zircon	3600.69	216.2	661	0.0028	5.11	0.0398	1.708	2.37	0.256	12.92	5.09	66.35	22.6	105	24.42	314.7	37.68	10450	155.4	340	185.719	679.265	66.8424		6.97419	7.43532	0.0365	0.0118611	0.0157475	0.00168421	0.082293	0.0320126	0.408308	0.13697	0.628743	0.144497	1.81908	0.215314
9	Prediction set	JH zircon			JHB_Spot.91	Jack Hills, Australia	Jack Hills, AustraliaI-type zircon				JH zircon	3378.68	236.2	1818	0.0129	18.92	0.253	7.68	11.73	2.084	48.6	15.58	184.6	59.9	265.9	57.7	635	80.6	9610	171.2	133.1	202.366	251.508	39.7739		7.61935	20.4499	0.135143	0.0533333	0.0779402	0.0137105	0.309554	0.0979874	1.136	0.36303	1.59222	0.34142	3.67052	0.460571
9	Prediction set	JH zircon			JHB_Spot.92	Jack Hills, Australia	Jack Hills, AustraliaS-type zircon				JH zircon	3571.49	130.1	245.4	0.0016	4.39	0.0115	1.234	0.806	0.28	4.99	1.779	24.08	8.38	39.15	9.5	142.4	14.73	9160	41.2	67.3	49.1672	133.446	49.3897		4.19677	2.7604	0.0313571	0.00856944	0.00535548	0.00184211	0.0317834	0.0111887	0.148185	0.0507879	0.234431	0.056213	0.823121	0.0841714
9	Prediction set	JH zircon			JHB_Spot.94	Jack Hills, Australia	Jack Hills, AustraliaI-type zircon				JH zircon	3507.12	296.8	911	0.021	16.02	0.1049	5.04	4.16	1.192	19.42	6.72	83.1	27.96	132.3	31.32	388.1	49.25	10260	107.6	200	127.999	390.133	36.4641		9.57419	10.2475	0.114429	0.035	0.0276412	0.00784211	0.123694	0.0422642	0.511385	0.169455	0.792216	0.185325	2.24335	0.281429
9	Prediction set	JH zircon			JHB_Spot.95	Jack Hills, Australia	Jack Hills, AustraliaS-type zircon				JH zircon	3552.11	154.6	254	0.0024	4.02	0.042	1.42	1.45	0.302	6.13	2.1	26.1	9	43	10.39	158.4	16.49	9990	43.6	91.4	51.9814	180.337	36.3803		4.9871	2.85714	0.0287143	0.00986111	0.00963455	0.00198684	0.0390446	0.0132075	0.160615	0.0545455	0.257485	0.0614793	0.915607	0.0942286
9	Prediction set	JH zircon			JHB_Spot.99	Jack Hills, Australia	Jack Hills, AustraliaI-type zircon				JH zircon	3386.39	227.5	1462	0.036	15.3	0.1	4.93	5.46	0.959	29.9	10.82	136	46.6	209.2	46.5	526	65.1	9900	123.8	108.1	146.393	204.652	52.4946		7.33871	16.4454	0.109286	0.0342361	0.0362791	0.00630921	0.190446	0.0680503	0.836923	0.282424	1.25269	0.275148	3.04046	0.372
9	Prediction set	JH zircon			JHB_Spot.100	Jack Hills, Australia	Jack Hills, AustraliaI-type zircon				JH zircon	3364.7	311.9	1538	0.0135	16.4	0.157	5.99	8.15	1.477	38.2	12.76	153.7	50.5	225.2	49.4	547	68.2	10170	138	106.9	163.009	201.316	44.5183		10.0613	17.3003	0.117143	0.0415972	0.0541528	0.00971711	0.243312	0.0802516	0.945846	0.306061	1.3485	0.292308	3.16185	0.389714
9	Prediction set	JH zircon			JHB_Spot.101	Jack Hills, Australia	Jack Hills, AustraliaI-type zircon				JH zircon	3379.38	214.3	1704	0.0111	16.09	0.211	6.55	10.26	2.086	43.9	14.41	172.1	55.4	241.3	53.6	574	71.2	9400	146.5	111.9	173.175	211.485	43.0487		6.9129	19.1676	0.114929	0.0454861	0.0681728	0.0137237	0.279618	0.0906289	1.05908	0.335758	1.44491	0.31716	3.31792	0.406857
9	Prediction set	JH zircon			JHB_Spot.103	Jack Hills, Australia	Jack Hills, AustraliaI-type zircon				JH zircon	3591.81	251.3	1020	0.0086	11.85	0.107	4.23	4.66	0.772	21.24	7.61	99.1	33.32	151.7	36.72	428.3	54.6	9240	131.1	264.9	156.609	528.015	44.694		8.10645	11.4736	0.0846429	0.029375	0.0309635	0.00507895	0.135287	0.0478616	0.609846	0.201939	0.908383	0.217278	2.47572	0.312
9	Prediction set	JH zircon			JHB_Spot.104	Jack Hills, Australia	Jack Hills, AustraliaS-type zircon				JH zircon	3546.36	256.3	552	0.0015	5.87	0.0188	1.667	1.322	0.187	8.46	3.67	53	18.93	92.9	23.03	284	34.5	9510	42.5	155.6	50.6556	306.556	71.8844		8.26774	6.20922	0.0419286	0.0115764	0.00878405	0.00123026	0.0538854	0.0230818	0.326154	0.114727	0.556287	0.136272	1.64162	0.197143
9	Prediction set	JH zircon			JHB_Spot.106	Jack Hills, Australia	Jack Hills, AustraliaI-type zircon				JH zircon	3974.97	131.2	706	0.0034	7.21	0.045	2.368	2.91	0.504	15.62	5.79	73.9	24.74	109.5	25.79	292.7	33.4	9300	44.8	56.7	54.5419	125.513	56.603		4.23226	7.94151	0.0515	0.0164444	0.0193355	0.00331579	0.0994904	0.0364151	0.454769	0.149939	0.655689	0.152604	1.69191	0.190857
9	Prediction set	JH zircon			JHB_Spot.107	Jack Hills, Australia	Jack Hills, AustraliaS-type zircon				JH zircon	3572.62	171.9	496	0.003	5.69	0.0462	1.9	2.33	0.647	11.67	4.03	52.4	17.97	82	20.21	248.1	29.3	9000	110.8	210.6	132.234	417.712	50.0682		5.54516	5.5793	0.0406429	0.0131944	0.0154817	0.00425658	0.0743312	0.0253459	0.322462	0.108909	0.491018	0.119586	1.4341	0.167429
9	Prediction set	JH zircon			JHB_Spot.109	Jack Hills, Australia	Jack Hills, AustraliaI-type zircon				JH zircon	3394.74	120.7	411	0.0039	10.5	0.0526	3.09	1.4	0.559	5.99	2.18	32.1	11.78	67.4	20.43	299	44.7	9880	94.1	155	111.319	294.04	33.3169		3.89355	4.62317	0.075	0.0214583	0.00930233	0.00367763	0.0381529	0.0137107	0.197538	0.0713939	0.403593	0.120888	1.72832	0.255429
9	Prediction set	JH zircon			JHB_Spot.110	Jack Hills, Australia	Jack Hills, AustraliaI-type zircon				JH zircon	3366.05	286.8	1106	0.0118	19.64	0.111	6.38	6.01	0.865	26.8	8.99	107.7	35	156.9	37.1	406	50.4	9670	121.6	64.2	143.647	120.942	34.801		9.25161	12.4409	0.140286	0.0443056	0.0399336	0.00569079	0.170701	0.0565409	0.662769	0.212121	0.939521	0.219527	2.34682	0.288
9	Prediction set	JH zircon			JHB_Spot.111	Jack Hills, Australia	Jack Hills, AustraliaS-type zircon				JH zircon	3456.3	329.2	1069	0.075	17.1	0.091	5.07	3.49	0.34	18.9	7.26	95.4	33.4	151.9	35.8	383	45.4	11080	161	154.9	191.042	298.34	46.1518		10.6194	12.0247	0.122143	0.0352083	0.0231894	0.00223684	0.120382	0.0456604	0.587077	0.202424	0.909581	0.211834	2.21387	0.259429
9	Prediction set	JH zircon			JHB_Spot.113	Jack Hills, Australia	Jack Hills, AustraliaI-type zircon				JH zircon	4134.88	250.5	1097	0.0024	7.59	0.0416	2.528	3.67	0.525	20.16	7.94	108.2	36.7	166.9	39.7	427	51.6	9120	42	75.1	51.5394	174.362	72.2829		8.08065	12.3397	0.0542143	0.0175556	0.0243854	0.00345395	0.128408	0.0499371	0.665846	0.222424	0.999401	0.234911	2.46821	0.294857
9	Prediction set	JH zircon			JHB_Spot.114	Jack Hills, Australia	Jack Hills, AustraliaS-type zircon				JH zircon	3599.11	222.9	549	0.0028	9.04	0.0452	2.812	2.75	0.542	14.02	4.87	60.9	19.67	87.5	21.13	248.8	27.18	10790	86.3	172	103.129	343.488	43.8026		7.19032	6.17548	0.0645714	0.0195278	0.0182724	0.00356579	0.0892994	0.0306289	0.374769	0.119212	0.523952	0.12503	1.43815	0.155314
9	Prediction set	JH zircon			JHB_Spot.116	Jack Hills, Australia	Jack Hills, AustraliaI-type zircon				JH zircon	3998.81	195.2	445	0.0035	7.6	0.0156	2.206	1.36	0.292	8.13	3.21	44.7	15.56	74.9	19.46	240.1	26.93	10590	24.2	49.4	29.4972	110.116	53.1306		6.29677	5.00562	0.0542857	0.0153194	0.00903654	0.00192105	0.0517834	0.0201887	0.275077	0.094303	0.448503	0.115148	1.38786	0.153886
9	Prediction set	JH zircon			JHB_Spot.117	Jack Hills, Australia	Jack Hills, AustraliaI-type zircon				JH zircon	3392.62	150.4	773	0.0024	5.52	0.0731	2.31	3.84	0.945	17.26	5.89	74.4	25.3	116.8	29.28	335.4	41.63	8850	58.8	86.7	69.5521	164.388	51.5828		4.85161	8.69516	0.0394286	0.0160417	0.025515	0.00621711	0.109936	0.037044	0.457846	0.153333	0.699401	0.173254	1.93873	0.237886
9	Prediction set	JH zircon			JHB_Spot.118	Jack Hills, Australia	Jack Hills, AustraliaI-type zircon				JH zircon	4097.25	228.8	930	0.0012	11.62	0.0559	3.7	3.16	0.278	16.55	6.23	87.2	30.37	140.7	35.02	385.8	45.96	9990	77.8	151.5	95.2929	347.739	51.1625		7.38065	10.4612	0.083	0.0256944	0.0209967	0.00182895	0.105414	0.0391824	0.536615	0.184061	0.842515	0.207219	2.23006	0.262629
9	Prediction set	JH zircon			JHB_Spot.119	Jack Hills, Australia	Jack Hills, AustraliaI-type zircon				JH zircon	3397.88	75.8	177.3	0.0088	5.2	0.0232	1.492	0.585	0.269	2.6	0.945	13.84	5.13	28.14	8.51	129	16.99	7110	51.5	63.3	60.9331	120.174	32.9343		2.44516	1.99438	0.0371429	0.0103611	0.00388704	0.00176974	0.0165605	0.0059434	0.0851692	0.0310909	0.168503	0.050355	0.745665	0.0970857
9	Prediction set	JH zircon			JHB_Spot.120	Jack Hills, Australia	Jack Hills, AustraliaS-type zircon				JH zircon	4116.99	142.9	342.1	0.0021	5.28	0.0154	1.633	1.403	0.223	7.18	2.677	36.32	12.37	59.2	14.93	191.3	21.1	9600	26.13	53.2	32.0365	122.844	48.1287		4.60968	3.84814	0.0377143	0.0113403	0.00932226	0.00146711	0.0457325	0.0168365	0.223508	0.0749697	0.354491	0.0883432	1.10578	0.120571
9	Prediction set	JH zircon			JHB_Spot.121	Jack Hills, Australia	Jack Hills, AustraliaS-type zircon				JH zircon	4015.31	241.8	713	0.0103	8.62	0.0838	3.2	4.37	0.51	18.6	6.3	75.6	24.02	104.4	24.87	277.7	32.18	8860	91.6	105.2	111.742	235.637	40.9248		7.8	8.02025	0.0615714	0.0222222	0.0290365	0.00335526	0.118471	0.0396226	0.465231	0.145576	0.62515	0.14716	1.6052	0.183886
9	Prediction set	JH zircon			JHB_Spot.122	Jack Hills, Australia	Jack Hills, AustraliaS-type zircon				JH zircon	3373.26	169.4	384.7	0.0066	10.72	0.0176	2.98	1.142	0.079	6.4	2.655	36.7	13.3	66	16.98	221.2	24.13	12760	41	63.5	48.4508	119.833	44.452		5.46452	4.32733	0.0765714	0.0206944	0.00758804	0.000519737	0.0407643	0.0166981	0.225846	0.0806061	0.39521	0.100473	1.27861	0.137886
9	Prediction set	JH zircon			JHB_Spot.123	Jack Hills, Australia	Jack Hills, AustraliaI-type zircon				JH zircon	3438	58.6	152.2	0.0018	3.31	0.0019	0.898	0.248	0.047	1.55	0.679	11.32	4.71	28	8.58	157.9	18.6	12860	24.2	167.6	28.6896	321.34	58.251		1.89032	1.71204	0.0236429	0.00623611	0.00164784	0.000309211	0.00987261	0.00427044	0.0696615	0.0285455	0.167665	0.0507692	0.912717	0.106286
9	Prediction set	JH zircon			JHB_Spot.124	Jack Hills, Australia	Jack Hills, AustraliaI-type zircon				JH zircon	3399.71	281.6	937	0.0094	22.93	0.0662	6.56	3.43	0.26	18.31	6.63	88.4	30.19	140.8	34.06	382.9	44.9	11850	87.3	70.4	103.3	133.713	39.2482		9.08387	10.5399	0.163786	0.0455556	0.0227907	0.00171053	0.116624	0.0416981	0.544	0.18297	0.843114	0.201538	2.21329	0.256571
9	Prediction set	JH zircon			JHB_Spot.125	Jack Hills, Australia	Jack Hills, AustraliaI-type zircon				JH zircon	3424.95	181.6	452.3	0.0027	5.47	0.0112	1.554	0.987	0.349	6.59	2.781	41.94	15.24	79.7	22.22	292.3	35.99	13140	57.2	195.4	67.7679	373.437	69.4808		5.85806	5.08774	0.0390714	0.0107917	0.00655814	0.00229605	0.0419745	0.0174906	0.258092	0.0923636	0.477246	0.131479	1.6896	0.205657
9	Prediction set	JH zircon			JHB_Spot.126	Jack Hills, Australia	Jack Hills, AustraliaS-type zircon				JH zircon	3393.45	708	1617	0.0126	12.3	0.1182	4.33	5.91	0.814	30.3	11.42	150.6	51.63	235.3	58.2	603	75.6	9240	116.9	105.5	138.282	200.074	60.2628		22.8387	18.189	0.0878571	0.0300694	0.0392691	0.00535526	0.192994	0.0718239	0.926769	0.312909	1.40898	0.344379	3.48555	0.432
9	Prediction set	JH zircon			JHB_Spot.127	Jack Hills, Australia	Jack Hills, AustraliaS-type zircon				JH zircon	3644.84	147.7	405	0.0016	4.754	0.0291	1.54	1.441	0.295	7.71	2.952	38.64	13.6	64.9	16.83	214.4	24.08	10720	108.7	251.6	130.192	508.471	51.9056		4.76452	4.55568	0.0339571	0.0106944	0.00957475	0.00194079	0.0491083	0.018566	0.237785	0.0824242	0.388623	0.0995858	1.23931	0.1376
9	Prediction set	JH zircon			JHB_Spot.129	Jack Hills, Australia	Jack Hills, AustraliaI-type zircon				JH zircon	3364.32	275.9	1080	0.0093	12.28	0.0384	3.65	3.2	0.383	19.8	7.5	101.8	35.22	164	39.56	438.6	54.2	10850	110.5	114.2	130.523	215.043	59.7029		8.9	12.1485	0.0877143	0.0253472	0.0212625	0.00251974	0.126115	0.0471698	0.626462	0.213455	0.982036	0.234083	2.53526	0.309714
9	Prediction set	JH zircon			JHB_Spot.130	Jack Hills, Australia	Jack Hills, AustraliaS-type zircon				JH zircon	3377.94	128.1	252.5	0.0013	5.97	0.0101	1.602	0.815	0.171	4.61	1.73	25.1	8.99	43.92	11.38	158.1	17.24	10620	23.76	41.9	28.0843	79.1609	46.4655		4.13226	2.84027	0.0426429	0.011125	0.00541528	0.001125	0.0293631	0.0108805	0.154462	0.0544848	0.262994	0.0673373	0.913873	0.0985143
9	Prediction set	JH zircon			JHB_Spot.131	Jack Hills, Australia	Jack Hills, AustraliaI-type zircon				JH zircon	3370.09	207.8	626	0.0021	12.44	0.0399	3.64	2.42	0.386	13.72	4.9	65.7	22.42	104.8	25.52	301.7	35.69	10410	72.3	82.3	85.4254	155.191	45.1982		6.70323	7.04162	0.0888571	0.0252778	0.0160797	0.00253947	0.0873885	0.0308176	0.404308	0.135879	0.627545	0.151006	1.74393	0.203943
9	Prediction set	JH zircon			JHB_Spot.132	Jack Hills, Australia	Jack Hills, AustraliaS-type zircon				JH zircon	3666.32	250.2	575	0.0052	5.57	0.0577	2.105	3.1	0.63	15.88	5.36	65	21.02	91	20.65	240.1	26.26	9880	48.37	124.7	57.9953	253.44	51.8466		8.07097	6.46794	0.0397857	0.0146181	0.020598	0.00414474	0.101146	0.0337107	0.4	0.127394	0.54491	0.122189	1.38786	0.150057
9	Prediction set	JH zircon			JHB_Spot.133	Jack Hills, Australia	Jack Hills, AustraliaI-type zircon				JH zircon	3396.23	252.6	647	0.0126	16.63	0.0568	4.83	2.63	0.228	14.46	5.11	69.5	23.75	110.4	26.87	318.3	36.8	11720	69.4	49	82.1051	92.9884	40.8151		8.14839	7.27784	0.118786	0.0335417	0.0174751	0.0015	0.0921019	0.0321384	0.427692	0.143939	0.661078	0.158994	1.83988	0.210286
9	Prediction set	JH zircon			JHB_Spot.134	Jack Hills, Australia	Jack Hills, AustraliaS-type zircon				JH zircon	3380.95	161.4	334.4	0.0017	4.67	0.0037	1.271	0.489	0.085	3.68	1.688	27.78	11.31	60.4	16.47	228.2	27.53	11530	40.27	157.3	47.6062	297.402	78.6666		5.20645	3.76153	0.0333571	0.00882639	0.00324917	0.000559211	0.0234395	0.0106164	0.170954	0.0685455	0.361677	0.0974556	1.31908	0.157314
9	Prediction set	JH zircon			JHB_Spot.135	Jack Hills, Australia	Jack Hills, AustraliaI-type zircon				JH zircon	4073.92	153	562	0.0035	2.81	0.032	1.138	2.46	0.517	13.15	4.86	62.5	20.95	95.8	23.19	272.6	33.97	8930	14.31	24.8	17.5073	56.5251	80.3274		4.93548	6.32171	0.0200714	0.00790278	0.0163455	0.00340132	0.083758	0.030566	0.384615	0.12697	0.573653	0.137219	1.57572	0.194114
9	Prediction set	JH zircon			JHB_Spot.136	Jack Hills, Australia	Jack Hills, AustraliaS-type zircon				JH zircon	3943.89	100	304.3	0.064	2.434	0.071	1.012	1.356	0.298	6.85	2.538	33.63	11.3	52.6	12.58	163.9	17.76	9260	9.95	26.3	12.095	57.698	58.0321		3.22581	3.42295	0.0173857	0.00702778	0.00900997	0.00196053	0.0436306	0.0159623	0.206954	0.0684848	0.31497	0.0744379	0.947399	0.101486
9	Prediction set	JH zircon			JHB_Spot.139	Jack Hills, Australia	Jack Hills, AustraliaS-type zircon				JH zircon	4120.43	406	1248	0.0371	8.66	0.346	5.38	9.7	1.36	35	11.3	131.2	40.6	174	39.9	429	50.9	9390	50	89	61.3125	205.725	37.9124		13.0968	14.0382	0.0618571	0.0373611	0.0644518	0.00894737	0.22293	0.0710692	0.807385	0.246061	1.04192	0.236095	2.47977	0.290857
9	Prediction set	JH zircon			JHB_Spot.143	Jack Hills, Australia	Jack Hills, AustraliaS-type zircon				JH zircon	3257.32	715	1488	0.0044	13.71	0.0523	4.08	3.85	0.77	24.31	9.97	135.3	46.7	218.2	52.2	579	71.1	11060	96.4	146.2	113.266	268.352	68.3046		23.0645	16.7379	0.0979286	0.0283333	0.0255814	0.00506579	0.154841	0.0627044	0.832615	0.28303	1.30659	0.308876	3.34682	0.406286
9	Prediction set	JH zircon			JHB_Spot.145	Jack Hills, Australia	Jack Hills, AustraliaS-type zircon				JH zircon	4216.31	606	2000	0.0164	5.66	0.144	2.99	7.7	1.57	42.7	15.55	199	65.6	288	63.2	638	77.7	7680	61.1	95.7	75.2804	227.877	92.3993		19.5484	22.4972	0.0404286	0.0207639	0.0511628	0.0103289	0.271975	0.0977987	1.22462	0.397576	1.72455	0.373964	3.68786	0.444
9	Prediction set	JH zircon			JHB_Spot.146	Jack Hills, Australia	Jack Hills, AustraliaS-type zircon				JH zircon	3377.69	685	1553	0.0037	14.17	0.0816	4.63	4.92	0.789	29.37	10.61	142.6	49.5	230.3	53.8	596	77.9	9510	142.8	201.9	168.788	381.423	59.7829		22.0968	17.4691	0.101214	0.0321528	0.032691	0.00519079	0.18707	0.0667296	0.877538	0.3	1.37904	0.318343	3.44509	0.445143
9	Prediction set	JH zircon			JHB_Spot.147	Jack Hills, Australia	Jack Hills, AustraliaS-type zircon				JH zircon	3395.61	359.6	1223	0.0066	12.12	0.0845	4.04	4.73	0.473	23.96	8.63	112.8	38.23	173.3	40.05	445.6	54.9	9130	99.7	85.5	117.949	162.231	51.7686		11.6	13.757	0.0865714	0.0280556	0.0314286	0.00311184	0.152611	0.0542767	0.694154	0.231697	1.03772	0.236982	2.57572	0.313714
9	Prediction set	JH zircon			JHB_Spot.148	Jack Hills, Australia	Jack Hills, AustraliaS-type zircon				JH zircon	4158.31	301	1036	0.0106	8.02	0.0407	2.44	2.35	0.206	14.09	5.97	87.2	31.9	155.5	37.6	440	53.2	11380	69.1	148.5	84.8929	347.269	72.8441		9.70968	11.6535	0.0572857	0.0169444	0.0156146	0.00135526	0.0897452	0.0375472	0.536615	0.193333	0.931138	0.222485	2.54335	0.304
9	Prediction set	JH zircon			JHB_Spot.149	Jack Hills, Australia	Jack Hills, AustraliaS-type zircon				JH zircon	3572.22	123	393.6	0.0031	4.088	0.0151	1.24	1.244	0.322	7.33	2.67	37.25	12.99	64.2	15.72	211.6	24.77	10030	42.18	140.6	50.3385	278.842	59.9841		3.96774	4.42745	0.0292	0.00861111	0.00826578	0.00211842	0.0466879	0.0167925	0.229231	0.0787273	0.384431	0.0930178	1.22312	0.141543
9	Prediction set	JH zircon			JHB_Spot.150	Jack Hills, Australia	Jack Hills, AustraliaI-type zircon				JH zircon	3391.73	245.8	1171	0.0034	14.42	0.058	4.49	4.2	0.512	23.4	8.18	107.5	37.4	176.1	40.6	467	57.5	10950	120.3	129.8	142.292	246.054	49.5373		7.92903	13.1721	0.103	0.0311806	0.027907	0.00336842	0.149045	0.0514465	0.661538	0.226667	1.05449	0.240237	2.69942	0.328571
9	Prediction set	JH zircon			JHB_Spot.151	Jack Hills, Australia	Jack Hills, AustraliaS-type zircon				JH zircon	3605.08	158.4	612	0.099	4.97	0.114	2.046	2.75	0.448	13.81	4.97	62.9	21.19	100.4	23.67	292.6	34.69	8900	88.7	99.1	106.029	198.211	53.6156		5.10968	6.88414	0.0355	0.0142083	0.0182724	0.00294737	0.0879618	0.0312579	0.387077	0.128424	0.601198	0.140059	1.69133	0.198229
9	Prediction set	JH zircon			JHB_Spot.152	Jack Hills, Australia	Jack Hills, AustraliaI-type zircon				JH zircon	3378.32	257.5	1038	0.0011	12.05	0.0349	3.51	2.89	0.363	18.05	6.81	94.7	33.28	157.9	36.46	432.6	53.7	11090	98.3	117	116.193	221.066	59.7482		8.30645	11.676	0.0860714	0.024375	0.0192027	0.00238816	0.114968	0.0428302	0.582769	0.201697	0.945509	0.21574	2.50058	0.306857
9	Prediction set	JH zircon			JHB_Spot.154	Jack Hills, Australia	Jack Hills, AustraliaS-type zircon				JH zircon	3406.95	536.5	1815	0.0016	11.71	0.0291	3.42	3.64	0.346	26.54	11.14	162.4	58.9	286.4	67.7	762	100.1	12830	204.4	258.3	241.948	491.47	92.1008		17.3065	20.4162	0.0836429	0.02375	0.024186	0.00227632	0.169045	0.0700629	0.999385	0.35697	1.71497	0.400592	4.40462	0.572
9	Prediction set	JH zircon			JHB_Spot.155	Jack Hills, Australia	Jack Hills, AustraliaS-type zircon				JH zircon	4127.52	511	1188	0.0072	8.98	0.089	3.29	5.04	0.9	24.95	8.93	114.8	38.5	179.7	40.34	463	57.02	8420	40.1	56.7	49.1899	131.346	57.6714		16.4839	13.3633	0.0641429	0.0228472	0.0334884	0.00592105	0.158917	0.0561635	0.706462	0.233333	1.07605	0.238698	2.6763	0.325829
9	Prediction set	JH zircon			JHB_Spot.156	Jack Hills, Australia	Jack Hills, AustraliaS-type zircon				JH zircon	3980.32	206.4	380.1	0.0052	5.31	0.0516	1.998	2.92	0.134	12.47	4.22	49.65	14.87	59.8	12.1	149.7	14.26	9850	58.3	48.7	70.9963	107.972	41.8533		6.65806	4.27559	0.0379286	0.013875	0.019402	0.000881579	0.0794268	0.0265409	0.305538	0.0901212	0.358084	0.0715976	0.865318	0.0814857
9	Prediction set	JH zircon			JHB_Spot.158	Jack Hills, Australia	Jack Hills, AustraliaI-type zircon				JH zircon	3377.51	266.2	1058	0.0237	11.86	0.0434	3.62	3.13	0.364	18.88	7.14	97.4	33.95	158.2	36.65	440.1	54.2	10860	102	117.3	120.561	221.589	58.0243		8.5871	11.901	0.0847143	0.0251389	0.0207973	0.00239474	0.120255	0.0449057	0.599385	0.205758	0.947305	0.216864	2.54393	0.309714
9	Prediction set	JH zircon			JHB_Spot.159	Jack Hills, Australia	Jack Hills, AustraliaS-type zircon				JH zircon	3382.97	383.5	1134	0.0199	22.61	0.0735	6.69	3.78	0.228	21.06	7.78	106.5	36.76	171.7	39.13	462.8	54.8	11530	126.3	94.5	149.324	178.756	44.0939		12.371	12.7559	0.1615	0.0464583	0.0251163	0.0015	0.13414	0.0489308	0.655385	0.222788	1.02814	0.231538	2.67514	0.313143
9	Prediction set	JH zircon			JHB_Spot.160	Jack Hills, Australia	Jack Hills, AustraliaS-type zircon				JH zircon	3446.47	154.9	347.4	0.0013	4.81	0.0047	1.299	0.626	0.107	4.54	2.089	32.01	11.92	61.9	15.01	208.3	23.53	10400	33.99	85.6	40.3127	164.466	75.7762		4.99677	3.90776	0.0343571	0.00902083	0.00415947	0.000703947	0.0289172	0.0131384	0.196985	0.0722424	0.370659	0.0888166	1.20405	0.134457
9	Prediction set	JH zircon			JHB_Spot.161	Jack Hills, Australia	Jack Hills, AustraliaS-type zircon				JH zircon	3547.7	173	378	0.0178	4.69	0.0448	1.465	1.296	0.286	6.85	2.63	35.9	12.68	64.1	14.9	205.3	23.1	9680	61.2	97.5	72.9488	192.156	52.2057		5.58065	4.25197	0.0335	0.0101736	0.0086113	0.00188158	0.0436306	0.0165409	0.220923	0.0768485	0.383832	0.0881657	1.18671	0.132
9	Prediction set	JH zircon			JHB_Spot.162	Jack Hills, Australia	Jack Hills, AustraliaI-type zircon				JH zircon	3379.2	343.1	2564	0.0389	16.7	0.56	9.58	16.15	1.818	66.1	20.3	249.5	82.7	367.8	78.1	829	107.5	10010	210.9	129.9	249.299	245.493	41.4928		11.0677	28.8414	0.119286	0.0665278	0.107309	0.0119605	0.421019	0.127673	1.53538	0.501212	2.2024	0.46213	4.79191	0.614286
9	Prediction set	JH zircon			JHB_Spot.163	Jack Hills, Australia	Jack Hills, AustraliaI-type zircon				JH zircon	3383.9	259.4	1055	0.0143	17.25	0.0794	5.46	4.35	0.649	21.77	7.49	99.4	34.55	159.2	35.73	426.1	53.18	9870	77.6	84.2	91.7503	159.308	41.0557		8.36774	11.8673	0.123214	0.0379167	0.0289037	0.00426974	0.138662	0.0471069	0.611692	0.209394	0.953293	0.21142	2.46301	0.303886
9	Prediction set	JH zircon			JHB_Spot.165	Jack Hills, Australia	Jack Hills, AustraliaS-type zircon				JH zircon	3715.32	283.2	827	0.0053	14.9	0.0368	4.21	2.72	0.249	14.59	5.65	79.9	27.89	132.4	29.83	357.8	42.21	10330	85.9	122.2	103.244	251.615	48.3536		9.13548	9.30259	0.106429	0.0292361	0.0180731	0.00163816	0.0929299	0.0355346	0.491692	0.16903	0.792814	0.176509	2.06821	0.2412
9	Prediction set	JH zircon			JHB_Spot.166	Jack Hills, Australia	Jack Hills, AustraliaI-type zircon				JH zircon	4011.56	174.2	1575	0.0071	2.27	0.129	2.192	7.19	1.312	35.7	12.42	152.7	50	222.3	48.4	523	64.1	8400	38.18	57	46.5666	127.533	90.9002		5.61935	17.7165	0.0162143	0.0152222	0.0477741	0.00863158	0.227389	0.0781132	0.939692	0.30303	1.33114	0.286391	3.02312	0.366286
9	Prediction set	JH zircon			JHB_Spot.167	Jack Hills, Australia	Jack Hills, AustraliaS-type zircon				JH zircon	3355.55	331.2	736	0.0025	11.8	0.0531	3.51	3.17	0.625	16.81	5.81	75.4	25.65	120.2	27.25	328.9	41.39	9890	53.5	50.7	63.167	95.268	45.267		10.6839	8.27897	0.0842857	0.024375	0.0210631	0.00411184	0.10707	0.0365409	0.464	0.155455	0.71976	0.161243	1.90116	0.236514
9	Prediction set	JH zircon			JHB_Spot.168	Jack Hills, Australia	Jack Hills, AustraliaI-type zircon				JH zircon	3419.05	307.2	1711	0.052	27.48	0.337	9.68	7.14	2.81	28.1	9.7	133.3	47.9	229.2	54.6	629	87.5	7540	297	237.9	351.769	454.001	32.4401		9.90968	19.2463	0.196286	0.0672222	0.0474419	0.0184868	0.178981	0.0610063	0.820308	0.290303	1.37246	0.323077	3.63584	0.5
9	Prediction set	JH zircon			JHB_Spot.169	Jack Hills, Australia	Jack Hills, AustraliaS-type zircon				JH zircon	3432.58	319.7	803	0.0052	9.72	0.0408	3.13	3.04	0.643	16.06	5.82	75.2	25.19	119.9	28.54	358.4	45.25	9900	83.9	120.9	99.4384	231.492	48.7624		10.3129	9.03262	0.0694286	0.0217361	0.0201993	0.00423026	0.102293	0.0366038	0.462769	0.152667	0.717964	0.168876	2.07168	0.258571
9	Prediction set	JH zircon			JHB_Spot.171	Jack Hills, Australia	Jack Hills, AustraliaI-type zircon				JH zircon	3377.79	173.7	544.5	0.0039	10.92	0.0368	3.082	2.19	0.374	12.36	4.32	57.4	19.78	92.5	21.62	267.1	32.25	9910	95.6	116.9	112.998	220.849	44.8343		5.60323	6.12486	0.078	0.0214028	0.0145515	0.00246053	0.0787261	0.0271698	0.353231	0.119879	0.553892	0.127929	1.54393	0.184286
9	Prediction set	JH zircon			JHB_Spot.172	Jack Hills, Australia	Jack Hills, AustraliaI-type zircon				JH zircon	3370.32	199.9	1563	0.0238	19.49	0.343	7.98	9.74	2.317	36.78	11.72	142.6	47.23	217.4	50.98	563.3	72.4	9800	171.1	128.3	202.164	241.947	32.5103		6.44839	17.5816	0.139214	0.0554167	0.0647176	0.0152434	0.234268	0.0737107	0.877538	0.286242	1.3018	0.301657	3.25607	0.413714
9	Prediction set	JH zircon			JHB_Spot.173	Jack Hills, Australia	Jack Hills, AustraliaI-type zircon				JH zircon	3396.37	404	2346	0.0176	24.71	0.252	9.36	13.83	1.08	65.9	20.91	249.6	78.5	338.4	71.2	731	91.4	11190	216.4	107.8	256.018	204.581	44.7144		13.0323	26.3892	0.1765	0.065	0.0918937	0.00710526	0.419745	0.131509	1.536	0.475758	2.02635	0.421302	4.22543	0.522286
9	Prediction set	JH zircon			JHB_Spot.174	Jack Hills, Australia	Jack Hills, AustraliaI-type zircon				JH zircon	3576.27	152.1	795	0.0071	6.58	0.0526	2.282	3.05	0.577	17.05	5.92	77.7	26.15	116.9	25.98	297.3	35.16	9160	35.44	30.2	42.3033	59.9558	59.5245		4.90645	8.94263	0.047	0.0158472	0.0202658	0.00379605	0.108599	0.0372327	0.478154	0.158485	0.7	0.153728	1.7185	0.200914
9	Prediction set	JH zircon			JHB_Spot.175	Jack Hills, Australia	Jack Hills, AustraliaI-type zircon				JH zircon	3449.38	290.6	874	0.005	12.7	0.0532	3.77	3.28	0.495	17.47	6.41	85.4	28.91	136.5	31.64	363.8	44.42	10410	89.5	111	106.164	213.421	48.6891		9.37419	9.83127	0.0907143	0.0261806	0.021794	0.00325658	0.111274	0.0403145	0.525538	0.175212	0.817365	0.187219	2.10289	0.253829
9	Prediction set	JH zircon			JHB_Spot.176	Jack Hills, Australia	Jack Hills, AustraliaS-type zircon				JH zircon	3441.87	222.1	559.4	0.0019	5.81	0.0105	1.581	1.107	0.117	8	3.573	53.8	19.73	99.8	24.3	303.4	35.9	11760	43.28	83	51.3191	159.289	82.6289		7.16452	6.29246	0.0415	0.0109792	0.00735548	0.000769737	0.0509554	0.0224717	0.331077	0.119576	0.597605	0.143787	1.75376	0.205143
9	Prediction set	JH zircon			JHB_Spot.177	Jack Hills, Australia	Jack Hills, AustraliaS-type zircon				JH zircon	3389.88	113.4	242.6	0.0013	6.05	0.008	1.678	0.686	0.127	4.33	1.571	22.58	8.32	41.9	10.28	157.1	16.66	10900	25.16	51.1	29.7567	96.8233	46.3719		3.65806	2.72891	0.0432143	0.0116528	0.00455814	0.000835526	0.0275796	0.0098805	0.138954	0.0504242	0.250898	0.0608284	0.908092	0.0952
9	Prediction set	JH zircon			JHB_Spot.179	Jack Hills, Australia	Jack Hills, AustraliaI-type zircon				JH zircon	3376.87	211.5	580	0.003	12.33	0.0345	3.5	2.21	0.376	12.49	4.51	60.7	21.39	100.6	23.67	290	34.99	10200	74.5	96.1	88.0544	181.513	44.8089		6.82258	6.52418	0.0880714	0.0243056	0.0146844	0.00247368	0.0795541	0.0283648	0.373538	0.129636	0.602395	0.140059	1.6763	0.199943
9	Prediction set	JH zircon			JHB_Spot.180	Jack Hills, Australia	Jack Hills, AustraliaS-type zircon				JH zircon	3380.49	790	1771	0.0081	18.12	0.092	5.61	5.7	0.553	32.93	11.99	159.9	55.46	253.9	58.72	636.2	79.3	10480	161.9	124.6	191.39	235.55	56.5553		25.4839	19.9213	0.129429	0.0389583	0.0378738	0.00363816	0.209745	0.0754088	0.984	0.336121	1.52036	0.347456	3.67746	0.453143
9	Prediction set	JH zircon			JHB_Spot.181	Jack Hills, Australia	Jack Hills, AustraliaI-type zircon				JH zircon	3443.93	267.2	1066	0.0063	9.73	0.0561	3.15	3.8	0.788	20.1	7.48	98.1	33.5	155.1	37	412	52.9	9110	64.8	92.5	76.8442	177.611	56.9586		8.61935	11.991	0.0695	0.021875	0.0252492	0.00518421	0.128025	0.047044	0.603692	0.20303	0.928743	0.218935	2.3815	0.302286
9	Prediction set	JH zircon			JHB_Spot.182	Jack Hills, Australia	Jack Hills, AustraliaI-type zircon				JH zircon	3755.27	192.4	1080	0.0193	9.36	0.246	4.76	7.66	1.133	28.9	9.16	106.2	33.65	146.7	32.67	351.4	41.68	8730	49.8	37.5	59.9734	78.0495	36.1752		6.20645	12.1485	0.0668571	0.0330556	0.050897	0.00745395	0.184076	0.0576101	0.653538	0.203939	0.878443	0.193314	2.03121	0.238171
9	Prediction set	JH zircon			JHB_Spot.183	Jack Hills, Australia	Jack Hills, AustraliaI-type zircon				JH zircon	3558.73	147.3	553.5	0.0023	10.4	0.0548	3.27	2.35	0.518	12.27	4.4	59	19.99	92.3	21.98	258.5	30.31	9130	82.6	149.7	98.5109	295.865	43.1492		4.75161	6.2261	0.0742857	0.0227083	0.0156146	0.00340789	0.0781529	0.027673	0.363077	0.121152	0.552695	0.130059	1.49422	0.1732
9	Prediction set	JH zircon			JHB_Spot.184	Jack Hills, Australia	Jack Hills, AustraliaI-type zircon				JH zircon	3388.71	251.5	817	0.0058	15.89	0.0424	4.48	2.89	0.311	16.77	5.97	79.7	27.64	129.8	30.79	359	45.13	11250	114.9	136.5	135.884	258.564	45.368		8.1129	9.1901	0.1135	0.0311111	0.0192027	0.00204605	0.106815	0.0375472	0.490462	0.167515	0.777246	0.182189	2.07514	0.257886
9	Prediction set	JH zircon			JHB_Spot.186	Jack Hills, Australia	Jack Hills, AustraliaI-type zircon				JH zircon	3410.28	274.2	2463	0.05	17.25	0.507	9.11	13.65	2.295	57.5	18.44	235.7	78.8	356.5	80.8	827	106.9	9210	282.9	235.7	334.923	448.834	43.1401		8.84516	27.7053	0.123214	0.0632639	0.0906977	0.0150987	0.366242	0.115975	1.45046	0.477576	2.13473	0.478107	4.78035	0.610857
9	Prediction set	JH zircon			JHB_Spot.188	Jack Hills, Australia	Jack Hills, AustraliaS-type zircon				JH zircon	3384.93	205.6	466.1	0.0059	5.94	0.0094	1.641	0.807	0.075	5.84	2.67	41.6	15.95	82.6	21.8	275.6	33.5	11330	41.74	45.5	49.3538	86.1087	76.8993		6.63226	5.24297	0.0424286	0.0113958	0.00536213	0.000493421	0.0371975	0.0167925	0.256	0.0966667	0.494611	0.128994	1.59306	0.191429
9	Prediction set	JH zircon			JHB_Spot.189	Jack Hills, Australia	Jack Hills, AustraliaS-type zircon				JH zircon	3776.26	134.2	300.3	0.0048	2.9	0.0204	0.978	1.219	0.197	6.46	2.36	31.9	10.64	50.8	12.38	162.7	17.53	9290	15.44	29.98	18.6135	62.7551	58.7866		4.32903	3.37795	0.0207143	0.00679167	0.00809967	0.00129605	0.0411465	0.0148428	0.196308	0.0644848	0.304192	0.0732544	0.940462	0.100171
9	Prediction set	JH zircon			JHB_Spot.190	Jack Hills, Australia	Jack Hills, AustraliaS-type zircon				JH zircon	3378.98	460	1269	0.0019	5.78	0.0416	1.97	2.73	0.786	18.47	7.27	106.1	38.1	189	48.4	539	71.6	9250	87	173	102.839	326.928	92.7223		14.8387	14.2745	0.0412857	0.0136806	0.0181395	0.00517105	0.117643	0.0457233	0.652923	0.230909	1.13174	0.286391	3.11561	0.409143
9	Prediction set	JH zircon			JHB_Spot.191	Jack Hills, Australia	Jack Hills, AustraliaI-type zircon				JH zircon	3546.94	95.4	369.7	0.0021	3.849	0.0296	1.238	1.371	0.484	7.41	2.71	38.07	13.03	63.5	15.74	195.9	23.12	8790	34.01	87.5	40.5375	172.414	58.5193		3.07742	4.15861	0.0274929	0.00859722	0.00910963	0.00318421	0.0471975	0.017044	0.234277	0.0789697	0.38024	0.0931361	1.13237	0.132114
9	Prediction set	JH zircon			JHB_Spot.192	Jack Hills, Australia	Jack Hills, AustraliaS-type zircon				JH zircon	3380.01	394	1041	0.0035	11.37	0.0697	3.66	3.82	0.593	20.02	6.76	93.2	31.97	148.8	37.1	407	51.3	9820	80.9	119.2	95.6336	225.316	49.8624		12.7097	11.7098	0.0812143	0.0254167	0.0253821	0.00390132	0.127516	0.0425157	0.573538	0.193758	0.891018	0.219527	2.3526	0.293143
9	Prediction set	JH zircon			JHB_Spot.193	Jack Hills, Australia	Jack Hills, AustraliaI-type zircon				JH zircon	3362.73	221.4	663	0.0039	11.89	0.0223	3.38	2.21	0.352	13.61	4.99	67.1	23.58	110.3	27.63	320.8	39.2	10500	99.2	80.1	117.166	150.774	50.2141		7.14194	7.45782	0.0849286	0.0234722	0.0146844	0.00231579	0.0866879	0.0313836	0.412923	0.142909	0.660479	0.163491	1.85434	0.224
9	Prediction set	JH zircon			JHB_Spot.194	Jack Hills, Australia	Jack Hills, AustraliaS-type zircon				JH zircon	3600.86	278.9	823	0.0019	8.8	0.053	2.841	3.47	0.634	18.06	6.32	83.2	27.76	127.5	30.4	339	40.09	9930	93.7	206.2	111.982	411.973	53.2624		8.99677	9.25759	0.0628571	0.0197292	0.0230565	0.00417105	0.115032	0.0397484	0.512	0.168242	0.763473	0.179882	1.95954	0.229086
9	Prediction set	JH zircon			JHB_Spot.195	Jack Hills, Australia	Jack Hills, AustraliaI-type zircon				JH zircon	3390.17	123.7	510.3	0.0025	6.33	0.0456	2.114	2.32	0.615	11.07	3.99	52.1	17.42	82.2	20.73	241	27.76	8950	38.45	45.2	45.4754	85.6503	47.1021		3.99032	5.74016	0.0452143	0.0146806	0.0154153	0.00404605	0.0705096	0.0250943	0.320615	0.105576	0.492216	0.122663	1.39306	0.158629
9	Prediction set	JH zircon			JHR_Spot.26	Jack Hills, Australia	Jack Hills, AustraliaI-type zircon				JH zircon	3300.8	248.4	1523	0.0226	10.24	0.145	4.25	8.06	1.167	35.64	12.37	153.9	52	222	47.9	525	65.5	8790	146.1	172.5	172.032	319.905	55.3061		8.0129	17.1316	0.0731429	0.0295139	0.0535548	0.00767763	0.227006	0.0777987	0.947077	0.315152	1.32934	0.283432	3.03468	0.374286
9	Prediction set	JH zircon			JHR_Spot.28	Jack Hills, Australia	Jack Hills, AustraliaS-type zircon				JH zircon	3821.5	62.5	97.2	0.0154	0.86	0.037	0.44	0.58	0.106	2.38	0.88	10.1	3.32	16.94	4.39	89.9	8.93	8480	26.7	38.08	32.26	80.7071	40.3683		2.01613	1.09336	0.00614286	0.00305556	0.00385382	0.000697368	0.0151592	0.00553459	0.0621538	0.0201212	0.101437	0.0259763	0.519653	0.0510286
9	Prediction set	JH zircon			JHR_Spot.30	Jack Hills, Australia	Jack Hills, AustraliaI-type zircon				JH zircon	3323.4	280	784	0.0025	11.69	0.0248	3.25	2.1	0.246	12.86	5.34	76.5	27.51	128.8	29.67	365.2	44.83	10480	88.4	129.6	104.207	241.648	59.967		9.03226	8.8189	0.0835	0.0225694	0.0139535	0.00161842	0.0819108	0.0335849	0.470769	0.166727	0.771257	0.175562	2.11098	0.256171
9	Prediction set	JH zircon			JHR_Spot.32	Jack Hills, Australia	Jack Hills, AustraliaS-type zircon				JH zircon	3973.5	199.6	477.6	0.002	4.24	0.024	1.403	1.561	0.187	9.26	3.447	50	18.16	82.8	18.94	239	28.03	9110	29.09	46.3	35.4131	102.447	67.6687		6.43871	5.37233	0.0302857	0.00974306	0.0103721	0.00123026	0.0589809	0.0216792	0.307692	0.110061	0.495808	0.112071	1.3815	0.160171
9	Prediction set	JH zircon			JHR_Spot.37	Jack Hills, Australia	Jack Hills, AustraliaS-type zircon				JH zircon	3541.1	413.5	1241	0.0021	10.31	0.027	2.913	2.304	0.118	15.99	6.71	104.6	38.99	187.4	44.06	511.1	65.3	11640	79.1	140.6	94.2544	276.633	81.3073		13.3387	13.9595	0.0736429	0.0202292	0.015309	0.000776316	0.101847	0.0422013	0.643692	0.236303	1.12216	0.26071	2.95434	0.373143
9	Prediction set	JH zircon			JHR_Spot.38	Jack Hills, Australia	Jack Hills, AustraliaI-type zircon				JH zircon	3343.1	426	1314	0.0026	29.1	0.0283	7.78	1.51	0.494	10.38	4.04	68.9	28.34	161	45.6	527	69.7	10130	131	157	154.575	294.126	54.4852		13.7419	14.7807	0.207857	0.0540278	0.0100332	0.00325	0.0661146	0.0254088	0.424	0.171758	0.964072	0.269822	3.04624	0.398286
9	Prediction set	JH zircon			JHR_Spot.39	Jack Hills, Australia	Jack Hills, AustraliaI-type zircon				JH zircon	3417.3	211.4	953	0.0044	22.52	0.0447	6.35	2.92	0.187	16.41	5.95	85.6	30.43	141.7	32.04	384.5	46.9	11150	148.1	193.9	175.396	369.874	42.7954		6.81935	10.7199	0.160857	0.0440972	0.019402	0.00123026	0.104522	0.0374214	0.526769	0.184424	0.848503	0.189586	2.22254	0.268
9	Prediction set	JH zircon			JHR_Spot.40	Jack Hills, Australia	Jack Hills, AustraliaS-type zircon				JH zircon	3383.9	343.9	1152	0.0079	17.56	0.1	5.46	5.18	0.388	26.96	8.59	113.1	38.12	164.8	35.58	391.8	47.83	9530	124.9	59.8	147.675	113.143	42.5483		11.0935	12.9584	0.125429	0.0379167	0.0344186	0.00255263	0.17172	0.0540252	0.696	0.23103	0.986826	0.210533	2.26474	0.273314
9	Prediction set	JH zircon			JHR_Spot.44	Jack Hills, Australia	Jack Hills, AustraliaI-type zircon				JH zircon	3352.3	257.1	829	0.0053	10.74	0.0622	3.364	3.62	0.588	19.34	6.04	81.5	27.23	128.1	28.16	326.5	43.58	8650	84.5	89.7	99.7523	168.419	46.7409		8.29355	9.32508	0.0767143	0.0233611	0.0240532	0.00386842	0.123185	0.0379874	0.501538	0.16503	0.767066	0.166627	1.88728	0.249029
9	Prediction set	JH zircon			JHR_Spot.45	Jack Hills, Australia	Jack Hills, AustraliaI-type zircon				JH zircon	3364.9	197.5	461.2	0.0031	12.17	0.0255	3.32	1.472	0.191	9.26	3.211	47.41	16.93	83.1	19.34	257.5	31.86	11330	42.19	48.2	49.8364	90.7755	46.488		6.37097	5.18785	0.0869286	0.0230556	0.00978073	0.00125658	0.0589809	0.020195	0.291754	0.102606	0.497605	0.114438	1.48844	0.182057
9	Prediction set	JH zircon			JHR_Spot.46	Jack Hills, Australia	Jack Hills, AustraliaI-type zircon				JH zircon	3369.6	367.6	1143	0.0073	14.91	0.096	4.72	4.99	0.854	26.17	8.19	109.3	35.93	164.5	36.35	413.1	52.6	9790	76.2	68.1	90.0312	128.4	45.0606		11.8581	12.8571	0.1065	0.0327778	0.0331561	0.00561842	0.166688	0.0515094	0.672615	0.217758	0.98503	0.215089	2.38786	0.300571
9	Prediction set	JH zircon			JHR_Spot.47	Jack Hills, Australia	Jack Hills, AustraliaI-type zircon				JH zircon	3404.2	142.1	322.2	0.0027	14.07	0.0214	3.71	1.291	0.477	6.99	2.359	32.79	10.62	52.1	12.54	181.1	20.68	10440	32.5	49.7	38.465	94.5009	34.2372		4.58387	3.6243	0.1005	0.0257639	0.00857807	0.00313816	0.0445223	0.0148365	0.201785	0.0643636	0.311976	0.0742012	1.04682	0.118171
9	Prediction set	JH zircon			JHR_Spot.48	Jack Hills, Australia	Jack Hills, AustraliaS-type zircon				JH zircon	3367.9	157.4	355.7	0.0215	9.18	0.0468	2.644	1.391	0.149	7.45	2.552	36.5	12.53	62.29	14.75	203.3	24.06	10900	30.25	39	35.7377	73.5025	40.045		5.07742	4.00112	0.0655714	0.0183611	0.00924252	0.000980263	0.0474522	0.0160503	0.224615	0.0759394	0.372994	0.0872781	1.17514	0.137486
9	Prediction set	JH zircon			JHR_Spot.49	Jack Hills, Australia	Jack Hills, AustraliaI-type zircon				JH zircon	3352	250.5	633	0.0083	7.13	0.0427	2.253	2.2	0.684	11.12	3.87	56	19.13	101.3	24.85	323	44.57	8820	48.3	86.2	57.0173	161.835	50.3103		8.08065	7.12036	0.0509286	0.0156458	0.0146179	0.0045	0.070828	0.0243396	0.344615	0.115939	0.606587	0.147041	1.86705	0.254686
9	Prediction set	JH zircon			JHR_Spot.50	Jack Hills, Australia	Jack Hills, AustraliaI-type zircon				JH zircon	3501.9	340.4	1026	0.079	23.48	0.174	6.91	3.62	0.841	18.89	6.77	94.7	31.34	153.6	35.47	426.4	54.78	10710	169	326	200.988	635.082	39.865		10.9806	11.5411	0.167714	0.0479861	0.0240532	0.00553289	0.120318	0.0425786	0.582769	0.189939	0.91976	0.209882	2.46474	0.313029
9	Prediction set	JH zircon			JHR_Spot.52	Jack Hills, Australia	Jack Hills, AustraliaI-type zircon				JH zircon	3474.7	244.7	1179	0.0381	9.85	0.309	5.08	7.34	2.52	28.82	8.92	112.4	36.95	175.3	39.96	449	58.73	8550	133.1	187.4	158.08	362.594	37.4393		7.89355	13.2621	0.0703571	0.0352778	0.0487708	0.0165789	0.183567	0.0561006	0.691692	0.223939	1.0497	0.23645	2.59538	0.3356
9	Prediction set	JH zircon			JHR_Spot.54	Jack Hills, Australia	Jack Hills, AustraliaI-type zircon				JH zircon	3359.9	221.3	972	0.042	16.22	0.062	4.73	3.51	0.538	20.2	7.14	91.7	30.2	141	31.5	354	45.7	9960	90.1	88.5	106.403	166.471	45.5122		7.13871	10.9336	0.115857	0.0328472	0.0233223	0.00353947	0.128662	0.0449057	0.564308	0.18303	0.844311	0.186391	2.04624	0.261143
9	Prediction set	JH zircon			JHR_Spot.55	Jack Hills, Australia	Jack Hills, AustraliaS-type zircon				JH zircon	3370.1	333.2	1013	0.0031	20.16	0.055	5.74	3.59	0.302	20.02	7.44	97.6	31.54	145	32.1	354.8	44.27	9710	122.7	105	144.975	197.997	44.1901		10.7484	11.3948	0.144	0.0398611	0.0238538	0.00198684	0.127516	0.0467925	0.600615	0.191152	0.868263	0.189941	2.05087	0.252971
9	Prediction set	JH zircon			JHR_Spot.60	Jack Hills, Australia	Jack Hills, AustraliaS-type zircon				JH zircon	3469.1	467	1082	0.0092	13.09	0.0906	4.3	4.77	0.862	22.65	8.41	104.2	34.55	157.8	34.85	382.3	49.52	8400	145.5	229.2	172.759	442.852	46.0774		15.0645	12.171	0.0935	0.0298611	0.0316944	0.00567105	0.144268	0.0528931	0.641231	0.209394	0.94491	0.206213	2.20983	0.282971
9	Prediction set	JH zircon			JHR_Spot.63	Jack Hills, Australia	Jack Hills, AustraliaI-type zircon				JH zircon	3803.7	104.6	312.9	0.0036	3.301	0.0173	1.024	1.088	0.268	5.7	2.363	33.12	11.72	57	13.35	177.6	20.45	8950	10.9	29.59	13.1582	62.4062	62.7849		3.37419	3.51969	0.0235786	0.00711111	0.00722924	0.00176316	0.0363057	0.0148616	0.203815	0.0710303	0.341317	0.0789941	1.02659	0.116857
9	Prediction set	JH zircon			JHR_Spot.64	Jack Hills, Australia	Jack Hills, AustraliaI-type zircon				JH zircon	3817.2	198.3	556	0.0036	13.1	0.0338	3.65	2.01	0.289	11.01	4.39	57.94	20.21	94.2	21.96	264.7	32.27	9830	72.9	86.2	88.0619	182.476	44.6998		6.39677	6.25422	0.0935714	0.0253472	0.0133555	0.00190132	0.0701274	0.0276101	0.356554	0.122485	0.564072	0.129941	1.53006	0.1844
9	Prediction set	JH zircon			JHR_Spot.66	Jack Hills, Australia	Jack Hills, AustraliaI-type zircon				JH zircon	3358.1	144.6	880	0.0025	6.26	0.0327	1.901	2.42	0.566	14.96	5.99	84.8	29.49	140	31.39	354.2	43.42	8810	46	69.2	54.3186	130.111	79.6494		4.66452	9.89876	0.0447143	0.0132014	0.0160797	0.00372368	0.0952866	0.037673	0.521846	0.178727	0.838323	0.18574	2.0474	0.248114
9	Prediction set	JH zircon			JHR_Spot.68	Jack Hills, Australia	Jack Hills, AustraliaS-type zircon				JH zircon	3986.1	91.5	222.6	0.0042	2.924	0.0169	0.874	0.806	0.207	3.72	1.509	20.53	7.23	35.7	8.87	134.9	14.88	9720	25.22	70	30.7211	155.457	48.9612		2.95161	2.50394	0.0208857	0.00606944	0.00535548	0.00136184	0.0236943	0.00949057	0.126338	0.0438182	0.213772	0.0524852	0.779769	0.0850286
9	Prediction set	JH zircon			JHR_Spot.69	Jack Hills, Australia	Jack Hills, AustraliaS-type zircon				JH zircon	3524.1	430.1	1112	0.004	13.19	0.0536	3.912	3.44	1.082	17.22	7.06	97.9	34.04	166.7	40.52	483.8	63.1	9830	117.9	230.1	140.37	450.777	53.4849		13.8742	12.5084	0.0942143	0.0271667	0.0228571	0.00711842	0.109682	0.0444025	0.602462	0.206303	0.998204	0.239763	2.79653	0.360571
9	Prediction set	JH zircon			JHR_Spot.70	Jack Hills, Australia	Jack Hills, AustraliaI-type zircon				JH zircon	3450.1	148.2	3781	0.0722	12.96	0.387	6.88	15.16	1.725	74.99	25.82	341.4	118.2	539	123.8	1292	156.7	10120	289.7	255.1	343.651	490.572	72.1419		4.78065	42.5309	0.0925714	0.0477778	0.100731	0.0113487	0.477643	0.16239	2.10092	0.716364	3.22754	0.732544	7.46821	0.895429
9	Prediction set	JH zircon			JHR_Spot.72	Jack Hills, Australia	Jack Hills, AustraliaI-type zircon				JH zircon	3258.5	129	667	0.037	8.6	0.07	2.74	2.15	0.334	11.5	4.2	60.2	21.8	107	26.2	327	39.9	10330	83.9	139.1	98.5852	255.391	49.9708		4.16129	7.50281	0.0614286	0.0190278	0.0142857	0.00219737	0.0732484	0.0264151	0.370462	0.132121	0.640719	0.15503	1.89017	0.228
9	Prediction set	JH zircon			JHR_Spot.73	Jack Hills, Australia	Jack Hills, AustraliaI-type zircon				JH zircon	3263	246	1483	0.071	11.15	0.121	3.82	5	2.3	26.86	9.85	130	45.6	216	52.2	581.3	79.9	8027	111.9	182.7	131.515	335.798	60.0314		7.93548	16.6817	0.0796429	0.0265278	0.0332226	0.0151316	0.171083	0.0619497	0.8	0.276364	1.29341	0.308876	3.36012	0.456571
9	Prediction set	JH zircon			JHR_Spot.75	Jack Hills, Australia	Jack Hills, AustraliaS-type zircon				JH zircon	3886.7	280.3	699	0.0063	3.658	0.0267	1.362	2.33	0.534	12.36	4.61	64.2	22.82	111.6	26.47	319.3	38.94	8470	52.6	75.1	63.7588	162.094	74.6902		9.04194	7.86277	0.0261286	0.00945833	0.0154817	0.00351316	0.0787261	0.0289937	0.395077	0.138303	0.668263	0.156627	1.84566	0.222514
9	Prediction set	JH zircon			JHR_Spot.76	Jack Hills, Australia	Jack Hills, AustraliaS-type zircon				JH zircon	3359.8	678	2103	0.0168	12.48	0.318	6.73	15.41	0.651	62.85	20.47	230.8	72.4	291.2	60.1	572.8	63.9	10840	232.3	112.9	274.332	212.363	49.2715		21.871	23.6558	0.0891429	0.0467361	0.102392	0.00428289	0.400318	0.128742	1.42031	0.438788	1.74371	0.355621	3.31098	0.365143
9	Prediction set	JH zircon			JHR_Spot.77	Jack Hills, Australia	Jack Hills, AustraliaI-type zircon				JH zircon	3376.4	320.6	979	0.0068	28.02	0.083	7.86	4.62	0.348	23.14	7.45	94.1	32.12	140.2	30.43	348.5	39.2	10430	140.6	60	166.177	113.314	32.34		10.3419	11.0124	0.200143	0.0545833	0.0306977	0.00228947	0.147389	0.0468553	0.579077	0.194667	0.839521	0.180059	2.01445	0.224
9	Prediction set	JH zircon			JHR_Spot.80	Jack Hills, Australia	Jack Hills, AustraliaI-type zircon				JH zircon	3982.2	130.1	520	0.0062	12.41	0.0731	3.75	1.74	0.425	7.89	2.82	40.9	15.8	82.2	21.9	301	40.2	10000	154	190	187.555	421.475	34.4124		4.19677	5.84927	0.0886429	0.0260417	0.0115615	0.00279605	0.0502548	0.0177358	0.251692	0.0957576	0.492216	0.129586	1.73988	0.229714
9	Prediction set	JH zircon			JHR_Spot.81	Jack Hills, Australia	Jack Hills, AustraliaS-type zircon				JH zircon	3048.4	135.3	422	0.0231	2.22	0.021	0.832	1.51	0.31	8.94	2.95	42.7	14.78	69.9	15.58	193.7	21.28	8980	25.7	39	29.8859	68.2325	79.6003		4.36452	4.74691	0.0158571	0.00577778	0.0100332	0.00203947	0.0569427	0.0185535	0.262769	0.0895758	0.418563	0.0921893	1.11965	0.1216
9	Prediction set	JH zircon			JHR_Spot.82	Jack Hills, Australia	Jack Hills, AustraliaS-type zircon				JH zircon	3484.2	231	868	0.006	8.78	0.039	2.75	2.61	0.217	15.7	5.8	81.3	28.8	133	30.5	359	42.1	10210	111.2	209	132.132	405.349	60.7131		7.45161	9.76378	0.0627143	0.0190972	0.0173422	0.00142763	0.1	0.036478	0.500308	0.174545	0.796407	0.180473	2.07514	0.240571
9	Prediction set	JH zircon			JHR_Spot.83	Jack Hills, Australia	Jack Hills, AustraliaI-type zircon				JH zircon	3470.6	204	622	0.0188	14.05	0.0458	4.088	2.5	0.288	13.39	4.52	63.1	22.2	100.7	23.38	281.7	31.73	10380	52	43.8	61.7466	84.6605	40.6754		6.58065	6.99663	0.100357	0.0283889	0.0166113	0.00189474	0.0852866	0.0284277	0.388308	0.134545	0.602994	0.138343	1.62832	0.181314
9	Prediction set	JH zircon			JHR_Spot.84	Jack Hills, Australia	Jack Hills, AustraliaI-type zircon				JH zircon	3377.4	277.4	911	0.004	16.52	0.071	4.82	3.87	0.446	20.15	6.48	86.5	30.15	135.9	30.86	350.3	41.7	10070	61.61	42.9	72.8211	81.0395	40.2975		8.94839	10.2475	0.118	0.0334722	0.0257143	0.00293421	0.128344	0.0407547	0.532308	0.182727	0.813772	0.182604	2.02486	0.238286
9	Prediction set	JH zircon			JHR_Spot.85	Jack Hills, Australia	Jack Hills, AustraliaI-type zircon				JH zircon	3388.1	235.3	1033	0.0065	6.29	0.0494	2.183	2.71	0.876	15.21	5.58	81.8	30.97	154.2	37.95	442.9	54.82	8230	84.8	147.6	100.284	279.549	67.6559		7.59032	11.6198	0.0449286	0.0151597	0.0180066	0.00576316	0.096879	0.0350943	0.503385	0.187697	0.923353	0.224556	2.56012	0.313257
9	Prediction set	JH zircon			JHR_Spot.87	Jack Hills, Australia	Jack Hills, AustraliaS-type zircon				JH zircon	3461.7	295.5	1093	0.0061	7.3	0.0301	2.159	2.54	0.227	16.01	6.41	94	33.52	163.1	38.9	451	52.1	10380	75.5	183.5	89.6118	353.899	80.5465		9.53226	12.2947	0.0521429	0.0149931	0.0168771	0.00149342	0.101975	0.0403145	0.578462	0.203152	0.976647	0.230178	2.60694	0.297714
9	Prediction set	JH zircon			JHR_Spot.89	Jack Hills, Australia	Jack Hills, AustraliaS-type zircon				JH zircon	3968.5	293.2	933	0.0063	17	0.111	5.31	4.51	0.591	20.68	6.71	87	29.67	137	30.85	352.5	40.66	10120	85.6	76.6	104.181	169.246	35.6746		9.45806	10.4949	0.121429	0.036875	0.0299668	0.00388816	0.13172	0.0422013	0.535385	0.179818	0.820359	0.182544	2.03757	0.232343
9	Prediction set	JH zircon			JHR_Spot.90	Jack Hills, Australia	Jack Hills, AustraliaI-type zircon				JH zircon	3371.2	201.2	439.3	0.0035	14.41	0.0391	4.01	2.32	0.488	11.76	3.769	47.91	16.13	74	17.15	219.1	23.72	9760	104	53.1	122.887	100.157	32.5985		6.49032	4.94151	0.102929	0.0278472	0.0154153	0.00321053	0.0749045	0.0237044	0.294831	0.0977576	0.443114	0.101479	1.26647	0.135543
9	Prediction set	JH zircon			JHR_Spot.92	Jack Hills, Australia	Jack Hills, AustraliaS-type zircon				JH zircon	3362.1	622	2176	0.0086	6	0.126	2.91	6.81	1.414	40	14.78	201.9	70.1	324.7	73.2	774	92.9	8520	91.6	124	108.186	233.372	99.029		20.0645	24.4769	0.0428571	0.0202083	0.0452492	0.00930263	0.254777	0.092956	1.24246	0.424848	1.94431	0.433136	4.47399	0.530857
9	Prediction set	JH zircon			JHR_Spot.94	Jack Hills, Australia	Jack Hills, AustraliaS-type zircon				JH zircon	3342.1	249.3	1374	0.0039	9.22	0.101	3.6	6.76	0.414	33.87	11.22	132.9	43.18	192.4	41.4	436.3	49.26	9580	238.6	182.8	281.525	342.378	56.5764		8.04194	15.4556	0.0658571	0.025	0.0449169	0.00272368	0.215732	0.070566	0.817846	0.261697	1.1521	0.24497	2.52197	0.281486
9	Prediction set	JH zircon			JHR_Spot.95	Jack Hills, Australia	Jack Hills, AustraliaI-type zircon				JH zircon	3402.8	138	670	0.0067	16.7	0.029	4.4	1.05	0.7	5.9	2.37	36.8	14.6	78	20.3	275	33.2	10280	52	49.3	61.5397	93.7082	43.4113		4.45161	7.53656	0.119286	0.0305556	0.00697674	0.00460526	0.0375796	0.0149057	0.226462	0.0884848	0.467066	0.120118	1.5896	0.189714
9	Prediction set	JH zircon			JHR_Spot.97	Jack Hills, Australia	Jack Hills, AustraliaI-type zircon				JH zircon	3384.3	200.7	976	0.0046	6.36	0.0439	2.173	3.7	0.954	20.2	6.81	86.9	29.05	138.2	31.13	354.2	40.94	9330	115.6	129.7	136.682	245.419	63.4773		6.47419	10.9786	0.0454286	0.0150903	0.0245847	0.00627632	0.128662	0.0428302	0.534769	0.176061	0.827545	0.184201	2.0474	0.233943
9	Prediction set	JH zircon			JHR_Spot.103	Jack Hills, Australia	Jack Hills, AustraliaS-type zircon				JH zircon	3475.3	354.7	1129	0.0065	9.25	0.0651	3.15	4.31	0.424	22.14	7.97	100.5	34.28	165.3	38.01	428.2	51.3	10100	102.4	104.2	121.622	201.643	55.2226		11.4419	12.6997	0.0660714	0.021875	0.0286379	0.00278947	0.141019	0.0501258	0.618462	0.207758	0.98982	0.224911	2.47514	0.293143
9	Prediction set	JH zircon			JHR_Spot.104	Jack Hills, Australia	Jack Hills, AustraliaI-type zircon				JH zircon	3417.4	284.4	1064	0.0075	14.37	0.0669	4.44	4.27	0.389	22.21	7.78	97.4	32.86	154.1	34.17	382.1	45.07	9950	68.25	53	80.8292	101.103	44.7472		9.17419	11.9685	0.102643	0.0308333	0.0283721	0.00255921	0.141465	0.0489308	0.599385	0.199152	0.922754	0.202189	2.20867	0.257543
9	Prediction set	JH zircon			JHR_Spot.105	Jack Hills, Australia	Jack Hills, AustraliaI-type zircon				JH zircon	3389.1	278	1362	0.0126	12.26	0.202	5.06	7.16	0.968	32.3	10.6	127.8	42.6	196.9	44.68	474	59.2	10120	80.2	60.8	94.8488	115.181	43.1061		8.96774	15.3206	0.0875714	0.0351389	0.0475748	0.00636842	0.205732	0.0666667	0.786462	0.258182	1.17904	0.264379	2.73988	0.338286
9	Prediction set	JH zircon			JHR_Spot.106	Jack Hills, Australia	Jack Hills, AustraliaI-type zircon				JH zircon	3396.9	177.8	516	0.0069	10.47	0.0335	3.07	1.77	0.313	10.18	3.815	51.5	18.1	89.9	21.41	267.7	31.89	10210	53.64	65.4	63.462	124.131	45.8713		5.73548	5.80427	0.0747857	0.0213194	0.0117608	0.00205921	0.0648408	0.0239937	0.316923	0.109697	0.538323	0.126686	1.5474	0.182229
9	Prediction set	JH zircon			JHR_Spot.107	Jack Hills, Australia	Jack Hills, AustraliaS-type zircon				JH zircon	3377.7	378	1216	0.0043	7.27	0.0145	2.148	2.374	0.292	18.03	7.58	103.3	37.32	187.2	46.35	534	69.1	11220	139.5	106.6	164.887	201.386	91.6043		12.1935	13.6783	0.0519286	0.0149167	0.0157741	0.00192105	0.114841	0.047673	0.635692	0.226182	1.12096	0.27426	3.08671	0.394857
9	Prediction set	JH zircon			JHR_Spot.108	Jack Hills, Australia	Jack Hills, AustraliaI-type zircon				JH zircon	3337.3	251.7	1367	0.0143	13.3	0.204	5.64	8.52	1.245	35.74	11.55	134.7	44.95	205.6	46.29	489.1	61.8	9080	138	126.4	162.788	236.469	39.6928		8.11935	15.3768	0.095	0.0391667	0.0566113	0.00819079	0.227643	0.0726415	0.828923	0.272424	1.23114	0.273905	2.82717	0.353143
9	Prediction set	JH zircon			JHR_Spot.109	Jack Hills, Australia	Jack Hills, AustraliaI-type zircon				JH zircon	3358.6	317.9	949	0.0077	9.19	0.094	3.2	3.76	1.37	19.09	6.68	82.4	29.33	146.7	35.92	419.2	57.8	8310	59.1	91.4	69.7894	171.872	47.6649		10.2548	10.6749	0.0656429	0.0222222	0.0249834	0.00901316	0.121592	0.0420126	0.507077	0.177758	0.878443	0.212544	2.42312	0.330286
9	Prediction set	JH zircon			JHR_Spot.110	Jack Hills, Australia	Jack Hills, AustraliaI-type zircon				JH zircon	3350.7	213	585	0.0013	11.55	0.0324	3.13	1.81	0.196	11.1	4.02	53.3	19.4	95.8	22.6	275	33.3	11220	52.1	56.5	61.4992	106.042	46.4763		6.87097	6.58043	0.0825	0.0217361	0.0120266	0.00128947	0.0707006	0.025283	0.328	0.117576	0.573653	0.133728	1.5896	0.190286
9	Prediction set	JH zircon			JHR_Spot.113	Jack Hills, Australia	Jack Hills, AustraliaS-type zircon				JH zircon	3384.2	444	1298	0.065	14	0.153	4.6	3.92	0.828	21.71	8.18	110.7	39.57	197.5	47.31	538.8	74.8	8720	258	344.1	305.051	651.093	52.305		14.3226	14.6007	0.1	0.0319444	0.0260465	0.00544737	0.13828	0.0514465	0.681231	0.239818	1.18263	0.279941	3.11445	0.427429
9	Prediction set	JH zircon			JHR_Spot.114	Jack Hills, Australia	Jack Hills, AustraliaS-type zircon				JH zircon	3363.1	167.9	357.2	0.0045	5.28	0.037	1.572	1.7	0.588	7.79	2.578	33.22	11.46	57.51	14.91	208.2	27.78	8910	62.1	147.3	73.3483	277.29	40.6735		5.41613	4.018	0.0377143	0.0109167	0.0112957	0.00386842	0.0496178	0.0162138	0.204431	0.0694545	0.344371	0.0882249	1.20347	0.158743
9	Prediction set	JH zircon			JHR_Spot.117	Jack Hills, Australia	Jack Hills, AustraliaI-type zircon				JH zircon	3469.9	242.8	581	0.0096	9.35	0.0671	2.95	2.753	0.613	14.12	4.75	58.5	20.3	93.3	21.76	250	31.29	8500	38.36	33.23	45.5484	64.2187	41.0801		7.83226	6.53543	0.0667857	0.0204861	0.0182924	0.00403289	0.0899363	0.0298742	0.36	0.12303	0.558683	0.128757	1.44509	0.1788
9	Prediction set	JH zircon			JHR_Spot.118	Jack Hills, Australia	Jack Hills, AustraliaI-type zircon				JH zircon	3571.6	268	1874	0.086	15.2	0.494	8.05	13.73	1.565	53.4	16.19	190.1	62.64	275.8	59.35	613	79.4	8690	172	197.1	205.262	390.833	37.4605		8.64516	21.0799	0.108571	0.0559028	0.0912292	0.0102961	0.340127	0.101824	1.16985	0.379636	1.6515	0.351183	3.54335	0.453714
9	Prediction set	JH zircon			JHR_Spot.121	Jack Hills, Australia	Jack Hills, AustraliaI-type zircon				JH zircon	3492.7	238.3	918	0.003	9.49	0.0478	2.97	3.21	0.598	18.5	6.43	83.9	29.6	138.1	32.2	358	45.8	8890	74.3	110	88.3229	213.797	54.3862		7.6871	10.3262	0.0677857	0.020625	0.0213289	0.00393421	0.117834	0.0404403	0.516308	0.179394	0.826946	0.190533	2.06936	0.261714
9	Prediction set	JH zircon			JHR_Spot.122	Jack Hills, Australia	Jack Hills, AustraliaI-type zircon				JH zircon	3966.3	202.7	810	0.0055	8.08	0.0456	2.502	2.88	0.466	16.7	5.658	75.1	26.12	121.6	27.58	316.7	39.72	8820	65.16	79.3	79.2952	175.1	56.0924		6.53871	9.11136	0.0577143	0.017375	0.0191362	0.00306579	0.106369	0.0355849	0.462154	0.158303	0.728144	0.163195	1.83064	0.226971
9	Prediction set	JH zircon			JHR_Spot.123	Jack Hills, Australia	Jack Hills, AustraliaS-type zircon				JH zircon	3343.6	220.1	949	0.002	4.371	0.0164	1.291	1.87	0.202	14.12	5.51	80.1	29.19	143.8	35.71	425	55.8	10050	127.9	251	150.921	470.284	104.879		7.1	10.6749	0.0312214	0.00896528	0.0124252	0.00132895	0.0899363	0.0346541	0.492923	0.176909	0.861078	0.211302	2.45665	0.318857
9	Prediction set	JH zircon			JHR_Spot.124	Jack Hills, Australia	Jack Hills, AustraliaS-type zircon				JH zircon	3370.5	138.4	334.9	0.0016	1.367	0.0183	0.495	0.867	0.258	5.85	2.302	31.24	11.64	57.2	13.89	180.3	21.03	9240	20.22	41.3	23.8912	77.8864	99.1434		4.46452	3.76715	0.00976429	0.0034375	0.0057608	0.00169737	0.0372611	0.014478	0.192246	0.0705455	0.342515	0.0821893	1.0422	0.120171
9	Prediction set	JH zircon			JHR_Spot.126	Jack Hills, Australia	Jack Hills, AustraliaI-type zircon				JH zircon	3447.7	380.4	2215	0.0192	13.68	0.27	6.23	11.21	2.395	54	17.78	228.4	74.3	318	67.4	641	76.7	8060	77.4	66.4	91.8033	127.615	57.036		12.271	24.9156	0.0977143	0.0432639	0.074485	0.0157566	0.343949	0.111824	1.40554	0.450303	1.90419	0.398817	3.7052	0.438286
9	Prediction set	JH zircon			JHR_Spot.128	Jack Hills, Australia	Jack Hills, AustraliaI-type zircon				JH zircon	3679.9	229.2	748	0.0047	11.5	0.0551	3.522	3.07	0.501	16.15	5.5	70.5	25.03	116.4	26.82	313.2	38.72	9400	79.6	86.3	95.5041	176.027	42.9812		7.39355	8.41395	0.0821429	0.0244583	0.0203987	0.00329605	0.102866	0.0345912	0.433846	0.151697	0.697006	0.158698	1.8104	0.221257
9	Prediction set	JH zircon			JHR_Spot.129	Jack Hills, Australia	Jack Hills, AustraliaI-type zircon				JH zircon	3362	188.9	442.5	0.0023	9.87	0.0188	2.704	1.48	0.236	9.11	3.213	45.08	16.19	77.7	19.13	241.2	29.2	9990	54.73	63.6	64.6398	119.694	47.1311		6.09355	4.9775	0.0705	0.0187778	0.00983389	0.00155263	0.0580255	0.0202075	0.277415	0.0981212	0.465269	0.113195	1.39422	0.166857
9	Prediction set	JH zircon			JHR_Spot.130	Jack Hills, Australia	Jack Hills, AustraliaI-type zircon				JH zircon	3356.7	439	2018	0.0082	26.04	0.17	8.26	8.61	0.53	44.5	15.18	190.8	63.9	278.2	61.3	610	74.9	10320	274	164	323.528	308.25	45.2596		14.1613	22.6997	0.186	0.0573611	0.0572093	0.00348684	0.283439	0.0954717	1.17415	0.387273	1.66587	0.362722	3.52601	0.428
9	Prediction set	JH zircon			JHR_Spot.131	Jack Hills, Australia	Jack Hills, AustraliaI-type zircon				JH zircon	3355.8	237	753	0.0019	13.67	0.0418	3.928	2.666	0.423	15.1	5.36	73.3	25.32	121.5	28.74	333.3	41.37	9650	80.1	94	94.5745	176.642	46.1553		7.64516	8.47019	0.0976429	0.0272778	0.0177143	0.00278289	0.0961783	0.0337107	0.451077	0.153455	0.727545	0.170059	1.92659	0.2364
9	Prediction set	JH zircon			JHR_Spot.132	Jack Hills, Australia	Jack Hills, AustraliaI-type zircon				JH zircon	3397.6	174.8	659	0.0078	5.7	0.0375	1.923	2.4	0.286	13.1	4.88	64.5	22.55	104.8	23.92	277	32.18	9030	30.32	44.1	35.8731	83.7176	60.4163		5.63871	7.41282	0.0407143	0.0133542	0.0159468	0.00188158	0.0834395	0.0306918	0.396923	0.136667	0.627545	0.141538	1.60116	0.183886
9	Prediction set	JH zircon			JHR_Spot.133	Jack Hills, Australia	Jack Hills, AustraliaS-type zircon				JH zircon	3355.9	378	709	0.0046	6.83	0.068	2.433	3.08	0.458	13.98	5.11	66.8	23.29	114	26.9	327.4	39.53	9710	94.7	174.5	111.813	327.922	49.1441		12.1935	7.97525	0.0487857	0.0168958	0.0204651	0.00301316	0.0890446	0.0321384	0.411077	0.141152	0.682635	0.159172	1.89249	0.225886
9	Prediction set	JH zircon			JHR_Spot.137	Jack Hills, Australia	Jack Hills, AustraliaS-type zircon				JH zircon	3911.1	264.9	991	0.0059	11.53	0.0636	3.74	3.83	0.572	19.41	7.04	90.2	30.84	146.4	33.89	374.8	46	9160	98.4	145.6	119.419	316.441	47.6686		8.54516	11.1474	0.0823571	0.0259722	0.0254485	0.00376316	0.123631	0.0442767	0.555077	0.186909	0.876647	0.200533	2.16647	0.262857
9	Prediction set	JH zircon			JHR_Spot.140	Jack Hills, Australia	Jack Hills, AustraliaI-type zircon				JH zircon	3461.1	248.8	820	0.0047	15.64	0.0477	4.5	2.56	0.304	13.53	5.27	71.2	25.63	126.2	30.51	364.9	44.97	10550	54.84	53.4	65.0883	102.972	43.6347		8.02581	9.22385	0.111714	0.03125	0.01701	0.002	0.0861783	0.0331447	0.438154	0.155333	0.755689	0.180533	2.10925	0.256971
9	Prediction set	JH zircon			JHR_Spot.142	Jack Hills, Australia	Jack Hills, AustraliaS-type zircon				JH zircon	3322.5	140.9	271.8	0.004	4.49	0.0149	1.338	0.82	0.267	4.35	1.777	24.33	8.62	44.2	11.22	162.3	17.48	9490	47.19	168.6	55.6257	314.298	47.8546		4.54516	3.05737	0.0320714	0.00929167	0.0054485	0.00175658	0.027707	0.0111761	0.149723	0.0522424	0.264671	0.0663905	0.93815	0.0998857
9	Prediction set	JH zircon			JHR_Spot.145	Jack Hills, Australia	Jack Hills, AustraliaI-type zircon				JH zircon	3367.3	176.9	493	0.0026	8.93	0.0317	2.75	2.28	0.681	11.62	4.07	50.3	16.96	84	20.47	260.3	32.12	9250	54.04	78.9	63.8417	148.68	40.3523		5.70645	5.54556	0.0637857	0.0190972	0.0151495	0.00448026	0.0740127	0.0255975	0.309538	0.102788	0.502994	0.121124	1.50462	0.183543
9	Prediction set	JH zircon			JHR_Spot.147	Jack Hills, Australia	Jack Hills, AustraliaI-type zircon				JH zircon	3476.9	262.9	770	0.0064	13.84	0.0682	4.25	3.4	0.847	16.04	5.7	73.5	25.64	125.3	29.9	350.4	45	8860	90.3	127.3	107.259	246.444	38.9118		8.48065	8.66142	0.0988571	0.0295139	0.0225914	0.00557237	0.102166	0.0358491	0.452308	0.155394	0.750299	0.176923	2.02543	0.257143
9	Prediction set	JH zircon			JHR_Spot.148	Jack Hills, Australia	Jack Hills, AustraliaS-type zircon				JH zircon	3466.3	381.1	765	0.0051	7.05	0.0281	2.25	2.43	0.526	13.82	5.22	71	25.13	126	30.6	364.1	44.78	9150	44.55	96.2	52.8889	185.745	60.7737		12.2935	8.60517	0.0503571	0.015625	0.0161462	0.00346053	0.0880255	0.0328302	0.436923	0.152303	0.754491	0.181065	2.10462	0.255886
9	Prediction set	JH zircon			JHR_Spot.149	Jack Hills, Australia	Jack Hills, AustraliaI-type zircon				JH zircon	3347.4	177.5	559	0.0061	13.42	0.0509	3.93	1.9	0.559	9.33	3.511	48.5	16.98	87.2	22.99	292.9	36.21	10070	84.1	148	99.256	277.553	37.8673		5.72581	6.28796	0.0958571	0.0272917	0.0126246	0.00367763	0.0594268	0.0220818	0.298462	0.102909	0.522156	0.136036	1.69306	0.206914
9	Prediction set	JH zircon			JHR_Spot.150	Jack Hills, Australia	Jack Hills, AustraliaS-type zircon				JH zircon	3333	167.6	364.4	0.01	10.81	0.084	3.29	1.844	0.225	7.99	2.898	37.04	12.58	59.6	14.1	181.7	19.14	9160	32.55	46.3	38.3886	86.5286	31.3451		5.40645	4.09899	0.0772143	0.0228472	0.0122525	0.00148026	0.0508917	0.0182264	0.227938	0.0762424	0.356886	0.083432	1.05029	0.109371
9	Prediction set	JH zircon			JHR_Spot.151	Jack Hills, Australia	Jack Hills, AustraliaS-type zircon				JH zircon	3339.4	317.3	946	0.0025	14.42	0.032	4.16	2.59	0.245	17	6.41	84.8	29.67	141.1	33.83	397.1	45.18	11530	138.5	108.6	163.395	203.272	53.1259		10.2355	10.6412	0.103	0.0288889	0.0172093	0.00161184	0.10828	0.0403145	0.521846	0.179818	0.84491	0.200178	2.29538	0.258171
9	Prediction set	JH zircon			JHR_Spot.152	Jack Hills, Australia	Jack Hills, AustraliaS-type zircon				JH zircon	3344.4	132.5	279.7	0.0008	6.56	0.016	1.76	0.878	0.121	5.16	1.946	27.46	10	49.9	12.35	173.9	18.48	10480	26.18	40	30.8934	74.9601	46.8779		4.27419	3.14623	0.0468571	0.0122222	0.00583389	0.000796053	0.0328662	0.012239	0.168985	0.0606061	0.298802	0.0730769	1.0052	0.1056
9	Prediction set	JH zircon			JHR_Spot.153	Jack Hills, Australia	Jack Hills, AustraliaI-type zircon				JH zircon	3749.6	293.8	1083	0.0025	17.57	0.0402	4.93	3.34	0.272	20.25	7.32	97.2	33.28	154.2	35.34	392.6	44.63	10640	169.1	105.1	203.587	218.411	48.8178		9.47742	12.1822	0.1255	0.0342361	0.0221927	0.00178947	0.128981	0.0460377	0.598154	0.201697	0.923353	0.209112	2.26936	0.255029
9	Prediction set	JH zircon			JHR_Spot.154	Jack Hills, Australia	Jack Hills, AustraliaS-type zircon				JH zircon	3340.3	111.6	275.3	0.0022	3.476	0.0065	1.008	0.686	0.0715	4.27	1.778	25.64	9.52	48.5	12.25	176.1	19.3	9950	26.7	62.6	31.5007	117.197	62.8126		3.6	3.09674	0.0248286	0.007	0.00455814	0.000470395	0.0271975	0.0111824	0.157785	0.057697	0.290419	0.0724852	1.01792	0.110286
9	Prediction set	JH zircon			JHR_Spot.155	Jack Hills, Australia	Jack Hills, AustraliaS-type zircon				JH zircon	3356.5	258.4	865	0.0066	4.37	0.0306	1.447	2.013	0.536	12.77	4.86	68.4	25.13	124.9	31.52	378.3	46.6	8860	93.2	190.5	110.046	358.042	81.2493		8.33548	9.73003	0.0312143	0.0100486	0.0133754	0.00352632	0.0813376	0.030566	0.420923	0.152303	0.747904	0.186509	2.18671	0.266286
9	Prediction set	JH zircon			JHR_Spot.156	Jack Hills, Australia	Jack Hills, AustraliaS-type zircon				JH zircon	3348	312	818	0.0073	12.46	0.104	4.09	4.03	1.154	18.1	5.81	73.2	25.63	121	30.27	364.1	45.32	9850	92.8	159.4	109.527	298.975	36.0611		10.0645	9.20135	0.089	0.0284028	0.0267774	0.00759211	0.115287	0.0365409	0.450462	0.155333	0.724551	0.179112	2.10462	0.258971
9	Prediction set	JH zircon			JHR_Spot.158	Jack Hills, Australia	Jack Hills, AustraliaS-type zircon				JH zircon	3983.8	301.7	575	0.0009	4.2	0.0673	1.849	4.05	0.354	20.45	6.04	66.2	20.16	83.1	18.57	229.2	24.41	9770	106.3	164.4	129.472	364.857	52.1488		9.73226	6.46794	0.03	0.0128403	0.0269103	0.00232895	0.130255	0.0379874	0.407385	0.122182	0.497605	0.109882	1.32486	0.139486
9	Prediction set	JH zircon			JHR_Spot.160	Jack Hills, Australia	Jack Hills, AustraliaI-type zircon				JH zircon	3446	269.3	1131	0.003	6.73	0.026	2.108	2.69	0.398	18.33	7.13	101.5	36.79	173.5	42.01	469.3	56.9	9250	37.24	65.7	44.1662	126.217	85.8822		8.6871	12.7222	0.0480714	0.0146389	0.0178738	0.00261842	0.116752	0.0448428	0.624615	0.22297	1.03892	0.24858	2.71272	0.325143
9	Prediction set	JH zircon			JHR_Spot.161	Jack Hills, Australia	Jack Hills, AustraliaS-type zircon				JH zircon	3356.5	238.3	632	0.0041	7.64	0.0472	2.528	2.759	0.425	14.34	4.98	64.4	22.07	96.6	22.91	272.4	30	9940	86.4	299.6	102.016	563.093	48.8165		7.6871	7.10911	0.0545714	0.0175556	0.0183322	0.00279605	0.0913376	0.0313208	0.396308	0.133758	0.578443	0.135562	1.57457	0.171429
9	Prediction set	JH zircon			JHR_Spot.162	Jack Hills, Australia	Jack Hills, AustraliaS-type zircon				JH zircon	3469.5	212.9	517	0.0106	4.39	0.061	1.67	2.59	0.542	12.32	3.91	51.7	17.93	86.7	21.57	265.7	33.22	8310	50.5	98.1	59.9622	189.564	50.9195		6.86774	5.81552	0.0313571	0.0115972	0.0172093	0.00356579	0.0784713	0.0245912	0.318154	0.108667	0.519162	0.127633	1.53584	0.189829
9	Prediction set	JH zircon			JHR_Spot.163	Jack Hills, Australia	Jack Hills, AustraliaS-type zircon				JH zircon	4031.6	297.4	685	0.0054	6.16	0.0573	2.082	2.88	0.322	14.99	5.09	67.6	23.15	106.4	25.47	306.6	36.02	10040	94.1	216.8	114.884	487.948	55.941		9.59355	7.70529	0.044	0.0144583	0.0191362	0.00211842	0.0954777	0.0320126	0.416	0.140303	0.637126	0.15071	1.77225	0.205829
9	Prediction set	JH zircon			JHR_Spot.166	Jack Hills, Australia	Jack Hills, AustraliaS-type zircon				JH zircon	3509	334.9	903	0.0043	10.69	0.067	3.292	3.37	0.577	17.97	6.04	82.4	28.84	131.8	31.75	366.7	44.88	8970	73.4	84.3	87.3235	164.519	49.4814		10.8032	10.1575	0.0763571	0.0228611	0.022392	0.00379605	0.114459	0.0379874	0.507077	0.174788	0.789222	0.18787	2.11965	0.256457
9	Prediction set	JH zircon			JHR_Spot.167	Jack Hills, Australia	Jack Hills, AustraliaS-type zircon				JH zircon	3504.4	377	1262	0.085	11.94	0.167	4.22	5.2	0.513	26.3	8.76	118	40.7	180.6	43.11	493	57	13050	213.2	215.2	253.585	419.496	50.6544		12.1613	14.1957	0.0852857	0.0293056	0.0345515	0.003375	0.167516	0.0550943	0.726154	0.246667	1.08144	0.255089	2.84971	0.325714
9	Prediction set	JH zircon			JHR_Spot.170	Jack Hills, Australia	Jack Hills, AustraliaS-type zircon				JH zircon	3480.7	526.3	1235	0.0048	20.37	0.0548	5.65	3.22	0.855	19.53	7.57	107.2	37.49	176	43.97	512	65.4	10200	101.5	300.1	120.585	581.525	52.2654		16.9774	13.892	0.1455	0.0392361	0.0213953	0.005625	0.124395	0.0476101	0.659692	0.227212	1.05389	0.260178	2.95954	0.373714
9	Prediction set	JH zircon			JHR_Spot.171	Jack Hills, Australia	Jack Hills, AustraliaS-type zircon				JH zircon	3357.9	219.2	601	0.0061	5.84	0.0377	1.855	2.248	0.378	12.88	4.68	61.7	20.9	93.4	21.82	260.3	28.59	9490	67.9	231	80.1782	434.308	60.7081		7.07097	6.7604	0.0417143	0.0128819	0.0149369	0.00248684	0.0820382	0.029434	0.379692	0.126667	0.559281	0.129112	1.50462	0.163371
9	Prediction set	JH zircon			JHR_Spot.173	Jack Hills, Australia	Jack Hills, AustraliaS-type zircon				JH zircon	3400.8	197.7	539.1	0.0019	7.61	0.022	2.131	1.75	0.5	10.09	3.679	53	18.32	86.1	20.98	269.6	31.54	10670	111.8	291.6	132.297	553.995	55.1567		6.37742	6.06412	0.0543571	0.0147986	0.0116279	0.00328947	0.0642675	0.0231384	0.326154	0.11103	0.515569	0.124142	1.55838	0.180229
9	Prediction set	JH zircon			JHR_Spot.174	Jack Hills, Australia	Jack Hills, AustraliaI-type zircon				JH zircon	3500.3	135.1	568	0.0108	4.7	0.107	2.16	2.64	0.729	11.63	3.9	52.1	18.6	87.7	22.3	276	34.5	8640	39.4	53	46.8537	103.208	43.8552		4.35806	6.3892	0.0335714	0.015	0.0175415	0.00479605	0.0740764	0.0245283	0.320615	0.112727	0.52515	0.131953	1.59538	0.197143
9	Prediction set	JH zircon			JHR_Spot.175	Jack Hills, Australia	Jack Hills, AustraliaS-type zircon				JH zircon	3541.7	170.2	347.7	0.0048	4.189	0.0054	1.107	0.609	0.195	4.6	1.999	31.56	11.86	60.6	15.96	240.5	26.28	13110	38.58	176.6	45.9727	347.517	80.3321		5.49032	3.91114	0.0299214	0.0076875	0.00404651	0.00128289	0.0292994	0.0125723	0.194215	0.0718788	0.362874	0.0944379	1.39017	0.150171
9	Prediction set	JH zircon			JHR_Spot.178	Jack Hills, Australia	Jack Hills, AustraliaI-type zircon				JH zircon	3365	301.4	1119	0.024	18.65	0.112	5.56	4.03	0.385	23.41	8.12	104.3	36.1	158.2	36.49	412.4	48.39	10410	90.9	54.3	107.375	102.266	44.6399		9.72258	12.5872	0.133214	0.0386111	0.0267774	0.00253289	0.149108	0.0510692	0.641846	0.218788	0.947305	0.215917	2.38382	0.276514
9	Prediction set	JH zircon			JHR_Spot.179	Jack Hills, Australia	Jack Hills, AustraliaS-type zircon				JH zircon	3388.8	334	883	0.0039	3.63	0.0444	1.45	2.9	0.326	16.27	5.51	77.9	27.2	130.2	33	399	50.2	9770	112.4	226	132.928	428.108	80.5862		10.7742	9.93251	0.0259286	0.0100694	0.0192691	0.00214474	0.103631	0.0346541	0.479385	0.164848	0.779641	0.195266	2.30636	0.286857
9	Prediction set	JH zircon			JHR_Spot.180	Jack Hills, Australia	Jack Hills, AustraliaI-type zircon				JH zircon	3358.8	266.7	599	0.003	12.02	0.0404	3.33	1.491	0.647	7.25	2.491	38.68	15.09	79.9	21.93	298.6	39.16	8660	61	82.9	72.0337	155.896	37.5579		8.60323	6.73791	0.0858571	0.023125	0.00990698	0.00425658	0.0461783	0.0156667	0.238031	0.0914545	0.478443	0.129763	1.72601	0.223771
9	Prediction set	JH zircon			JHR_Spot.181	Jack Hills, Australia	Jack Hills, AustraliaI-type zircon				JH zircon	3380.7	486.3	2045	0.0197	24.87	0.308	9.63	14.07	1.074	66	19.31	217.4	68.3	273.2	59.72	604	71.7	9540	184.1	73.5	217.636	138.955	38.0266		15.6871	23.0034	0.177643	0.066875	0.0934884	0.00706579	0.420382	0.121447	1.33785	0.413939	1.63593	0.353373	3.49133	0.409714
9	Prediction set	JH zircon			JHR_Spot.184	Jack Hills, Australia	Jack Hills, AustraliaS-type zircon				JH zircon	3459.4	625	1516	0.0092	17.06	0.099	5.47	5.39	0.483	30.7	10.43	134.8	48.7	219.1	51.5	583	73	10830	145.6	156.6	172.795	301.847	49.6528		20.1613	17.0529	0.121857	0.0379861	0.035814	0.00317763	0.195541	0.0655975	0.829538	0.295152	1.31198	0.304734	3.36994	0.417143
9	Prediction set	JH zircon			JHR_Spot.186	Jack Hills, Australia	Jack Hills, AustraliaS-type zircon				JH zircon	3371.3	118.2	687	0.0065	1.438	0.058	0.991	2.97	0.77	15.63	5.4	68	24	103	24.8	301	35.3	8850	64.2	92.5	75.8595	174.477	91.5132		3.8129	7.72778	0.0102714	0.00688194	0.0197342	0.00506579	0.0995541	0.0339623	0.418462	0.145455	0.616766	0.146746	1.73988	0.201714
9	Prediction set	JH zircon			JHR_Spot.187	Jack Hills, Australia	Jack Hills, AustraliaS-type zircon				JH zircon	3387.8	122.9	259	0.004	2.53	0.0134	0.74	0.7	0.151	4.05	1.59	24.6	9.6	45.2	11.8	171	19.6	9310	35.7	100.6	42.218	190.518	68.3861		3.96452	2.91339	0.0180714	0.00513889	0.00465116	0.000993421	0.0257962	0.01	0.151385	0.0581818	0.270659	0.0698225	0.988439	0.112
9	Prediction set	JH zircon			JHR_Spot.189	Jack Hills, Australia	Jack Hills, AustraliaI-type zircon				JH zircon	3344.3	306.4	1217	0.007	14.07	0.108	4.83	5.7	0.847	30.9	9.63	115.2	40.8	172.1	40	458	56.4	9760	108.5	84.1	128.034	157.6	44.0615		9.88387	13.6895	0.1005	0.0335417	0.0378738	0.00557237	0.196815	0.060566	0.708923	0.247273	1.03054	0.236686	2.6474	0.322286
9	Prediction set	JH zircon			JHR_Spot.190	Jack Hills, Australia	Jack Hills, AustraliaI-type zircon				JH zircon	3674.1	277.8	758	0.0013	15.34	0.0285	4.24	2.27	0.298	15.58	5.54	71.9	26.59	117.9	28.41	350.4	42.1	10250	87.8	73.5	105.312	149.689	48.6316		8.96129	8.52643	0.109571	0.0294444	0.0150831	0.00196053	0.0992357	0.0348428	0.442462	0.161152	0.705988	0.168107	2.02543	0.240571
9	Prediction set	Archean detrital zircon			Witwatersrand_spot.0	Witwatersrand, Kaapvaal craton of southern Africa	Witwatersrand, Kaapvaal craton of southern AfricaI-type zircon				Archena zircon	2933.4	104.329	400.924	0.0369467	25.0375	0.106872	1.32025	2.14155	0.673539	9.4509	3.4851	32.6038	12.7322	52.903	11.0549	101.452	23.0266	8706.51	45.6325	71.4639	52.7637	121.893	39.9196		3.36544	4.50983	0.17884	0.0091684	0.0142296	0.00443118	0.0601968	0.0219189	0.200639	0.0771648	0.316784	0.0654136	0.586428	0.131581
9	Prediction set	Archean detrital zircon			Witwatersrand_spot.5	Witwatersrand, Kaapvaal craton of southern Africa	Witwatersrand, Kaapvaal craton of southern AfricaI-type zircon				Archena zircon	3048.4	93.4805	1252.29	0.0482625	32.6776	0.132192	1.86553	4.47288	0.966908	21.0068	8.51276	86.7801	34.1445	151.197	36.649	303.648	85.1425	10545.6	178.337	169.435	207.383	296.434	65.919		3.0155	14.0865	0.233411	0.0129551	0.0297201	0.00636123	0.133802	0.0535394	0.534031	0.206937	0.905372	0.216858	1.75519	0.486529
9	Prediction set	Archean detrital zircon			Witwatersrand_spot.14	Witwatersrand, Kaapvaal craton of southern Africa	Witwatersrand, Kaapvaal craton of southern AfricaI-type zircon				Archena zircon	3074.2	112.736	895.346	0.084911	30.3398	0.210613	2.74578	5.22118	1.16996	22.412	7.50264	74.9503	27.6533	114.034	22.9296	176.743	42.5633	9595.46	90.0202	96.2773	104.816	169.421	41.6516		3.63663	10.0714	0.216713	0.0190679	0.0346922	0.00769712	0.142751	0.0471864	0.461233	0.167596	0.682841	0.135678	1.02163	0.243219
9	Prediction set	Archean detrital zircon			Witwatersrand_spot.18	Witwatersrand, Kaapvaal craton of southern Africa	Witwatersrand, Kaapvaal craton of southern AfricaI-type zircon				Archena zircon	3081.33	90.8677	387.969	0.0981826	25.1473	0.0698864	0.856501	1.86285	0.505287	8.07184	3.073	30.8179	12.0331	51.4078	10.7299	104.152	22.2595	12168.9	131	243.907	152.585	429.898	52.5246		2.93122	4.3641	0.179624	0.00594792	0.0123777	0.00332426	0.051413	0.019327	0.189649	0.0729276	0.307831	0.0634906	0.602034	0.127197
9	Prediction set	Archean detrital zircon			Witwatersrand_spot.21	Witwatersrand, Kaapvaal craton of southern Africa	Witwatersrand, Kaapvaal craton of southern AfricaI-type zircon				Archena zircon	2998.51	111.569	517.969	0.0274921	7.84449	0.0752994	0.799751	1.56382	0.149799	8.2966	3.63733	41.9416	17.3603	76.4251	16.286	132.207	32.3682	8295.55	18.4167	47.3017	21.3635	81.8429	79.2634		3.599	5.82643	0.056032	0.00555383	0.0103908	0.00098552	0.0528446	0.0228763	0.258102	0.105214	0.457635	0.0963669	0.764203	0.184961
9	Prediction set	Archean detrital zircon			Witwatersrand_spot.29	Witwatersrand, Kaapvaal craton of southern Africa	Witwatersrand, Kaapvaal craton of southern AfricaI-type zircon				Archena zircon	2980.09	110.806	491.732	0.0548258	29.5172	0.100061	1.1613	2.21094	0.882024	10.2119	4.11988	40.6652	15.6017	70.4353	16.0293	146.366	40.2936	9107.55	52.386	263.956	60.7128	454.851	53.4097		3.5744	5.53129	0.210837	0.00806457	0.0146907	0.00580279	0.065044	0.0259112	0.250247	0.094556	0.421768	0.0948478	0.846045	0.230249
9	Prediction set	Archean detrital zircon			Witwatersrand_spot.30	Witwatersrand, Kaapvaal craton of southern Africa	Witwatersrand, Kaapvaal craton of southern AfricaI-type zircon				Archena zircon	3120.83	83.7248	246.947	0.0505198	9.86025	0.0335666	0.368881	0.635565	0.174745	3.8303	1.57103	17.8938	7.21337	35.1958	8.2702	88.4942	19.9368	10654.4	32.0656	82.8361	37.4223	147.315	76.6625		2.7008	2.77781	0.0704303	0.00256167	0.00422302	0.00114964	0.0243968	0.00988072	0.110116	0.0437174	0.210753	0.0489361	0.511527	0.113925
9	Prediction set	Archean detrital zircon			Witwatersrand_spot.34	Witwatersrand, Kaapvaal craton of southern Africa	Witwatersrand, Kaapvaal craton of southern AfricaI-type zircon				Archena zircon	3308.56	171.522	796.331	0.0199546	10.5193	0.0601021	0.926807	2.07839	0.373645	12.5565	5.46361	60.0548	24.3456	112.044	23.1958	190.057	46.2264	9414.97	27.1238	53.0996	31.9505	98.6568	93.6923		5.53297	8.9576	0.0751381	0.00643616	0.0138099	0.00245819	0.0799778	0.0343623	0.369568	0.147549	0.670921	0.137253	1.09859	0.264151
9	Prediction set	Archean detrital zircon			Witwatersrand_spot.37	Witwatersrand, Kaapvaal craton of southern Africa	Witwatersrand, Kaapvaal craton of southern AfricaI-type zircon				Archena zircon	2880.98	57.5835	172.076	0.0312951	4.34871	0.0156186	0.16963	0.443323	0.237497	2.29827	0.988722	12.3527	5.01647	25.7547	6.16095	68.0741	15.4635	9271.8	4.84477	26.2228	5.58736	44.2216	100.685		1.85753	1.93561	0.0310622	0.00117798	0.00294567	0.00156248	0.0146386	0.00621837	0.0760163	0.0304028	0.15422	0.0364553	0.393492	0.0883631
9	Prediction set	Archean detrital zircon			Witwatersrand_spot.44	Witwatersrand, Kaapvaal craton of southern Africa	Witwatersrand, Kaapvaal craton of southern AfricaI-type zircon				Archena zircon	3307.13	109.006	446.539	0.0112989	20.3994	0.059564	0.948534	1.68019	0.525781	8.09542	3.07706	33.8434	13.4867	62.1498	13.8053	124.52	29.6096	10035.1	39.5315	67.5847	46.5627	125.527	55.8222		3.51631	5.02293	0.14571	0.00658704	0.0111641	0.00345909	0.0515632	0.0193526	0.208267	0.0817374	0.372154	0.0816885	0.71977	0.169198
9	Prediction set	Archean detrital zircon			Witwatersrand_spot.64	Witwatersrand, Kaapvaal craton of southern Africa	Witwatersrand, Kaapvaal craton of southern AfricaI-type zircon				Archena zircon	3062.03	78.0183	619.644	0.0519669	9.56254	0.0707288	0.95114	1.71514	0.5669	8.33201	3.62804	43.0651	18.6841	89.6696	20.9327	179.012	51.3545	9146.3	61.8514	142.526	71.974	250.119	70.3862		2.51672	6.97012	0.0683038	0.00660514	0.0113963	0.00372961	0.0530701	0.0228179	0.265016	0.113237	0.536944	0.123862	1.03475	0.293454
9	Prediction set	Archean detrital zircon			Witwatersrand_spot.66	Witwatersrand, Kaapvaal craton of southern Africa	Witwatersrand, Kaapvaal craton of southern AfricaI-type zircon				Archena zircon	3035.8	139.835	503.066	0.0324587	24.2794	0.0618016	0.85324	1.52904	0.635536	8.30196	3.35073	38.3719	15.6334	74.3414	16.5589	151.173	39.3208	8521.32	26.0536	45.1259	30.2782	78.728	70.0674		4.5108	5.65878	0.173424	0.00592528	0.0101597	0.00418116	0.0528787	0.0210738	0.236135	0.0947478	0.445158	0.0979819	0.873834	0.22469
9	Prediction set	Archean detrital zircon			Witwatersrand_spot.67	Witwatersrand, Kaapvaal craton of southern Africa	Witwatersrand, Kaapvaal craton of southern AfricaI-type zircon				Archena zircon	3068.25	91.6191	389.281	0.0311776	21.5696	0.0970085	1.17576	2.02474	0.634404	8.52146	3.27711	31.6807	11.755	51.008	10.8448	96.002	22.3102	9179.94	40.7956	71.1457	47.4868	125.029	42.5918		2.95546	4.37887	0.154069	0.00816497	0.0134534	0.00417371	0.0542768	0.0206108	0.194958	0.0712426	0.305437	0.0641702	0.554925	0.127487
9	Prediction set	Archean detrital zircon			Witwatersrand_spot.71	Witwatersrand, Kaapvaal craton of southern Africa	Witwatersrand, Kaapvaal craton of southern AfricaI-type zircon				Archena zircon	2996.52	126.404	965.828	0.0610024	15.0829	0.0912821	1.42036	3.80598	1.67019	20.937	7.91069	77.2559	28.2164	123.069	25.4964	201.813	48.9239	10383.4	69.5276	211.582	80.6446	365.924	74.6902		4.07756	10.8642	0.107735	0.00986363	0.0252889	0.0109881	0.133357	0.0497527	0.475421	0.171008	0.736941	0.150866	1.16655	0.279565
9	Prediction set	Archean detrital zircon			Witwatersrand_spot.73	Witwatersrand, Kaapvaal craton of southern Africa	Witwatersrand, Kaapvaal craton of southern AfricaI-type zircon				Archena zircon	3077.35	192.348	631.149	0.0716759	29.3826	0.163019	1.73565	3.02387	0.643431	12.9413	4.91745	49.901	20.2427	90.3984	19.3118	168.516	41.8341	9726.62	58.1529	86.3587	67.7216	152.075	45.2531		6.20477	7.09954	0.209876	0.0120531	0.0200921	0.0042331	0.0824287	0.0309274	0.307083	0.122683	0.541308	0.114271	0.974081	0.239052
9	Prediction set	Archean detrital zircon			Witwatersrand_spot.75	Witwatersrand, Kaapvaal craton of southern Africa	Witwatersrand, Kaapvaal craton of southern AfricaI-type zircon				Archena zircon	3048.17	113.019	460.566	0.0965805	19.3333	0.183875	2.59615	3.89444	0.925322	14.0642	4.52892	41.1321	14.645	59.2463	12.0908	102.96	23.7301	8427.23	49.933	73.3315	58.0652	128.291	26.4052		3.64578	5.18072	0.138095	0.0180288	0.0258767	0.00608765	0.0895807	0.0284838	0.25312	0.0887575	0.354768	0.0715433	0.595145	0.135601
9	Prediction set	Archean detrital zircon			Witwatersrand_spot.76	Witwatersrand, Kaapvaal craton of southern Africa	Witwatersrand, Kaapvaal craton of southern AfricaI-type zircon				Archena zircon	3028.27	150.365	651.069	0.0347435	37.3609	0.094703	1.03421	2.27456	0.442771	10.5838	4.62365	51.0601	20.7625	95.1116	21.4455	176.919	44.4698	9973.77	48.2387	59.5428	56.0398	103.706	71.8195		4.85049	7.32361	0.266864	0.00718201	0.0151134	0.00291297	0.0674129	0.0290796	0.314216	0.125834	0.569531	0.126896	1.02265	0.254113
9	Prediction set	Archean detrital zircon			Witwatersrand_spot.79	Witwatersrand, Kaapvaal craton of southern Africa	Witwatersrand, Kaapvaal craton of southern AfricaI-type zircon				Archena zircon	3070.74	52.3368	273.564	0.000275913	13.6806	0.0108061	0.1554	0.502391	0.203065	2.69758	1.28184	16.2722	7.58566	41.1264	10.4546	115.383	29.6563	12003.4	21.1189	81.0532	24.5858	142.52	137.101		1.68828	3.07721	0.0977185	0.00107917	0.00333815	0.00133595	0.017182	0.00806188	0.100137	0.0459737	0.246266	0.0618613	0.666952	0.169464
9	Prediction set	Archean detrital zircon			Witwatersrand_spot.81	Witwatersrand, Kaapvaal craton of southern Africa	Witwatersrand, Kaapvaal craton of southern AfricaI-type zircon				Archena zircon	3066.08	196.509	726.963	0.073471	19.0854	0.194755	2.14351	3.35172	0.419267	14.6535	5.43883	56.6033	22.536	102.472	21.3553	172.956	43.9416	9214.29	81.9235	169.895	95.3503	298.421	43.2946		6.339	8.17731	0.136324	0.0148855	0.0222706	0.00275834	0.0933346	0.0342065	0.348328	0.136582	0.613602	0.126363	0.999743	0.251095
9	Prediction set	Archean detrital zircon			Witwatersrand_spot.90	Witwatersrand, Kaapvaal craton of southern Africa	Witwatersrand, Kaapvaal craton of southern AfricaI-type zircon				Archena zircon	3036.61	195.347	1226.98	0.0943468	52.6731	0.304403	3.4901	6.11803	1.20912	24.1233	9.38229	90.8559	36.1753	157.484	34.2212	264.802	69.2331	9197.75	109.575	91.4565	127.348	159.587	40.883		6.30151	13.8018	0.376236	0.0242368	0.0406513	0.00795471	0.153652	0.0590081	0.559113	0.219244	0.943019	0.202492	1.53065	0.395618
9	Prediction set	Archean detrital zircon			Witwatersrand_spot.93	Witwatersrand, Kaapvaal craton of southern Africa	Witwatersrand, Kaapvaal craton of southern AfricaI-type zircon				Archena zircon	2907.06	160.61	1236.18	0.0418083	9.48639	0.102467	1.44065	3.22455	0.858847	18.5435	8.27384	91.9033	38.8778	167.787	34.5329	250.236	63.4137	7927.42	25.7006	74.4529	29.6782	126.266	92.294		5.18095	13.9052	0.0677599	0.0100045	0.0214256	0.00565031	0.118111	0.0520367	0.565559	0.235623	1.00472	0.204337	1.44645	0.362364
9	Prediction set	Archean detrital zircon			Witwatersrand_spot.95	Witwatersrand, Kaapvaal craton of southern Africa	Witwatersrand, Kaapvaal craton of southern AfricaI-type zircon				Archena zircon	3051.47	125.961	622.866	0.0427296	18.1455	0.115012	1.30422	2.29736	0.620551	9.87692	4.12418	45.8043	19.5165	91.4579	21.6873	190.734	51.727	9052.37	38.0021	81.1276	44.1984	142.034	55.058		4.06326	7.00637	0.129611	0.00905707	0.0152648	0.00408257	0.0629103	0.0259383	0.281873	0.118282	0.547652	0.128327	1.10251	0.295583
9	Prediction set	Archean detrital zircon			Witwatersrand_spot.103	Witwatersrand, Kaapvaal craton of southern Africa	Witwatersrand, Kaapvaal craton of southern AfricaI-type zircon				Archena zircon	3009.79	111.033	361.573	0.0500127	32.4333	0.122093	1.15748	1.95606	0.308227	8.21498	2.89488	28.7578	10.6408	47.237	10.4737	100.362	21.8796	11763.6	191.468	388.679	222.228	674.189	39.5471		3.5817	4.06719	0.231666	0.00803807	0.0129971	0.00202781	0.0523247	0.0182068	0.176971	0.0644897	0.282856	0.0619746	0.580125	0.125026
9	Prediction set	Archean detrital zircon			Witwatersrand_spot.105	Witwatersrand, Kaapvaal craton of southern Africa	Witwatersrand, Kaapvaal craton of southern AfricaI-type zircon				Archena zircon	3052.7	89.6942	482.566	0.02532	43.1424	0.0805885	1.15456	2.45189	0.963967	10.8455	3.89528	40.6024	15.7407	70.4384	16.072	144.221	37.1608	9673.25	59.8298	134.297	69.5894	235.186	51.7265		2.89336	5.42819	0.30816	0.00801779	0.0162916	0.00634189	0.0690794	0.0244986	0.249861	0.0953983	0.421787	0.0951006	0.833649	0.212347
9	Prediction set	Archean detrital zircon			Witwatersrand_spot.130	Witwatersrand, Kaapvaal craton of southern Africa	Witwatersrand, Kaapvaal craton of southern AfricaI-type zircon				Archena zircon	2978.79	110.602	700.701	0.0518231	13.2732	0.104053	1.41809	2.75266	0.156049	12.9246	5.124	56.1505	23.7183	101.567	20.7008	163.335	39.6565	8008.94	29.1939	69.9446	33.8321	120.494	59.9945		3.56779	7.8819	0.0948085	0.00984785	0.0182901	0.00102664	0.0823221	0.0322264	0.345542	0.143747	0.608186	0.12249	0.944136	0.226609
9	Prediction set	Archean detrital zircon			Witwatersrand_spot.133	Witwatersrand, Kaapvaal craton of southern Africa	Witwatersrand, Kaapvaal craton of southern AfricaI-type zircon				Archena zircon	3082.3	140.277	766.257	0.0354784	5.13231	0.104987	1.33252	2.59132	0.681858	12.0617	5.05558	58.3646	22.7802	107.338	23.1305	188.185	50.8252	8111.06	14.0027	35.7525	16.3107	63.0292	66.3233		4.52507	8.61932	0.0366593	0.00925361	0.0172181	0.00448591	0.0768259	0.0317961	0.359167	0.138062	0.642745	0.136867	1.08778	0.29043
9	Prediction set	Archean detrital zircon			Witwatersrand_spot.138	Witwatersrand, Kaapvaal craton of southern Africa	Witwatersrand, Kaapvaal craton of southern AfricaI-type zircon				Archena zircon	3042.34	131.13	580.05	0.0335903	19.795	0.0953519	1.0957	2.32724	0.535633	10.6274	4.29105	47.1289	18.7023	85.0611	19.2184	159.01	40.4467	9365.52	29.0134	56.7274	33.7289	99.113	63.2634		4.23001	6.52475	0.141393	0.00760906	0.0154634	0.0035239	0.0676905	0.0269878	0.290024	0.113347	0.509348	0.113718	0.919131	0.231124
9	Prediction set	Archean detrital zircon			Witwatersrand_spot.154	Witwatersrand, Kaapvaal craton of southern Africa	Witwatersrand, Kaapvaal craton of southern AfricaI-type zircon				Archena zircon	3075.56	112.321	440.696	0.0530506	24.8723	0.147577	1.81402	2.97224	0.76699	11.616	3.94867	36.3822	13.643	55.853	11.6521	102.243	23.4076	8863.67	73.0224	111.531	85.0302	196.324	32.2968		3.62325	4.95721	0.177659	0.0125974	0.0197491	0.00504599	0.0739873	0.0248344	0.223891	0.0826849	0.334449	0.0689476	0.591002	0.133758
9	Prediction set	Archean detrital zircon			Witwatersrand_spot.161	Witwatersrand, Kaapvaal craton of southern Africa	Witwatersrand, Kaapvaal craton of southern AfricaI-type zircon				Archena zircon	3052.66	121.643	438.768	0.0827813	20.1296	0.150128	1.53831	2.63727	0.609852	10.6795	3.77735	35.0263	13.3623	58.7519	12.3713	112.546	25.4626	9461.32	42.1784	80.0084	49.0586	140.112	36.0507		3.92398	4.93552	0.143783	0.0106827	0.0175234	0.00401218	0.0680226	0.0237569	0.215547	0.0809835	0.351808	0.0732032	0.650556	0.1455
9	Prediction set	Archean detrital zircon			Witwatersrand_spot.170	Witwatersrand, Kaapvaal craton of southern Africa	Witwatersrand, Kaapvaal craton of southern AfricaI-type zircon				Archena zircon	3058.83	109.204	272.756	0.0751364	11.1102	0.112318	1.33403	1.90929	0.881131	7.06507	2.51903	22.4544	8.23045	33.6796	7.04005	67.8499	14.6917	7211.87	23.2401	43.2141	27.0393	75.7823	28.5926		3.5227	3.06812	0.0793588	0.00926412	0.0126863	0.00579692	0.0450004	0.0158429	0.138181	0.0498815	0.201674	0.0416571	0.392196	0.0839523
9	Prediction set	Archean detrital zircon			Witwatersrand_spot.172	Witwatersrand, Kaapvaal craton of southern Africa	Witwatersrand, Kaapvaal craton of southern AfricaI-type zircon				Archena zircon	3059.66	90.7772	307.445	0.0373505	27.851	0.0921595	1.10646	1.71622	0.528346	7.10386	2.49072	23.8367	9.12092	39.3252	8.49491	81.6439	17.6886	8666.87	61.2583	86.0913	71.2754	151.002	35.4323		2.9283	3.45833	0.198936	0.00768372	0.0114035	0.00347596	0.0452475	0.0156649	0.146687	0.0552783	0.23548	0.0502657	0.47193	0.101077
9	Prediction set	Archean detrital zircon			Witwatersrand_spot.195	Witwatersrand, Kaapvaal craton of southern Africa	Witwatersrand, Kaapvaal craton of southern AfricaI-type zircon				Archena zircon	3038.68	103.043	351.395	0.0800484	16.5195	0.11532	1.25278	2.00706	0.592765	8.99943	3.01916	28.6258	10.5989	44.6543	9.55756	87.6778	19.3572	8720.33	40.6998	69.2934	47.306	120.969	37.1125		3.32398	3.9527	0.117996	0.00869983	0.013336	0.00389977	0.0573212	0.0189884	0.176159	0.0642357	0.267391	0.0565536	0.506808	0.110612
9	Prediction set	Archean detrital zircon			Witwatersrand_spot.233	Witwatersrand, Kaapvaal craton of southern Africa	Witwatersrand, Kaapvaal craton of southern AfricaI-type zircon				Archena zircon	2941.06	282.913	1551.17	0.0471776	26.0484	0.16205	2.0393	3.84266	1.06631	19.7132	8.58439	100.788	42.8561	202.41	45.3948	364.065	104.444	9518.62	87.1229	160.735	100.776	274.618	75.6513		9.12623	17.4484	0.18606	0.0141618	0.0255327	0.00701517	0.125562	0.0539899	0.620233	0.259734	1.21204	0.268609	2.10442	0.596824
9	Prediction set	Archean detrital zircon			Witwatersrand_spot.264	Witwatersrand, Kaapvaal craton of southern Africa	Witwatersrand, Kaapvaal craton of southern AfricaI-type zircon				Archena zircon	3073.18	122.3	395.389	0.0681291	19.5763	0.150241	1.85976	2.98313	0.773921	11.1177	3.68477	33.5587	12.1564	48.8084	10.1465	90.1995	20.3675	8188.85	54.3679	79.7823	63.3007	140.362	29.2941		3.94515	4.44757	0.139831	0.012915	0.0198215	0.00509158	0.0708132	0.0231747	0.206515	0.0736753	0.292266	0.0600383	0.521384	0.116386
9	Prediction set	Archean detrital zircon			Yangtze_CJ04_spot.12	Yangtze delta, China	Yangtze delta, ChinaS-type zircon				Archena zircon	2548.67	268.818	1031.89	0.0196258	4.77497	0.0641083	0.765911	2.64423	0.296768	19.2059	9.86204	91.4839	31.0434	111.389	19.8491	147.033	28.7296	12449.5	50.395	857.111	57.1712	1348.68	154.042		8.67154	11.6073	0.034107	0.00531883	0.0175696	0.00195242	0.122331	0.0620254	0.562978	0.188142	0.666998	0.11745	0.849904	0.164169
9	Prediction set	Archean detrital zircon			Yangtze_CJ07_Spot.27	Yangtze delta, China	Yangtze delta, ChinaI-type zircon				Archena zircon	2539.75	172.469	600.907	0.00662988	13.9276	0.0427889	0.518051	1.43343	0.183631	8.00038	3.53635	41.8242	17.9132	89.1944	20.6788	182.484	48.8373	12435.2	173.879	240.719	197.172	378.096	109.912		5.56351	6.75936	0.0994831	0.00359757	0.00952443	0.0012081	0.0509579	0.0222412	0.25738	0.108565	0.534098	0.12236	1.05482	0.27907
9	Prediction set	Archean detrital zircon			Yangtze_CJ07_Spot.37	Yangtze delta, China	Yangtze delta, ChinaI-type zircon				Archena zircon	3235.93	226.824	987.184	0.0131191	11.843	0.0847577	0.888747	1.82525	0.643879	10.9855	4.72056	60.4467	27.8015	138.811	34.0051	283.694	88.5915	10625.6	108.341	288.419	127.162	526.745	101.13		7.31689	11.1044	0.0845929	0.00617185	0.0121279	0.00423604	0.0699712	0.0296891	0.37198	0.168494	0.831201	0.201214	1.63985	0.506237
9	Prediction set	Archean detrital zircon			Yangtze_CJ07_Spot.61	Yangtze delta, China	Yangtze delta, ChinaI-type zircon				Archena zircon	2642.39	140.082	401.973	0.0363526	14.0821	0.0473091	0.498954	1.03743	0.160069	5.86652	2.59082	29.3255	12.7488	60.3767	13.2687	117.41	28.246	11458.2	52.2465	135.418	59.5473	217.189	87.0413		4.51879	4.52164	0.100586	0.00346496	0.00689323	0.00105308	0.0373664	0.0162945	0.180465	0.0772654	0.361537	0.0785129	0.67867	0.161406
9	Prediction set	Archean detrital zircon			Yangtze_CJ07_Spot.124	Yangtze delta, China	Yangtze delta, ChinaI-type zircon				Archena zircon	2501.74	157.336	563.182	0.0538314	20.0625	0.100974	1.08819	1.92919	0.408531	11.3385	4.35801	45.9816	18.3547	79.3237	16.1634	130.873	30.1207	10385.2	173.392	239.959	196.251	374.036	66.09		5.07534	6.335	0.143304	0.00755684	0.0128185	0.0026877	0.07222	0.0274089	0.282964	0.111241	0.474992	0.0956416	0.756493	0.172118
9	Prediction set	Archean detrital zircon			Yangtze_CJ07_Spot.181	Yangtze delta, China	Yangtze delta, ChinaI-type zircon				Archena zircon	2697.32	152.871	884.907	0.0521977	25.094	0.226771	2.38847	3.51826	0.927981	16.2679	5.91012	63.1538	24.6386	115.94	24.6877	191.821	54.0853	9440.94	238.638	236.472	272.726	383.589	44.3914		4.93132	9.95396	0.179243	0.0165866	0.0233771	0.00610514	0.103617	0.0371705	0.388639	0.149325	0.694252	0.146081	1.10879	0.309059
9	Prediction set	Archean detrital zircon			Yangtze_CJ07_Spot.236	Yangtze delta, China	Yangtze delta, ChinaI-type zircon				Archena zircon	2560.02	113.914	463.738	0.0495344	22.539	0.135259	1.09928	1.67293	0.506878	7.79024	2.90391	32.2277	13.2225	67.7335	15.999	151.009	38.2487	11914.2	114.983	249.54	130.517	393.558	48.5813		3.67464	5.21639	0.160993	0.00763391	0.0111158	0.00333473	0.0496194	0.0182636	0.198324	0.0801362	0.40559	0.0946686	0.872886	0.218564
9	Prediction set	Archean detrital zircon			Yangtze_CJ07_Spot.250	Yangtze delta, China	Yangtze delta, ChinaI-type zircon				Archena zircon	2678.04	179.416	1639.76	0.0411373	12.8777	0.263946	2.71825	4.37457	0.814964	25.7481	10.2172	119.092	50.1076	217.651	44.2523	309.15	79.8796	10485.1	182.21	343.303	208.039	554.662	71.0358		5.78762	18.445	0.0919833	0.0188767	0.0290669	0.00536161	0.164	0.0642589	0.732874	0.303683	1.3033	0.261848	1.78699	0.456455
9	Prediction set	Archean detrital zircon			Danube.Spot 9	Danube delta, Romania	Danube delta, RomaniaI-type zircon				Archena zircon	2575.74	91.3573	611.367	0.0135831	43.1358	0.243764	2.52429	3.74769	0.646867	13.3777	4.74991	48.7785	18.9141	84.9856	19.7084	168.459	39.5367	10708.9	189.235	281.919	214.968	446.043	32.3393		2.94701	6.87702	0.308113	0.0175298	0.0249016	0.00425571	0.085208	0.0298736	0.300175	0.114631	0.508896	0.116618	0.97375	0.225924
9	Prediction set	Archean detrital zircon			Danube.Spot 14	Danube delta, Romania	Danube delta, RomaniaS-type zircon				Archena zircon	2541.74	121.343	429.933	0.00464282	2.57392	0.0456773	0.676584	1.72135	0.0780618	9.93671	4.00308	38.4668	14.1777	52.1128	9.44211	82.6057	16.3895	11325.4	51.2399	271.638	58.1098	426.831	79.2013		3.91428	4.83614	0.0183852	0.0046985	0.0114376	0.000513565	0.0632912	0.0251766	0.236719	0.0859254	0.312053	0.0558704	0.477489	0.0936542
9	Prediction set	Archean detrital zircon			Danube.Spot 17	Danube delta, Romania	Danube delta, RomaniaS-type zircon				Archena zircon	2578.04	240.378	445.767	0.00375478	1.86203	0.0947657	1.31281	3.07733	0.109061	13.2859	4.56611	40.0967	14.4978	61.025	11.6234	104.723	23.0851	11681.1	76.8833	301.702	87.3481	477.564	43.5723		7.75412	5.01425	0.0133002	0.00911676	0.0204474	0.000717509	0.0846236	0.0287177	0.246749	0.0878657	0.365419	0.0687778	0.605335	0.131915
9	Prediction set	Archean detrital zircon			Danube.Spot 39	Danube delta, Romania	Danube delta, RomaniaI-type zircon				Archena zircon	2692.12	111.008	433.535	0.00403715	13.059	0.122783	1.52545	2.71638	0.606503	9.96303	3.81531	36.5005	13.8447	61.8585	13.1401	116.214	28.1713	9298.83	32.1294	43.9306	36.7094	71.1844	37.3648		3.58089	4.87666	0.0932783	0.0105934	0.018049	0.00399015	0.0634588	0.0239957	0.224618	0.0839073	0.37041	0.0777521	0.671759	0.160979
9	Prediction set	Archean detrital zircon			Danube.Spot 71	Danube delta, Romania	Danube delta, RomaniaI-type zircon				Archena zircon	2701.39	65.1138	263.522	0.0327797	11.1316	0.0532916	0.432093	0.477726	0.150514	2.89042	1.36408	16.4424	7.57337	37.6036	9.05426	98.4623	23.6907	10955.5	73.3064	209.819	83.7944	340.642	72.471		2.10044	2.96425	0.0795115	0.00300065	0.00317426	0.000990223	0.0184103	0.00857909	0.101184	0.0458992	0.225172	0.0535755	0.569146	0.135376
9	Prediction set	Archean detrital zircon			Danube.Spot 73	Danube delta, Romania	Danube delta, RomaniaI-type zircon				Archena zircon	2606.53	147.307	425.098	0.008022	16.7227	0.140896	1.70746	2.67858	0.424115	10.4323	3.75993	36.7411	13.7349	56.7748	11.5098	98.4634	20.9929	9761.9	97.5097	77.5745	110.938	123.507	35.2346		4.75184	4.78175	0.119448	0.0118574	0.0177979	0.00279023	0.0664476	0.0236473	0.226099	0.0832417	0.339969	0.0681052	0.569152	0.11996
9	Prediction set	Archean detrital zircon			Danube.Spot 78	Danube delta, Romania	Danube delta, RomaniaI-type zircon				Archena zircon	2765.02	145.693	820.234	0.00805692	18.8197	0.191844	2.23211	3.02909	1.41922	12.321	4.8781	55.2999	23.9483	114.746	24.8441	208.284	59.6418	8108.33	20.4378	40.2945	23.4355	66.2944	43.031		4.69977	9.22648	0.134426	0.0155008	0.0201268	0.00933695	0.0784776	0.0306799	0.340307	0.145141	0.687103	0.147007	1.20395	0.34081
9	Prediction set	Archean detrital zircon			Danube.Spot 155	Danube delta, Romania	Danube delta, RomaniaS-type zircon				Archena zircon	2506.27	177.137	450.94	0.00218187	5.72706	0.0653239	0.877404	1.75156	0.220627	9.34213	4.09653	40.0139	14.3919	55.9493	10.7831	90.5424	18.6693	9800.89	40.4028	27.4863	45.7394	42.8831	68.4496		5.7141	5.07244	0.0409076	0.00609308	0.0116383	0.00145149	0.059504	0.0257643	0.246239	0.0872235	0.335026	0.0638055	0.523366	0.106681
9	Prediction set	Archean detrital zircon			Danube.Spot 159	Danube delta, Romania	Danube delta, RomaniaI-type zircon				Archena zircon	2630.07	138.735	664.437	0.0223137	13.6217	0.129791	1.68688	2.98449	0.337203	13.2128	4.98154	50.985	21.0172	93.3585	19.8217	158.169	40.5418	9319.6	86.638	167.697	98.6844	268.279	47.3077		4.47533	7.47399	0.0972975	0.0117145	0.0198305	0.00221844	0.0841576	0.0313305	0.313754	0.127377	0.559033	0.117288	0.914272	0.231667
9	Prediction set	Archean detrital zircon			Danube.Spot 171	Danube delta, Romania	Danube delta, RomaniaI-type zircon				Archena zircon	3067.45	85.0212	400.593	0.00240748	11.7344	0.0584989	0.731277	1.28242	0.28365	5.31493	2.43178	27.1199	11.9798	59.185	13.723	131.23	35.7722	10994.8	70.83	158.966	82.4441	279.311	58.233		2.74262	4.5061	0.0838168	0.00507831	0.00852107	0.00186612	0.0338531	0.0152942	0.166891	0.0726048	0.354401	0.0812009	0.758552	0.204413
9	Prediction set	Archean detrital zircon			Danube.Spot 202	Danube delta, Romania	Danube delta, RomaniaI-type zircon				Archena zircon	2652.19	141.608	862.85	0.0506534	23.7841	0.280021	2.65416	4.08228	0.965711	16.1506	6.24031	65.2989	26.9581	123.811	27.7923	220.358	63.933	9485.83	97.6145	143.28	111.309	230.261	40.5982		4.56799	9.70585	0.169886	0.0184317	0.0271248	0.00635336	0.10287	0.0392472	0.401839	0.163382	0.741382	0.164451	1.27374	0.365331
10	Prediction set	Archean detrital zircon			JP-01(Japi)-6a	Ribeira Belt, SE, Brazil	Ribeira Belt, SE, BrazilI-type zircon				Archena zircon	3069	312.534	827.636	0.0376198	52.5231	0.110448	1.97263	3.99831	1.01284	19.4851	6.60276	77.3618	28.1666	120.287	26.768	252.728	43.8416	10181.5	56.7674	91.1558	66.0807	160.221	58.5662		10.0817	9.30975	0.375165	0.0136988	0.0265669	0.00666343	0.124109	0.0415268	0.476073	0.170707	0.720282	0.15839	1.46086	0.250523
10	Prediction set	Archean detrital zircon			JP-01(Japi)-8a	Ribeira Belt, SE, Brazil	Ribeira Belt, SE, BrazilI-type zircon				Archena zircon	2506	183.758	722.012	0.0192922	20.9321	0.109001	1.91958	3.77645	0.429252	18.0865	5.81178	65.2077	22.8131	98.3904	20.498	183.758	34.9672	11237.7	216.555	315.428	245.155	492.093	51.2368		5.92769	8.12161	0.149515	0.0133304	0.0250927	0.00282403	0.1152	0.0365521	0.401278	0.138261	0.589164	0.12129	1.06219	0.199812
10	Prediction set	Archean detrital zircon			JP-01(Japi)-11a	Ribeira Belt, SE, Brazil	Ribeira Belt, SE, BrazilI-type zircon				Archena zircon	2934	369.446	877.796	0.0612528	25.7551	0.150479	2.29577	4.15265	1.05143	20.2568	6.72334	79.918	29.9029	127.956	28.5525	266.715	47.5071	10070.5	28.649	32.4109	33.127	55.2893	54.056		11.9176	9.87397	0.183965	0.0159429	0.0275924	0.00691728	0.129024	0.0422852	0.491803	0.18123	0.766202	0.16895	1.54171	0.271469
10	Prediction set	Archean detrital zircon			JP-01(Japi)-14a	Ribeira Belt, SE, Brazil	Ribeira Belt, SE, BrazilI-type zircon				Archena zircon	2618	177.006	589.377	0.0125399	11.503	0.0655936	1.14789	2.39706	0.704166	13.4563	4.46615	51.6067	18.7617	80.8827	16.9772	160.608	31.2052	9265.09	34.0025	50.4492	38.7072	80.5088	66.4872		5.70988	6.62967	0.0821642	0.00797144	0.0159273	0.00463267	0.0857091	0.028089	0.31758	0.113707	0.484327	0.100457	0.928369	0.178315
10	Prediction set	Archean detrital zircon			JP-01(Japi)-15a	Ribeira Belt, SE, Brazil	Ribeira Belt, SE, BrazilS-type zircon				Archena zircon	3437	89.2265	206.427	0.0197745	5.11726	0.0376198	0.723458	1.56749	0.596612	6.67993	1.71701	17.0736	5.72014	24.0671	5.09315	49.0987	9.54965	10113.9	62.555	316.875	74.1565	607.396	34.4923		2.87828	2.32201	0.0365519	0.00502402	0.0104152	0.00392508	0.0425473	0.0107988	0.105068	0.0346675	0.144114	0.030137	0.283808	0.0545694
10	Prediction set	Archean detrital zircon			PJ-1M(Jaraguá)-4a	Ribeira Belt, SE, Brazil	Ribeira Belt, SE, BrazilI-type zircon				Archena zircon	2740	179.548	819.968	0.0182429	25.444	0.0984154	1.62745	3.12529	0.619297	14.2102	5.30963	66.3944	26.2601	125.828	30.4368	327.411	59.5293	13562.1	183.869	291.406	210.577	476.923	62.0407		5.79187	9.22349	0.181743	0.0113018	0.020766	0.00407432	0.090511	0.0333939	0.408581	0.159152	0.753459	0.180099	1.89255	0.340168
10	Prediction set	Archean detrital zircon			PJ-1M(Jaraguá)-11a	Ribeira Belt, SE, Brazil	Ribeira Belt, SE, BrazilI-type zircon				Archena zircon	2541	305.328	1042.24	0.0676906	83.9171	0.236197	4.16705	7.19633	0.940947	28.2284	8.86699	100.288	34.5174	148.871	34.0373	349.495	57.8971	11012.9	460.392	428.227	522.099	672.783	38.0028		9.84928	11.7238	0.599408	0.0289379	0.0478161	0.00619044	0.179799	0.0557672	0.617155	0.209196	0.891445	0.201404	2.0202	0.33084
10	Prediction set	Archean detrital zircon			PJ-1M(Jaraguá)-14a	Ribeira Belt, SE, Brazil	Ribeira Belt, SE, BrazilI-type zircon				Archena zircon	2516	204.032	684.107	0.0168026	9.51989	0.0331252	0.648101	1.58905	0.210273	10.7537	4.28707	57.465	22.7076	103.552	22.8516	228.036	37.7819	11377.8	58.5212	141.142	66.2828	220.635	124.83		6.58168	7.69524	0.0679992	0.0045007	0.0105585	0.00138337	0.0684948	0.0269627	0.353631	0.137622	0.620073	0.135216	1.31813	0.215897
10	Prediction set	Archean detrital zircon			PJ-1M(Jaraguá)-18a	Ribeira Belt, SE, Brazil	Ribeira Belt, SE, BrazilI-type zircon				Archena zircon	2765	521.842	1368.21	0.115218	65.7703	0.518481	7.53718	11.0417	3.2165	41.2865	12.578	146.423	49.9278	212.193	45.7512	471.434	72.0113	10465.6	349.975	250.119	401.308	411.506	32.6876		16.8336	15.3905	0.469788	0.0523415	0.073367	0.0211612	0.262971	0.0791067	0.901064	0.302593	1.27062	0.270717	2.72505	0.411493
10	Prediction set	Archean detrital zircon			PJ-1M(Jaraguá)-20b	Ribeira Belt, SE, Brazil	Ribeira Belt, SE, BrazilI-type zircon				Archena zircon	2720	99.3756	392.221	0.00816128	8.68936	0.0600094	1.23859	2.44358	0.844932	9.79353	2.91886	32.6451	11.6658	52.8083	12.2899	132.981	24.7719	11205	27.7964	51.9441	31.8025	84.6587	39.7161		3.20566	4.41194	0.0620669	0.00860135	0.0162364	0.00555877	0.0623792	0.0183576	0.200893	0.070702	0.316217	0.0727214	0.768675	0.141554
10	Prediction set	Archean detrital zircon			JP-19(Pirucaia)-8a	Ribeira Belt, SE, Brazil	Ribeira Belt, SE, BrazilI-type zircon				Archena zircon	2847	94.5319	381.504	0.00385845	3.57388	0.0487129	0.598059	0.954965	0.336167	4.08995	1.54338	21.3179	9.98373	57.3944	15.2409	182.312	43.5522	8556.1	142.762	330.379	164.368	553.094	57.9684		3.04942	4.29138	0.0255277	0.00415319	0.00634528	0.00221163	0.0260506	0.00970678	0.131187	0.0605074	0.343679	0.0901826	1.05382	0.24887
10	Prediction set	Archean detrital zircon			VT-04(Viúva)-1b	Ribeira Belt, SE, Brazil	Ribeira Belt, SE, BrazilI-type zircon				Archena zircon	2888	190.542	706.014	0.0187183	11.8069	0.075833	1.40147	3.46528	1.20469	18.9102	5.93225	66.1379	23.4698	100.311	20.7341	192.942	35.7087	10175.1	65.034	99.8307	75.0283	168.608	66.2777		6.14653	7.94167	0.084335	0.00973243	0.0230251	0.00792558	0.120447	0.0373097	0.407002	0.142241	0.600663	0.122687	1.11527	0.20405
10	Prediction set	Archean detrital zircon			VT-04(Viúva)-4a	Ribeira Belt, SE, Brazil	Ribeira Belt, SE, BrazilI-type zircon				Archena zircon	2534	317.251	1031.9	0.0350367	44.2519	0.174224	2.93253	5.30831	1.45906	25.0057	7.82327	89.7517	33.7409	148.306	33.5009	335.969	69.1136	10751	107.99	72.9532	122.422	114.455	47.5133		10.2339	11.6075	0.316085	0.0203648	0.0352711	0.00959911	0.159272	0.049203	0.552318	0.20449	0.888061	0.19823	1.94202	0.394935
10	Prediction set	Archean detrital zircon			VT-04(Viúva)-17a	Ribeira Belt, SE, Brazil	Ribeira Belt, SE, BrazilI-type zircon				Archena zircon	2747	147.346	1209.49	0.0191982	10.847	0.208301	3.82524	6.95455	1.1231	33.3089	10.463	119.029	41.6601	167.984	33.9329	288.453	53.755	10943	77.7528	100.311	89.0779	164.412	48.2319		4.75311	13.605	0.0774785	0.0265642	0.0462097	0.00738879	0.212159	0.0658052	0.732486	0.252486	1.00589	0.200786	1.66736	0.307171
10	Prediction set	Archean detrital zircon			VT-03(Voturuna)-12a	Ribeira Belt, SE, Brazil	Ribeira Belt, SE, BrazilI-type zircon				Archena zircon	2997	210.205	754.717	0.0149116	13.6609	0.0601272	1.12558	2.23673	0.490638	13.9495	5.01702	63.3982	24.1952	107.748	24.1952	237.623	42.9549	11063.4	63.8792	126.508	74.0948	218.814	84.6689		6.7808	8.4895	0.0975779	0.00781654	0.014862	0.00322788	0.0888504	0.0315536	0.390142	0.146638	0.645198	0.143167	1.37354	0.245457
11	Prediction set	Archean detrital zircon			ALU-2@05	Truong Son Belt. central Vietnam	Truong Son Belt. central VietnamS-type zircon				Archena zircon	2534.87	321.229	847.29	0.00982927	9.9191	0.0676573	1.09983	2.40351	0.164231	15.46	5.67015	71.3309	28.2399	129.537	26.7946	243.687	48.1208	11392.3	212.276	845.161	240.655	1326.19	94.534		10.3622	9.53082	0.0708507	0.00763771	0.0159702	0.00108047	0.0984712	0.0356613	0.438959	0.171151	0.775672	0.158548	1.40859	0.274976
11	Prediction set	Archean detrital zircon			ALU-2@20	Truong Son Belt. central Vietnam	Truong Son Belt. central VietnamS-type zircon				Archena zircon	3699.07	226.899	517.234	0.0238713	8.08309	0.0209106	0.614424	1.09574	0.189114	8.83116	3.12401	40.0003	17.1876	81.398	17.9479	170.109	34.3151	9578.88	74.3117	161.736	89.2439	331.58	101.607		7.31933	5.81816	0.0577364	0.00426684	0.00728065	0.00124417	0.0562494	0.0196479	0.246155	0.104167	0.487413	0.1062	0.98329	0.196086
11	Prediction set	Archean detrital zircon			ALU-2@46	Truong Son Belt. central Vietnam	Truong Son Belt. central VietnamI-type zircon				Archena zircon	2505.55	262.668	708.463	0.0191298	18.7488	0.0572555	0.658233	2.10754	0.386553	13.0859	4.91697	57.7318	22.4029	104.488	22.6565	215.846	43.8495	10857.1	238.92	426.568	270.468	665.422	115.1		8.47316	7.96922	0.13392	0.00457107	0.0140036	0.00254311	0.0833498	0.0309243	0.355273	0.135775	0.625679	0.134062	1.24767	0.250568
11	Prediction set	Archean detrital zircon			ALU-3@18	Truong Son Belt. central Vietnam	Truong Son Belt. central VietnamS-type zircon				Archena zircon	2638.58	457.642	821.116	0.0116134	2.66883	0.0368831	1.10245	2.89127	0.0954932	19.1311	6.8163	75.848	26.6049	111.619	22.397	193.52	36.4254	12175.9	184.894	886.371	210.691	1420.48	95.0329		14.7626	9.2364	0.019063	0.0076559	0.0192111	0.000628245	0.121854	0.0428698	0.466757	0.161242	0.668375	0.132527	1.11861	0.208145
11	Prediction set	Archean detrital zircon			ALU-3@23	Truong Son Belt. central Vietnam	Truong Son Belt. central VietnamS-type zircon				Archena zircon	3327.47	410.542	877.391	0.0116334	8.27085	0.026501	0.775699	2.37212	0.297818	15.9141	5.6854	70.7243	28.5851	132.096	27.5419	254.004	50.9182	9839.9	189.133	438.447	222.997	818.312	120.99		13.2433	9.86941	0.0590775	0.0053868	0.0157616	0.00195933	0.101364	0.0357572	0.435227	0.173243	0.790992	0.16297	1.46823	0.290961
11	Prediction set	Archean detrital zircon			ALU-3@27	Truong Son Belt. central Vietnam	Truong Son Belt. central VietnamS-type zircon				Archena zircon	2502.16	313.493	589.337	0.000981036	8.63855	0.0703196	1.28233	2.34437	0.28572	13.8618	4.78552	54.7734	20.0256	83.1489	16.5772	150.634	29.5901	10278.5	90.0143	211.669	101.883	329.967	66.0778		10.1127	6.62921	0.0617039	0.00890507	0.0155772	0.00187973	0.0882919	0.0300976	0.337067	0.121367	0.497897	0.0980901	0.870717	0.169086
11	Prediction set	Archean detrital zircon			ALU-3@38	Truong Son Belt. central Vietnam	Truong Son Belt. central VietnamI-type zircon				Archena zircon	2723.77	437.256	4707.46	0.0522471	9.25218	0.374157	6.85648	17.1621	4.11485	113.594	38.0011	449.739	167.064	709.044	134.352	1146.53	213.687	9354.64	200.917	285.854	229.918	466.253	91.7986		14.105	52.9524	0.066087	0.0476144	0.114034	0.0270714	0.723527	0.239001	2.76762	1.01251	4.24577	0.794983	6.62732	1.22107
11	Prediction set	Archean detrital zircon			ALU-3@42	Truong Son Belt. central Vietnam	Truong Son Belt. central VietnamS-type zircon				Archena zircon	2521.91	295.731	771.356	0.0268331	9.1635	0.336026	5.90426	8.14143	0.770651	33.4112	8.34483	81.3502	26.7208	105.008	19.992	174.226	32.858	9988.1	335.042	404.493	379.589	633.059	23.7704		9.53972	8.67667	0.0654536	0.0410018	0.0540959	0.00507008	0.21281	0.0524832	0.500617	0.161944	0.62879	0.118296	1.00709	0.18776
11	Prediction set	Archean detrital zircon			ALU-5@09	Truong Son Belt. central Vietnam	Truong Son Belt. central VietnamS-type zircon				Archena zircon	2634.88	261.786	660.865	0.024579	2.73158	0.0115264	0	0.822578	0.167282	4.28261	2.08629	37.8196	19.3257	112.919	28.8976	304.275	59.8739	10221.8	60.6272	1319.52	69.0734	2113.04			8.44471	7.4338	0.0195113	0	0.00546564	0.00110054	0.0272778	0.0131213	0.232736	0.117126	0.676162	0.170992	1.75882	0.342137
11	Prediction set	Archean detrital zircon			ALU-5@26	Truong Son Belt. central Vietnam	Truong Son Belt. central VietnamS-type zircon				Archena zircon	2509.57	225.744	424.525	0.0118794	14.5857	0.0744416	1.22738	2.15379	0.672312	10.8564	3.18801	36.2318	13.4147	62.0847	13.3966	129.829	27.5261	8987.02	62.6921	81.4549	70.9843	127.167	46.342		7.28207	4.77531	0.104183	0.00852344	0.0143109	0.0044231	0.069149	0.0200504	0.222965	0.0813011	0.371765	0.0792697	0.750459	0.157292
11	Prediction set	Archean detrital zircon			ALU-5@31	Truong Son Belt. central Vietnam	Truong Son Belt. central VietnamS-type zircon				Archena zircon	2501.54	341.391	439.456	0.0135508	5.53479	0.0703141	1.37267	2.50346	0.301554	11.5816	3.8007	41.5122	14.6269	60.7195	12.4116	109.834	21.597	10644.1	127.602	178.595	144.423	278.374	46.8239		11.0126	4.94326	0.0395342	0.00953244	0.0166343	0.00198391	0.073768	0.0239038	0.25546	0.0886478	0.36359	0.0734417	0.63488	0.123412
11	Prediction set	Archean detrital zircon			ALU-5@43	Truong Son Belt. central Vietnam	Truong Son Belt. central VietnamS-type zircon				Archena zircon	2632.41	213.443	452.129	0.0117328	10.1616	0.0321508	0.434886	1.10791	0.0882304	6.59589	2.69012	35.8431	14.4521	71.8144	16.4538	156.165	29.9347	12010.8	47.96	133.656	54.6348	213.923	114.771		6.88525	5.08581	0.0725832	0.00302004	0.00736153	0.000580463	0.042012	0.016919	0.220573	0.0875885	0.430027	0.0973601	0.902687	0.171056
11	Prediction set	Archean detrital zircon			ALU-5@56	Truong Son Belt. central Vietnam	Truong Son Belt. central VietnamS-type zircon				Archena zircon	2860.18	997.87	2392.72	0.0909473	43.0678	0.256487	4.17122	8.27082	0.239673	46.7884	16.865	215.267	82.8866	370.312	75.6813	667.228	125.381	10179.6	285.578	392.08	329.012	658.246	77.6351		32.1893	26.9147	0.307627	0.0289668	0.0549556	0.00157679	0.298015	0.106069	1.32472	0.502343	2.21744	0.447819	3.85681	0.716465
11	Prediction set	Archean detrital zircon			ALU-5@67	Truong Son Belt. central Vietnam	Truong Son Belt. central VietnamI-type zircon				Archena zircon	2719.45	281.693	918.692	0.00863481	15.7892	0.111212	1.92539	4.03182	0.733524	22.7527	7.42447	83.2185	30.5327	130.085	26.3029	232.482	45.4045	9592.01	98.712	112.078	112.936	182.644	63.862		9.08688	10.334	0.11278	0.0133708	0.0267895	0.00482582	0.144922	0.0466948	0.512114	0.185047	0.77895	0.155638	1.34383	0.259454
11	Prediction set	Archean detrital zircon			ALU-5@70	Truong Son Belt. central Vietnam	Truong Son Belt. central VietnamS-type zircon				Archena zircon	2666.36	308.834	639.641	0	25.7091	0.0810977	1.45833	3.07877	0.586463	14.4422	4.66686	56.2674	21.0135	94.8827	20.1618	192.521	38.7701	9094.25	117.244	200.423	133.786	323.035	56.8595		9.9624	7.19506	0.183636	0.0101273	0.020457	0.00385831	0.0919887	0.0293513	0.346261	0.127354	0.56816	0.119301	1.11284	0.221544
11	Prediction set	Archean detrital zircon			ALU-5@79	Truong Son Belt. central Vietnam	Truong Son Belt. central VietnamS-type zircon				Archena zircon	2553.7	480.578	550.796	0.0151609	7.57392	0.0641106	0.972574	2.77829	0.359876	15.9538	4.85444	53.099	17.7722	72.5352	14.348	120.811	22.8008	10581.4	72.8884	65.5255	82.7097	103.211	73.7085		15.5025	6.19568	0.0540994	0.00675398	0.0184604	0.00236761	0.101617	0.0305311	0.326763	0.10771	0.434342	0.0848994	0.698331	0.13029
11	Prediction set	Archean detrital zircon			KHE-1@05	Truong Son Belt. central Vietnam	Truong Son Belt. central VietnamS-type zircon				Archena zircon	3573.15	145.314	287.098	0.00538896	10.0029	0.019507	0.288315	0.976878	0.16191	5.71835	1.95041	23.9465	9.16131	42.4089	8.89935	83.2786	17.0437	9724.12	55.5571	130.614	66.3062	259.099	107.57		4.68755	3.22945	0.0714496	0.00200219	0.00649088	0.0010652	0.0364226	0.0122667	0.147363	0.0555231	0.253945	0.0526589	0.481379	0.0973923
11	Prediction set	Archean detrital zircon			KHE-1@08	Truong Son Belt. central Vietnam	Truong Son Belt. central VietnamI-type zircon				Archena zircon	3240.07	509.655	3113.73	0	37.9079	0.152949	3.43757	8.42514	2.208	65.1226	23.6977	295.874	111.295	476.087	90.2186	763.094	137.881	9938.53	55.0771	110.67	64.6584	202.314	121.189		16.4405	35.0251	0.270771	0.023872	0.055981	0.0145263	0.414794	0.149042	1.82076	0.674516	2.85082	0.533838	4.41095	0.787892
11	Prediction set	Archean detrital zircon			KHE-1@28	Truong Son Belt. central Vietnam	Truong Son Belt. central VietnamI-type zircon				Archena zircon	2601.54	209.093	587.583	0.0228301	16.6404	0.0725364	1.27662	2.5599	0.771987	14.0173	4.46174	51.6483	19.7523	89.537	19.029	180.413	36.5883	10053.2	147.009	180.117	167.213	286.474	60.633		6.74493	6.60948	0.11886	0.0088654	0.0170093	0.00507886	0.089282	0.0280613	0.317836	0.119711	0.536149	0.112598	1.04285	0.209076
11	Prediction set	Archean detrital zircon			KHE-1@47	Truong Son Belt. central Vietnam	Truong Son Belt. central VietnamI-type zircon				Archena zircon	2840.43	242.31	938.039	0	15.1322	0.0902338	1.47794	3.54421	0.651831	20.9896	6.91277	86.1177	32.1175	138.709	27.0982	228.102	39.9281	8347.24	54.1288	123.028	62.3004	205.674	82.5671		7.81647	10.5516	0.108087	0.0102634	0.0235496	0.00428836	0.133692	0.0434766	0.529955	0.194652	0.830592	0.160345	1.31851	0.228161
11	Prediction set	Archean detrital zircon			KHE-1@63	Truong Son Belt. central Vietnam	Truong Son Belt. central VietnamS-type zircon				Archena zircon	2523.76	212.885	277.636	0.0221479	15.1669	0.216419	3.10397	5.83378	0.317521	22.5357	5.34522	43.386	10.4016	28.9166	4.01411	27.3138	4.34438	11185.9	342.698	140.665	388.299	220.232	21.4146		6.86727	3.12301	0.108335	0.0215554	0.0387627	0.00208895	0.143539	0.0336178	0.266991	0.0630399	0.173153	0.0237521	0.157883	0.024825
11	Prediction set	Archean detrital zircon			KHE-1@64	Truong Son Belt. central Vietnam	Truong Son Belt. central VietnamS-type zircon				Archena zircon	2870.05	479.773	1851.98	0.0632928	16.3869	0.544119	8.22128	11.4429	0.71944	47.565	15.3202	173.553	63.3704	273.887	56.1449	507.794	93.6001	8702.75	159.165	162.215	183.462	272.913	36.277		15.4766	20.8322	0.117049	0.0570922	0.0760325	0.00473316	0.302962	0.0963535	1.06802	0.384063	1.64004	0.332218	2.93523	0.534858
11	Prediction set	Archean detrital zircon			KHE-1@69	Truong Son Belt. central Vietnam	Truong Son Belt. central VietnamS-type zircon				Archena zircon	2516.36	135.314	192.52	0.0238181	16.4096	0.0495937	0.665991	1.24239	0.394593	5.01941	1.56308	16.7175	6.266	26.9842	5.72688	55.9278	11.5571	9406.31	39.1643	31.4999	44.3594	49.2445	38.5576		4.36497	2.16558	0.117212	0.00462494	0.00825508	0.002596	0.0319707	0.00983068	0.102877	0.0379758	0.161582	0.0338869	0.323282	0.0660405
11	Prediction set	Archean detrital zircon			KHE-1@70	Truong Son Belt. central Vietnam	Truong Son Belt. central VietnamS-type zircon				Archena zircon	2768.52	490.98	1089.74	0.00137858	14.4287	0.0367094	0.81971	2.45	0.212712	16.6474	6.56175	84.9526	34.2853	160.169	33.2384	309.634	60.1975	10261.8	234.398	566.935	268.825	933.435	138.312		15.8381	12.258	0.103062	0.00569243	0.016279	0.00139942	0.106034	0.0412688	0.522785	0.20779	0.959095	0.196677	1.78979	0.343986
11	Prediction set	Archean detrital zircon			KHE-1@73	Truong Son Belt. central Vietnam	Truong Son Belt. central VietnamS-type zircon				Archena zircon	2508.34	256.765	682.668	0.0172171	14.3746	0.150017	2.51593	4.20106	0.575795	19.4879	5.72649	63.726	22.6337	97.4646	20.1763	185.01	34.8955	9788.82	104.692	122.998	118.533	191.977	40.4981		8.28274	7.67906	0.102676	0.0174717	0.027914	0.00378812	0.124126	0.0360156	0.39216	0.137174	0.583621	0.119386	1.06942	0.199403
11	Prediction set	Archean detrital zircon			KHE-1@83	Truong Son Belt. central Vietnam	Truong Son Belt. central VietnamS-type zircon				Archena zircon	3082.41	86.125	153.756	0.000507847	7.27853	0.0260746	0.384143	0.572423	0.243869	3.12119	1.00625	11.6661	4.58414	24.0838	5.74398	63.1453	14.3095	8117.68	30.834	214.518	35.9165	378.189	50.7496		2.77823	1.72954	0.0519895	0.00266766	0.00380347	0.0016044	0.0198802	0.00632864	0.0717916	0.0277827	0.144215	0.0339881	0.365002	0.0817684
11	Prediction set	Archean detrital zircon			KHE-1@97	Truong Son Belt. central Vietnam	Truong Son Belt. central VietnamS-type zircon				Archena zircon	3150.01	451.5	1188.7	0.0181455	14.6646	0.111395	1.94305	5.67376	2.94254	32.9958	9.70619	105.003	37.7658	164.486	32.6288	300.945	59.5312	9363.19	133.577	313.022	156.116	560.402	72.5472		14.5645	13.3712	0.104747	0.0134934	0.0376994	0.0193588	0.210164	0.0610452	0.646173	0.228884	0.984947	0.19307	1.73957	0.340178
12	Prediction set	Archean detrital zircon			10DH09.26	Jiaolai basin, China	Jiaolai basin, ChinaI-type zircon				Archena zircon	2865	267	1011	0	8.42	0.18	2.96	4.65	1.56	22.8	7.46	87.2	32.6	148	32.9	333	65	11511	158	394	182.074	662.153	48.2121		8.6129	11.3723	0.0601429	0.0205556	0.030897	0.0102632	0.145223	0.0469182	0.536615	0.197576	0.886228	0.194675	1.92486	0.371429
12	Prediction set	Archean detrital zircon			10DH09.43	Jiaolai basin, China	Jiaolai basin, ChinaS-type zircon				Archena zircon	2961	484	907	0	4.46	0.01	0.37	1.52	0.7	13	6.02	75.6	31.5	148	34.2	339	67	14936	30	222	34.7357	380.949	254.061		15.6129	10.2025	0.0318571	0.00256944	0.0100997	0.00460526	0.0828025	0.0378616	0.465231	0.190909	0.886228	0.202367	1.95954	0.382857
12	Prediction set	Archean detrital zircon			10DH09.57	Jiaolai basin, China	Jiaolai basin, ChinaI-type zircon				Archena zircon	3290	65	221	0.004	25.2		0.37	0.66	0.22	2.88	0.92	12.7	6.12	34.6	10.1	128	30	11183	71	138	83.5575	255.267	53.5667		2.09677	2.48594	0.18	0.00256944	0.00438538	0.00144737	0.0183439	0.00578616	0.0781538	0.0370909	0.207186	0.0597633	0.739884	0.171429
12	Prediction set	Archean detrital zircon			10DH09.76	Jiaolai basin, China	Jiaolai basin, ChinaS-type zircon				Archena zircon	2639	971	1944	0	10.3	0.047	1.41	4.18	0.2	30.9	12.8	161	61.6	270	54.8	479	87	13597	77	160	87.7451	256.435	152.701		31.3226	21.8673	0.0735714	0.00979167	0.0277741	0.00131579	0.196815	0.0805031	0.990769	0.373333	1.61677	0.32426	2.76879	0.497143
12	Prediction set	Archean detrital zircon			10DH09.89	Jiaolai basin, China	Jiaolai basin, ChinaI-type zircon				Archena zircon	2766	449	859	0.01	28.3	0.032	0.6	1.98	0.22	13	4.9	65.3	26.5	130	29.3	273	51	12036	54	70	61.9236	115.191	141.813		14.4839	9.66254	0.202143	0.00416667	0.0131561	0.00144737	0.0828025	0.0308176	0.401846	0.160606	0.778443	0.173373	1.57803	0.291429
12	Prediction set	Archean detrital zircon			10DH09.105	Jiaolai basin, China	Jiaolai basin, ChinaS-type zircon				Archena zircon	2602	451	1243	0.04	38.6	0.24	2.59	5.67	0.6	29.9	9.16	109	41.4	184	38.2	351	67	12487	230	643	261.616	1022.78	61.3089		14.5484	13.982	0.275714	0.0179861	0.0376744	0.00394737	0.190446	0.0576101	0.670769	0.250909	1.1018	0.226036	2.0289	0.382857
12	Prediction set	Archean detrital zircon			10DH09.117	Jiaolai basin, China	Jiaolai basin, ChinaS-type zircon				Archena zircon	2661	409	834	0	11.3	0.082	1.89	4.15	0.38	22.8	6.95	78.1	28.8	123	24.9	228	43	10447	110	135	125.487	217.349	60.142		13.1935	9.38133	0.0807143	0.013125	0.0275748	0.0025	0.145223	0.0437107	0.480615	0.174545	0.736527	0.147337	1.31792	0.245714
12	Prediction set	Archean detrital zircon			10DH23.14	Jiaolai basin, China	Jiaolai basin, ChinaI-type zircon				Archena zircon	2700	107	458	0.092	14.7	0.13	1.39	3.29	1.12	11.7	3.53	39.1	14.4	67.1	15.8	167	35	10416	77	127	88.0104	206.125	40.014		3.45161	5.15186	0.105	0.00965278	0.0218605	0.00736842	0.0745223	0.0222013	0.240615	0.0872727	0.401796	0.0934911	0.965318	0.2
12	Prediction set	Archean detrital zircon			10DH23.30	Jiaolai basin, China	Jiaolai basin, ChinaS-type zircon				Archena zircon	2689	206	772	0	20.9	0.075	1.43	3.14	0.26	17.7	5.65	68.1	26	117	24.8	237	44	11605	313	851	357.562	1378.05	69.3103		6.64516	8.68391	0.149286	0.00993056	0.0208638	0.00171053	0.112739	0.0355346	0.419077	0.157576	0.700599	0.146746	1.36994	0.251429
12	Prediction set	Archean detrital zircon			10DH23.57	Jiaolai basin, China	Jiaolai basin, ChinaS-type zircon				Archena zircon	2516	280	465	0.069	16	0.021	0.43	2.1	0.4	9.88	3.45	41.1	15.1	69.5	14.9	139	27	11028	65	106	73.6209	165.7	115.153		9.03226	5.2306	0.114286	0.00298611	0.0139535	0.00263158	0.0629299	0.0216981	0.252923	0.0915152	0.416168	0.0881657	0.803468	0.154286
12	Prediction set	Archean detrital zircon			10DH23.60	Jiaolai basin, China	Jiaolai basin, ChinaS-type zircon				Archena zircon	3303	225	843	0.029	2.87	0.04	0.66	2.12	0.73	15.7	5.55	71	28.6	131	28.7	275	55	10391	41	337	48.2826	625.302	141.066		7.25806	9.48256	0.0205	0.00458333	0.0140864	0.00480263	0.1	0.0349057	0.436923	0.173333	0.784431	0.169822	1.5896	0.314286
12	Prediction set	Archean detrital zircon			10DH23.82	Jiaolai basin, China	Jiaolai basin, ChinaI-type zircon				Archena zircon	2895	805	3719	0.006	44.9	0.17	4.4	12.6	2	94.5	32.7	382	142	577	106	875	155	12115	139	222	160.417	375.512	117.136		25.9677	41.8335	0.320714	0.0305556	0.0837209	0.0131579	0.601911	0.20566	2.35077	0.860606	3.45509	0.627219	5.0578	0.885714
12	Prediction set	Archean detrital zircon			10DH23.87	Jiaolai basin, China	Jiaolai basin, ChinaS-type zircon				Archena zircon	2618	208	341	0.049	2.94	0.029	0.34	0.86	0.46	6.69	2.06	26.3	10.6	52.5	11.6	121	26	8936	24	98	27.3207	156.392	107.934		6.70968	3.83577	0.021	0.00236111	0.00571429	0.00302632	0.0426115	0.012956	0.161846	0.0642424	0.314371	0.0686391	0.699422	0.148571
12	Prediction set	Archean detrital zircon			10DH23.95	Jiaolai basin, China	Jiaolai basin, ChinaS-type zircon				Archena zircon	2828	410	1236	0.094	10.4	0.085	1.52	4.47	2.2	30.5	10.9	120	37.5	134	23.6	190	31	12612	91	425	104.673	708.618	105.793		13.2258	13.9033	0.0742857	0.0105556	0.029701	0.0144737	0.194268	0.0685535	0.738462	0.227273	0.802395	0.139645	1.09827	0.177143
12	Prediction set	Archean detrital zircon			10DH23.110	Jiaolai basin, China	Jiaolai basin, ChinaS-type zircon				Archena zircon	2506	336	688	0.068	44.6	0.13	2.97	4.84	0.59	23.1	6.41	67.5	22.8	93.6	19	169	31	11377	334	205	378.111	319.816	36.6736		10.8387	7.73903	0.318571	0.020625	0.0321595	0.00388158	0.147134	0.0403145	0.415385	0.138182	0.560479	0.112426	0.976879	0.177143
13	Prediction set	Archean detrital zircon			*84C	Singhbhum Craton, eastern India	Singhbhum Craton, eastern IndiaI-type zircon				Archena zircon	3941	246	1661	0.067	9.6	0.282	5.24	9.2	1.98	45.1	15.1	174	61.3	250	52.2	498	72.6	8654.52	114.1	151	138.678	330.995	52.1192		7.93548	18.6839	0.0685714	0.0363889	0.0611296	0.0130263	0.287261	0.0949686	1.07077	0.371515	1.49701	0.308876	2.87861	0.414857
13	Prediction set	Archean detrital zircon			*2-84C	Singhbhum Craton, eastern India	Singhbhum Craton, eastern IndiaI-type zircon				Archena zircon	3941	212	1300	0.057	9.39	0.218	3.85	8.22	1.12	34.2	11.9	135	47.1	205	41.9	405	58.5	7798.3	89.3	147	108.536	322.227	51.4883		6.83871	14.6232	0.0670714	0.0267361	0.0546179	0.00736842	0.217834	0.0748428	0.830769	0.285455	1.22754	0.247929	2.34104	0.334286
13	Prediction set	Archean detrital zircon			*21CC	Singhbhum Craton, eastern India	Singhbhum Craton, eastern IndiaS-type zircon				Archena zircon	3931	165	625	0.017	9.68	0.07	1.1	3.01	0.18	13.9	4.92	59.9	23	99.1	21.6	226	30.6	8635.46	75.4	129	91.5964	281.961	74.3549		5.32258	7.03037	0.0691429	0.00763889	0.02	0.00118421	0.088535	0.0309434	0.368615	0.139394	0.593413	0.127811	1.30636	0.174857
13	Prediction set	Archean detrital zircon			*2-21CC	Singhbhum Craton, eastern India	Singhbhum Craton, eastern IndiaS-type zircon				Archena zircon	3931	153	500	0.036	9.04	0.056	0.98	2.17	0.144	10.4	3.78	46.8	18	78.5	18.6	182	25.3	10821.5	64.5	136	78.355	297.261	69.3219		4.93548	5.6243	0.0645714	0.00680556	0.0144186	0.000947368	0.066242	0.0237736	0.288	0.109091	0.47006	0.110059	1.05202	0.144571
13	Prediction set	Archean detrital zircon			*48C	Singhbhum Craton, eastern India	Singhbhum Craton, eastern IndiaI-type zircon				Archena zircon	3748	210	1849	0.057	11.2	0.481	8.57	15.8	1.67	65.1	19.7	208	70.5	267	53.2	472	63.3	11223.1	188	146	226.324	303.276	37.4353		6.77419	20.7987	0.08	0.0595139	0.104983	0.0109868	0.41465	0.123899	1.28	0.427273	1.5988	0.314793	2.72832	0.361714
13	Prediction set	Archean detrital zircon			*2-48C	Singhbhum Craton, eastern India	Singhbhum Craton, eastern IndiaI-type zircon				Archena zircon	3748	206	1465	0.029	10.3	0.277	6.04	11.6	1.2	46.9	15	162	53.2	207	40.3	367	46.2	7590.75	152	140	182.985	290.812	40.7867		6.64516	16.4792	0.0735714	0.0419444	0.0770764	0.00789474	0.298726	0.0943396	0.996923	0.322424	1.23952	0.238462	2.12139	0.264
13	Prediction set	Archean detrital zircon			*157C	Singhbhum Craton, eastern India	Singhbhum Craton, eastern IndiaS-type zircon				Archena zircon	3700	348	953	0	5.77	0.03	0.48	2.22	0.11	16.2	6.17	83.6	33.5	151	35.8	363	59.2	13309.4	84.9	161	101.964	330.152	211.824		11.2258	10.7199	0.0412143	0.00333333	0.0147508	0.000723684	0.103185	0.038805	0.514462	0.20303	0.904192	0.211834	2.09827	0.338286
13	Prediction set	Archean detrital zircon			*2-157C	Singhbhum Craton, eastern India	Singhbhum Craton, eastern IndiaS-type zircon				Archena zircon	3700	433	722	0.003	5.19	0.021	0.5	2.05	0.098	12.6	5.3	67.9	25.6	120	28.5	301	44.4	9547.86	70.8	173	85.0304	354.76	168.922		13.9677	8.12148	0.0370714	0.00347222	0.0136213	0.000644737	0.0802548	0.0333333	0.417846	0.155152	0.718563	0.168639	1.73988	0.253714
13	Prediction set	Archean detrital zircon			*52C	Singhbhum Craton, eastern India	Singhbhum Craton, eastern IndiaI-type zircon				Archena zircon	3530	178	1064	0.041	4.66	0.304	5.07	9.36	3.36	37.4	11.1	115	38.9	152	32.8	312	48.5	9934.99	63.7	134	75.8623	262.905	34.9688		5.74194	11.9685	0.0332857	0.0352083	0.0621927	0.0221053	0.238217	0.0698113	0.707692	0.235758	0.91018	0.194083	1.80347	0.277143
13	Prediction set	Archean detrital zircon			*149C	Singhbhum Craton, eastern India	Singhbhum Craton, eastern IndiaI-type zircon				Archena zircon	3505	162	461	0.019	6.75	0.026	0.41	1.21	0.361	7.16	3.17	39.5	15.8	76.3	19.4	224	37	12439.3	80.7	287	95.9892	559.542	128.986		5.22581	5.1856	0.0482143	0.00284722	0.00803987	0.002375	0.0456051	0.0199371	0.243077	0.0957576	0.456886	0.114793	1.2948	0.211429
13	Prediction set	Archean detrital zircon			*62C	Singhbhum Craton, eastern India	Singhbhum Craton, eastern IndiaS-type zircon				Archena zircon	3586	142	331	0.02	4.67	0.064	1.15	2.38	0.811	8.99	2.83	32.9	11.9	50.6	12.1	133	18.3	7229.74	23	50	27.4674	99.5136	42.4322		4.58065	3.72328	0.0333571	0.00798611	0.015814	0.00533553	0.0572611	0.0177987	0.202462	0.0721212	0.302994	0.0715976	0.768786	0.104571
13	Prediction set	Archean detrital zircon			*180C	Singhbhum Craton, eastern India	Singhbhum Craton, eastern IndiaS-type zircon				Archena zircon	3506	323	877	0.006	17.1	0.072	1.25	3.02	0.381	15.9	6.26	78.1	30.3	133	31.8	347	49.1	11613.4	95.5	156	113.599	304.218	88.3409		10.4194	9.86502	0.122143	0.00868056	0.0200664	0.00250658	0.101274	0.0393711	0.480615	0.183636	0.796407	0.188166	2.00578	0.280571
13	Prediction set	Archean detrital zircon			*156C	Singhbhum Craton, eastern India	Singhbhum Craton, eastern IndiaS-type zircon				Archena zircon	3558	223	681	0.043	9.54	0.153	2.46	4.03	0.881	16.7	6.05	67.8	24.7	111	25.2	276	39.6	6781.86	75	121	89.4437	239.098	44.3848		7.19355	7.66029	0.0681429	0.0170833	0.0267774	0.00579605	0.106369	0.0380503	0.417231	0.149697	0.664671	0.149112	1.59538	0.226286
13	Prediction set	Archean detrital zircon			*40C	Singhbhum Craton, eastern India	Singhbhum Craton, eastern IndiaS-type zircon				Archena zircon	3431	323	1116	0.003	17.1	0.057	0.789	2.63	0.189	17.8	7.05	93.1	38.1	173	40.4	406	64.4	12451.5	203	310	240.577	593.338	153.397		10.4194	12.5534	0.122143	0.00547917	0.0174751	0.00124342	0.113376	0.0443396	0.572923	0.230909	1.03593	0.239053	2.34682	0.368
13	Prediction set	Archean detrital zircon			*82C	Singhbhum Craton, eastern India	Singhbhum Craton, eastern IndiaI-type zircon				Archena zircon	3438	147	450	0.004	5.27	0.026	0.54	1.49	0.544	9.03	3.15	40.2	15.7	75	18.2	204	37.2	9804.37	39.6	61	46.9466	116.956	101.424		4.74194	5.06187	0.0376429	0.00375	0.00990033	0.00357895	0.0575159	0.0198113	0.247385	0.0951515	0.449102	0.107692	1.17919	0.212571
13	Prediction set	Archean detrital zircon			*109C	Singhbhum Craton, eastern India	Singhbhum Craton, eastern IndiaS-type zircon				Archena zircon	3459	277	805	0.016	6.84	0.201	3.15	6.61	0.421	24.2	7.67	81	27.7	119	26.4	270	42.4	14241.1	300	196	356.026	377.753	37.9684		8.93548	9.05512	0.0488571	0.021875	0.0439203	0.00276974	0.15414	0.048239	0.498462	0.167879	0.712575	0.156213	1.56069	0.242286
13	Prediction set	Archean detrital zircon			*21aC	Singhbhum Craton, eastern India	Singhbhum Craton, eastern IndiaI-type zircon				Archena zircon	3452	226	745	0.012	22.4	0.077	1.24	2.42	0.243	13	5.29	65	25.1	115	25.3	254	40.1	12984.6	130	116	154.224	223.18	79.2789		7.29032	8.3802	0.16	0.00861111	0.0160797	0.00159868	0.0828025	0.0332704	0.4	0.152121	0.688623	0.149704	1.46821	0.229143
13	Prediction set	Archean detrital zircon			*12C	Singhbhum Craton, eastern India	Singhbhum Craton, eastern IndiaI-type zircon				Archena zircon	3456	260	797	0.082	26.9	0.1	1.62	2.83	0.416	16.6	6.1	73.3	27.4	120	26.1	242	40.7	12952.7	243	186	288.338	358.213	71.148		8.3871	8.96513	0.192143	0.01125	0.018804	0.00273684	0.105732	0.0383648	0.451077	0.166061	0.718563	0.154438	1.39884	0.232571
13	Prediction set	Archean detrital zircon			***47R	Singhbhum Craton, eastern India	Singhbhum Craton, eastern IndiaI-type zircon				Archena zircon	3572	148	781	0.007	10.4	0.076	1.17	3.25	0.544	13.4	5.24	68.2	25.3	119	28.4	279	35.1	6389.83	73.1	114	87.2382	226.076	79.2752		4.77419	8.78515	0.0742857	0.008125	0.0215947	0.00357895	0.0853503	0.032956	0.419692	0.153333	0.712575	0.168047	1.61272	0.200571
13	Prediction set	Archean detrital zircon			***107C	Singhbhum Craton, eastern India	Singhbhum Craton, eastern IndiaI-type zircon				Archena zircon	3339	170	529	0.019	10.8	0.048	0.97	2.34	0.489	10.9	4.05	50	18.7	82.3	19.6	221	31.5	8496.4	86.2	167	101.692	312.552	72.9139		5.48387	5.95051	0.0771429	0.00673611	0.0155482	0.00321711	0.0694268	0.0254717	0.307692	0.113333	0.492814	0.115976	1.27746	0.18
13	Prediction set	Archean detrital zircon			***61C	Singhbhum Craton, eastern India	Singhbhum Craton, eastern IndiaI-type zircon				Archena zircon	3272	316	1600	0.012	8.01	0.124	2.21	5.67	0.959	33.6	12.5	157	59	249	56.9	572	80.9	10997.3	99	148	116.406	272.6	98.7303		10.1935	17.9978	0.0572143	0.0153472	0.0376744	0.00630921	0.214013	0.0786164	0.966154	0.357576	1.49102	0.336686	3.30636	0.462286
14	Prediction set	Archean detrital zircon			U1333 M 163	Zavkhan terrane, southwestern Mongolia.	Zavkhan terrane, southwestern Mongolia. I-type zircon				Archena zircon	2706.28	277.82	964.304		18.3171		1.04578	2.89079	0.177236	20.9006	8.20703	99.138	35.3578	153.444	33.9721	333.698	49.9901	12259.3	170.162	278.829	194.555	453.14	129.093		8.96194	10.8471	0.130836	0.00726236	0.0192079	0.00116602	0.133125	0.0516166	0.61008	0.21429	0.918829	0.201018	1.92889	0.285658
14	Prediction set	Archean detrital zircon			U1333 S 261	Zavkhan terrane, southwestern Mongolia.	Zavkhan terrane, southwestern Mongolia. S-type zircon				Archena zircon	2695.74	193.891	524.588		6.3383	0.0422151	0.901944	1.92925	0.273367	11.4232	4.65238	56.5075	19.9271	82.9153	19.7954	217.494	24.8993	8072.06	35.5624	36.8775	40.639	59.8005	91.9406		6.25454	5.90088	0.0452735	0.0062635	0.012819	0.00179846	0.072759	0.0292603	0.347739	0.12077	0.496499	0.117133	1.25719	0.142281
14	Prediction set	Archean detrital zircon			U1333 M 226	Zavkhan terrane, southwestern Mongolia.	Zavkhan terrane, southwestern Mongolia. I-type zircon				Archena zircon	2692.08	167.658	733.606		7.23057		1.23251	2.14494	0.223802	19.2378	6.49925	74.9521	29.8978	119.164	28.4966	278.863	40.0296	9554.11	63.1639	116.754	72.1676	189.184	95.7564		5.40832	8.25204	0.0516469	0.00855907	0.0142521	0.00147238	0.122534	0.0408758	0.461244	0.181199	0.713559	0.168619	1.61192	0.228741
14	Prediction set	Archean detrital zircon			U1333 S 235	Zavkhan terrane, southwestern Mongolia.	Zavkhan terrane, southwestern Mongolia. I-type zircon				Archena zircon	2684.5	134.741	466.88		10.632		0.372565	1.27506	0.0781748	7.29508	3.0077	48.6127	18.1551	88.0656	23.7303	269.807	32.1353	11081.6	90.2638	270.679	103.092	437.91	168.607		4.34648	5.25175	0.0759428	0.00258726	0.00847218	0.000514308	0.0464655	0.0189164	0.299155	0.110031	0.527339	0.140416	1.55958	0.18363
14	Prediction set	Archean detrital zircon			U1333 M 216	Zavkhan terrane, southwestern Mongolia.	Zavkhan terrane, southwestern Mongolia. I-type zircon				Archena zircon	2659.95	189.231	663.271		5.98211	0.0681216	2.71814	3.03982	0.375358	21.5601	6.61071	69.3647	26.0986	108.752	26.2293	277.381	37.0461	8008.48	33.6257	50.056	38.3578	80.5722	48.3378		6.10422	7.46087	0.0427293	0.018876	0.0201981	0.00246946	0.137326	0.0415768	0.42686	0.158173	0.651209	0.155203	1.60336	0.211692
14	Prediction set	Archean detrital zircon			U1333 S 236	Zavkhan terrane, southwestern Mongolia.	Zavkhan terrane, southwestern Mongolia. S-type zircon				Archena zircon	2600.6	169.947	867.551		6.71233	0.144767	3.12424	8.01929	0.393334	30.3738	10.483	113.315	37.2702	148.075	32.9587	336.185	37.7301	8799.02	60.5507	90.7946	68.8693	144.38	50.3998		5.48215	9.75873	0.0479452	0.0216961	0.0532843	0.00258772	0.193464	0.0659305	0.697321	0.22588	0.886674	0.195022	1.94327	0.215601
14	Prediction set	Archean detrital zircon			U1333 M 187	Zavkhan terrane, southwestern Mongolia.	Zavkhan terrane, southwestern Mongolia. I-type zircon				Archena zircon	2598.03	98.2193	153.374		7.12006	0.048201	0.390089	0.556266	0.663982	3.50102	1.08538	13.4145	4.86204	22.7104	6.90987	86.3457	15.4656	9720.6	45.3285	128.588	51.5493	204.372	58.5034		3.16837	1.72525	0.0508575	0.00270895	0.00369612	0.0043683	0.0222995	0.00682628	0.0825505	0.0294669	0.13599	0.0408868	0.499108	0.0883749
14	Prediction set	Archean detrital zircon			U1333 M 181	Zavkhan terrane, southwestern Mongolia.	Zavkhan terrane, southwestern Mongolia. I-type zircon				Archena zircon	2597.35	146.593	483.899		10.8105		1.11381	1.37448	0.364047	9.19135	3.45145	43.4586	16.5073	80.399	21.5192	219.344	31.288	9642	78.5355	101.63	89.3105	161.504	70.6362		4.72879	5.44318	0.0772177	0.00773478	0.00913276	0.00239505	0.0585437	0.0217072	0.267437	0.100044	0.481431	0.127333	1.26789	0.178788
14	Prediction set	Archean detrital zircon			U1333 L 134	Zavkhan terrane, southwestern Mongolia.	Zavkhan terrane, southwestern Mongolia. I-type zircon				Archena zircon	2584.9	103.402	431.275		15.0025		0.835179	2.37048	0.394301	9.95519	2.93499	35.9819	13.9098	64.6756	15.1214	138.999	29.326	12032.7	59.8882	57.096	68.0629	90.5034	58.2621		3.33554	4.85124	0.107161	0.00579986	0.0157507	0.00259408	0.0634088	0.0184591	0.221427	0.0843021	0.387279	0.0894755	0.803464	0.167577
14	Prediction set	Archean detrital zircon			U1333 M 168	Zavkhan terrane, southwestern Mongolia.	Zavkhan terrane, southwestern Mongolia. S-type zircon				Archena zircon	2581.7	226.07	568.547		7.93693	0.0753819	0.337881	1.87631	0.153611	9.23951	3.83767	47.528	19.5353	95.8277	21.7464	219.036	32.6025	10085.5	47.2662	79.909	53.7095	126.582	165.995		7.29258	6.39536	0.0566924	0.0023464	0.0124672	0.0010106	0.0588504	0.0241363	0.29248	0.118396	0.573818	0.128677	1.2661	0.1863
14	Prediction set	Archean detrital zircon			U1333 S 240	Zavkhan terrane, southwestern Mongolia.	Zavkhan terrane, southwestern Mongolia. I-type zircon				Archena zircon	2553.89	148.277	523.784		15.0634	0.188052	2.5632	5.21908	1.20279	21.0276	6.0963	68.8045	22.2211	90.2613	22.1091	237.219	28.9961	9250.84	48.6914	63.2511	55.2529	99.632	40.0265		4.78312	5.89183	0.107596	0.0178	0.0346783	0.00791309	0.133933	0.0383415	0.423412	0.134673	0.540487	0.130823	1.37121	0.165692
14	Prediction set	Archean detrital zircon			U1333 L 149	Zavkhan terrane, southwestern Mongolia.	Zavkhan terrane, southwestern Mongolia. I-type zircon				Archena zircon	2551.05	187.215	598.26	0.0798089	9.51315	0.0798531	0.74567	1.4314	0.365081	13.4354	4.43978	56.1662	21.3554	94.9687	21.0376	193.436	34.6714	12823.3	49.136	62.1	55.7495	97.7627	114.562		6.03921	6.72958	0.0679511	0.00517827	0.00951095	0.00240185	0.0855756	0.0279232	0.345638	0.129427	0.568675	0.124483	1.11812	0.198122
14	Prediction set	Archean detrital zircon			U1333 M 184	Zavkhan terrane, southwestern Mongolia.	Zavkhan terrane, southwestern Mongolia. I-type zircon				Archena zircon	2548.21	112.187	296.563		10.3929	0.0617524	1.24556	3.17659	0.679519	13.3912	3.27342	35.7608	10.8922	45.2422	10.4875	112.822	16.0671	9316.12	29.512	37.1616	33.4795	58.4691	39.9683		3.61892	3.33591	0.0742352	0.00864969	0.0211069	0.00447052	0.0852945	0.0205876	0.220066	0.0660131	0.270911	0.062056	0.652148	0.091812
14	Prediction set	Archean detrital zircon			U1333 S 251	Zavkhan terrane, southwestern Mongolia.	Zavkhan terrane, southwestern Mongolia. I-type zircon				Archena zircon	2542.64	233.469	1125.86		5.03337	0.138968	2.0763	4.78283	0.770261	28.8794	10.1173	123.055	43.3682	189.575	45.8328	510.195	63.5519	8743.38	63.5599	107.794	72.0848	169.41	84.9951		7.53124	12.6644	0.0359526	0.0144188	0.0317796	0.0050675	0.183945	0.0636307	0.757263	0.262838	1.13518	0.2712	2.9491	0.363154
14	Prediction set	Archean detrital zircon			U1333 S 232	Zavkhan terrane, southwestern Mongolia.	Zavkhan terrane, southwestern Mongolia. S-type zircon				Archena zircon	2538.56	210.398	458.582		4.47811	0.022207	1.24422	3.49732	0.609169	17.122	5.04511	52.8159	18.3344	73.9503	19.1255	210.047	27.7251	7754.6	23.8845	70.6633	27.0825	110.964	57.551		6.78703	5.1584	0.0319865	0.00864038	0.023238	0.00400769	0.109057	0.0317302	0.325021	0.111118	0.442816	0.113169	1.21415	0.158429
14	Prediction set	Archean detrital zircon			U1333 M 170	Zavkhan terrane, southwestern Mongolia.	Zavkhan terrane, southwestern Mongolia. I-type zircon				Archena zircon	2535.65	138.146	344.966		44.5009	0.145311	1.78751	3.46572	1.15482	15.9636	4.10927	36.4107	10.2999	43	10.9106	98.496	15.5888	8402.62	84.3858	70.7196	95.6708	110.987	30.8755		4.45631	3.88039	0.317864	0.0124133	0.0230281	0.00759753	0.101679	0.0258445	0.224066	0.0624234	0.257485	0.0645599	0.569341	0.0890787
14	Prediction set	Archean detrital zircon			U1333 M 164	Zavkhan terrane, southwestern Mongolia.	Zavkhan terrane, southwestern Mongolia. I-type zircon				Archena zircon	2526.51	130.199	837.612		4.24899	0.281182	3.30996	5.68775	1.94734	21.4498	7.67466	86.5888	30.0183	135.095	32.3636	303.467	49.9203	9059.29	66.6641	160.446	75.545	251.341	41.3838		4.19998	9.42196	0.0303499	0.0229858	0.0377923	0.0128115	0.136623	0.0482683	0.532854	0.181929	0.80895	0.191501	1.75415	0.285259
14	Prediction set	Archean detrital zircon			U1333 L 147	Zavkhan terrane, southwestern Mongolia.	Zavkhan terrane, southwestern Mongolia. I-type zircon				Archena zircon	2517.1	83.3624	170.507		7.50918		0.548456	0.87019	0.256089	5.38382	1.29664	16.2259	4.8697	26.8491	4.97653	59.6117	10.0506	11100.7	39.6176	43.932	44.8745	68.6901	48.231		2.68911	1.91796	0.053637	0.00380872	0.00578199	0.00168479	0.0342919	0.00815498	0.0998515	0.0295134	0.160773	0.0294469	0.344577	0.0574323
14	Prediction set	Archean detrital zircon			U1333 S 237	Zavkhan terrane, southwestern Mongolia.	Zavkhan terrane, southwestern Mongolia. I-type zircon				Archena zircon	2512.12	167.604	494.184	0.0151801	12.9616		0.786687	3.74537	0.707029	13.2792	4.87101	59.6995	20.3909	84.7925	21.6113	231.931	25.9932	8638.23	67.3238	68.5928	76.2383	107.142	91.8268		5.40657	5.55887	0.0925829	0.0054631	0.0248862	0.0046515	0.0845809	0.0306353	0.367381	0.123581	0.50774	0.127877	1.34064	0.148532
14	Prediction set	Archean detrital zircon			U1333 L 151	Zavkhan terrane, southwestern Mongolia.	Zavkhan terrane, southwestern Mongolia. I-type zircon				Archena zircon	2511.67	116.726	254.387		19.8947	0.0476765	0.441405	1.25702	0.463098	7.93225	2.44742	24.5523	7.20232	36.4668	8.41156	78.7268	15.245	11405.9	50.6045	53.694	57.3039	83.8621	75.1553		3.76536	2.86149	0.142105	0.00306531	0.00835231	0.0030467	0.0505239	0.0153926	0.151091	0.0436504	0.218364	0.0497725	0.455068	0.0871144
14	Prediction set	Archean detrital zircon			U1333 M 199	Zavkhan terrane, southwestern Mongolia.	Zavkhan terrane, southwestern Mongolia. S-type zircon				Archena zircon	2510.04	169.441	349.335		11.0805	0.04455	0.524948	2.13562	0.330447	9.20188	3.13604	34.5757	12.657	61.654	14.5169	161.874	22.5838	9214.48	45.5233	62.4041	51.5459	97.4343	82.0551		5.46583	3.92953	0.0791467	0.00364547	0.0141902	0.002174	0.0586107	0.0197235	0.212774	0.0767091	0.369186	0.0858986	0.935687	0.12905
14	Prediction set	Archean detrital zircon			U1333 M 227	Zavkhan terrane, southwestern Mongolia.	Zavkhan terrane, southwestern Mongolia. I-type zircon				Archena zircon	2509.46	214.279	816.083	0.0366942	11.5982	0.0333768	1.59992	3.62141	0.383669	28.2926	7.55202	90.9798	32.0253	131.45	29.2829	289.599	40.6565	10623	43.2335	59.4505	48.9517	92.812	81.9879		6.91224	9.17979	0.0828446	0.0111106	0.0240625	0.00252414	0.180208	0.047497	0.559876	0.194093	0.787123	0.173272	1.67398	0.232323
14	Prediction set	Archean detrital zircon			U1333 M 180	Zavkhan terrane, southwestern Mongolia.	Zavkhan terrane, southwestern Mongolia. I-type zircon				Archena zircon	2504.94	137.25	328.787		13.978		0.958859	1.64343	0.362734	11.3091	3.17737	36.3147	11.9061	51.0452	12.7596	116.784	16.5367	9866.06	74.117	117.864	83.9012	183.838	59.9697		4.42742	3.69839	0.0998428	0.00665875	0.0109198	0.00238641	0.0720323	0.0199835	0.223475	0.0721581	0.30566	0.0755004	0.675053	0.0944955
14	Prediction set	Archean detrital zircon			U1333 M 223	Zavkhan terrane, southwestern Mongolia.	Zavkhan terrane, southwestern Mongolia. S-type zircon				Archena zircon	2499.66	148.201	243.881		13.5349		0.425409	1.99489	0.250651	5.92226	2.0814	24.8015	8.50871	38.3667	9.20883	88.6689	13.9123	9049.57	28.2247	48.7387	31.9423	75.9398	70.7329		4.78069	2.74332	0.0966776	0.00295423	0.0132551	0.00164902	0.0377214	0.0130906	0.152625	0.0515679	0.229741	0.0544901	0.512537	0.0794989
14	Prediction set	Archean detrital zircon			U1214 L 269	Zavkhan terrane, southwestern Mongolia.	Zavkhan terrane, southwestern Mongolia. S-type zircon				Archena zircon	3698.92	157.257	566.043		6.99416	0.0650915	0.602094	2.67221	0.169109	11.4175	4.71069	55.1664	20.0547	84.5201	20.1408	179.954	30.2879	10627.2	111.045	168.774	133.358	345.994	112.269		5.0728	6.36718	0.0499583	0.00418121	0.0177555	0.00111256	0.0727226	0.029627	0.339485	0.121543	0.506109	0.119176	1.0402	0.173074
14	Prediction set	Archean detrital zircon			U1214 M 327	Zavkhan terrane, southwestern Mongolia.	Zavkhan terrane, southwestern Mongolia. I-type zircon				Archena zircon	3359.26	302.499	1001.96		18.9496	0.0404836	0.94518	3.1961	0.627408	22.5899	8.07444	105.278	39.2481	170.511	40.9524	414.452	59.0521	10183.8	54.8516	72.1812	64.7747	135.754	144.324		9.75803	11.2706	0.135354	0.00656375	0.0212366	0.00412768	0.143885	0.0507826	0.647867	0.237868	1.02102	0.242322	2.39567	0.33744
14	Prediction set	Archean detrital zircon			U1214 S 347	Zavkhan terrane, southwestern Mongolia.	Zavkhan terrane, southwestern Mongolia. I-type zircon				Archena zircon	3125.3	230.36	868.803		14.9937	0.256035	5.19118	6.62061	1.14495	28.4013	8.86105	95.1717	34.6381	147.181	33.1322	296.604	47.0514	10747.3	118.933	132.826	138.831	236.457	32.7084		7.43097	9.77281	0.107098	0.0360498	0.0439908	0.00753255	0.1809	0.0557299	0.585672	0.209928	0.881325	0.196049	1.71448	0.268865
14	Prediction set	Archean detrital zircon			U1214 M 321	Zavkhan terrane, southwestern Mongolia.	Zavkhan terrane, southwestern Mongolia. I-type zircon				Archena zircon	3023.23	166.315	914.723		13.448		0.474706	2.80911	0.831977	18.9493	6.77052	85.541	34.1886	148.849	35.7701	384.279	49.3429	9059.83	74.1906	81.8225	86.167	142.351	210.649		5.36499	10.2893	0.0960569	0.00329657	0.0186652	0.00547354	0.120696	0.0425819	0.526406	0.207204	0.891311	0.211658	2.22127	0.281959
14	Prediction set	Archean detrital zircon			U1214 M 304	Zavkhan terrane, southwestern Mongolia.	Zavkhan terrane, southwestern Mongolia. I-type zircon				Archena zircon	2952.45	139.723	436.888		6.95248		0.235989	0.581869	0.232991	7.78662	2.60331	41.4844	15.3742	72.289	16.7103	194.418	25.0299	8921.13	17.3087	31.2605	20.0325	53.5421	247.084		4.50721	4.91438	0.0496606	0.00163881	0.00386624	0.00153283	0.0495963	0.016373	0.255288	0.0931767	0.432868	0.0988773	1.1238	0.143028
14	Prediction set	Archean detrital zircon			U1214 M 314	Zavkhan terrane, southwestern Mongolia.	Zavkhan terrane, southwestern Mongolia. I-type zircon				Archena zircon	2938.55	396.239	2017.25		13.3439	0.197163	3.13987	6.72436	2.51717	45.2543	17.3996	212.127	79.9006	336.365	85.0932	868.427	107.215	9186.27	95.3869	134.195	110.322	229.148	99.105		12.7819	22.6913	0.0953136	0.0218047	0.0446801	0.0165603	0.288244	0.109432	1.30539	0.484246	2.01416	0.50351	5.01981	0.612657
14	Prediction set	Archean detrital zircon			U1214 M 309	Zavkhan terrane, southwestern Mongolia.	Zavkhan terrane, southwestern Mongolia. I-type zircon				Archena zircon	2752.81	228.341	1435.48	0.0522803	5.93223	0.356499	5.95595	10.4875	2.07105	57.7844	14.6653	170.799	54.8659	213.229	47.1451	445.602	52.8311	7984.95	47.5019	47.0852	54.4364	77.2681	44.9631		7.36583	16.1471	0.0423731	0.0413608	0.0696843	0.0136253	0.368053	0.0922347	1.05107	0.33252	1.27682	0.278965	2.57573	0.301892
14	Prediction set	Archean detrital zircon			U1214 M 296	Zavkhan terrane, southwestern Mongolia.	Zavkhan terrane, southwestern Mongolia. S-type zircon				Archena zircon	2749.6	284.019	680.978		7.17109	0.0724117	1.86057	3.04894	0.732609	15.4247	5.80307	67.5829	24.8793	111.11	26.2765	289.17	38.4123	7572.51	49.5112	67.9692	56.7301	111.464	58.4898		9.16189	7.66005	0.0512221	0.0129206	0.0202588	0.0048198	0.0982462	0.0364973	0.415895	0.150784	0.665327	0.155482	1.6715	0.219499
14	Prediction set	Archean detrital zircon			U1214 M 292	Zavkhan terrane, southwestern Mongolia.	Zavkhan terrane, southwestern Mongolia. S-type zircon				Archena zircon	2743.31	229.24	726.21		12.1639	0.133465	1.29498	3.68597	0.51557	17.0395	6.23814	75.0359	24.9655	100.017	24.4214	246.011	31.3561	7711.96	73.1483	109.48	83.7874	179.302	78.301		7.39483	8.16884	0.0868851	0.0089929	0.0244915	0.00339191	0.108532	0.0392336	0.46176	0.151306	0.598902	0.144505	1.42203	0.179178
14	Prediction set	Archean detrital zircon			U1214 S 365	Zavkhan terrane, southwestern Mongolia.	Zavkhan terrane, southwestern Mongolia. I-type zircon				Archena zircon	2735.3	159.311	586.779		15.0617	0.096968	1.29368	3.68596	0.775424	15.6263	5.31662	63.6352	22.7943	102.547	25.4077	253.432	35.7187	9168.11	105.124	150.982	120.366	246.858	66.4535		5.13905	6.60044	0.107584	0.00898388	0.0244914	0.00510148	0.0995307	0.0334379	0.391601	0.138147	0.614054	0.150342	1.46492	0.204107
14	Prediction set	Archean detrital zircon			U1214 M 281	Zavkhan terrane, southwestern Mongolia.	Zavkhan terrane, southwestern Mongolia. S-type zircon				Archena zircon	2724.91	205.757	514.516		8.76616		1.01595	2.22665	0.466932	11.042	3.48551	50.156	17.5736	75.6898	18.4883	184.033	23.2377	8059.1	41.4184	60.4142	47.3994	98.5642	71.894		6.63732	5.78759	0.0626154	0.00705519	0.014795	0.00307192	0.0703314	0.0219215	0.308652	0.106506	0.453232	0.109398	1.06378	0.132787
14	Prediction set	Archean detrital zircon			U1214 S 333	Zavkhan terrane, southwestern Mongolia.	Zavkhan terrane, southwestern Mongolia. I-type zircon				Archena zircon	2695.89	160.392	982.779		11.4845	0.287333	4.00955	8.16825	0.476223	32.7557	10.5402	110.774	39.3491	151.018	31.4475	279.636	42.5249	10077.7	158.771	174.94	181.437	283.692	41.1891		5.17393	11.0549	0.082032	0.0278441	0.0542741	0.00313304	0.208635	0.0662908	0.681686	0.238479	0.904298	0.18608	1.61639	0.243
14	Prediction set	Archean detrital zircon			U1214 M 285	Zavkhan terrane, southwestern Mongolia.	Zavkhan terrane, southwestern Mongolia. S-type zircon				Archena zircon	2693.61	241.165	522.916		18.3305		0.667897	3.16187	0.131689	10.269	4.14166	51.8188	18.0219	75.548	19.8826	211.991	26.032	8835.07	132.904	223.072	151.86	361.574	93.9738		7.77952	5.88207	0.130932	0.00463817	0.0210091	0.000866374	0.0654076	0.0260482	0.318885	0.109224	0.452383	0.117649	1.22538	0.148754
14	Prediction set	Archean detrital zircon			U1214 S 339	Zavkhan terrane, southwestern Mongolia.	Zavkhan terrane, southwestern Mongolia. I-type zircon				Archena zircon	2661.64	218.384	738.703		11.0599	0.0190927	0.827845	1.65807	0.140625	15.0865	4.82433	64.3503	25.8078	129.11	30.4277	273.406	43.7466	12694.8	83.7536	144.125	95.5482	232.07	116.543		7.04464	8.30937	0.0789993	0.00574892	0.0110171	0.000925166	0.0960923	0.0303417	0.396002	0.156411	0.773116	0.180046	1.58038	0.249981
14	Prediction set	Archean detrital zircon			U1214 M 291	Zavkhan terrane, southwestern Mongolia.	Zavkhan terrane, southwestern Mongolia. S-type zircon				Archena zircon	2653.26	174.285	307.354		2.94781		0.372775	0.637268	0.136111	5.51716	2.3116	30.2602	11.052	50.682	13.1047	141.941	17.9042	9086.76	3.64292	25.9886	4.15421	41.7747	128.66		5.62209	3.4573	0.0210558	0.00258872	0.00423434	0.000895466	0.0351411	0.0145383	0.186216	0.0669818	0.303485	0.0775424	0.82047	0.10231
14	Prediction set	Archean detrital zircon			U1214 M 283	Zavkhan terrane, southwestern Mongolia.	Zavkhan terrane, southwestern Mongolia. S-type zircon				Archena zircon	2644.64	353.011	823.684		7.11108		0.531408	2.52349	0.188062	15.3279	5.6166	77.1494	29.9928	127.521	32.2833	336.084	43.6908	8510.42	36.6067	64.7274	41.7267	103.86	175.752		11.3875	9.26529	0.0507935	0.00369034	0.0167674	0.00123725	0.0976298	0.0353245	0.474766	0.181774	0.7636	0.191026	1.94268	0.249662
14	Prediction set	Archean detrital zircon			U1214 M 311	Zavkhan terrane, southwestern Mongolia.	Zavkhan terrane, southwestern Mongolia. S-type zircon				Archena zircon	2612.38	113.851	242.041		7.44636	0.0331544	0.221161	1.39599	0.0894486	3.99175	1.85474	23.5772	8.60381	37.8728	9.48617	104.604	13.4457	9454.08	74.032	172.311	84.2519	274.665	123.496		3.67262	2.72262	0.0531883	0.00153584	0.00927567	0.000588477	0.0254251	0.011665	0.14509	0.0521443	0.226783	0.0561312	0.60465	0.0768325
14	Prediction set	Archean detrital zircon			U1214 M 316	Zavkhan terrane, southwestern Mongolia.	Zavkhan terrane, southwestern Mongolia. S-type zircon				Archena zircon	2601.39	342.044	1655.83		22.6713	0.288262	8.10718	17.1282	0.949759	67.9621	17.7614	204.315	67.3184	261.197	58.5258	545.715	66.7737	8932.66	274.706	226.708	312.458	360.565	37.1304		11.0337	18.6258	0.161938	0.0562998	0.113809	0.00624841	0.432879	0.111707	1.25733	0.40799	1.56405	0.346307	3.15442	0.381564
14	Prediction set	Archean detrital zircon			U1214 S 340	Zavkhan terrane, southwestern Mongolia.	Zavkhan terrane, southwestern Mongolia. S-type zircon				Archena zircon	2599.16	188.494	685.509		6.03847	0.0451806	1.5601	2.11477	0.236619	16.4257	6.04755	69.1857	25.9465	108.272	24.9343	226.999	32.3294	10570.2	43.8263	65.0691	49.8437	103.441	77.0624		6.08047	7.71101	0.0431319	0.010834	0.0140516	0.0015567	0.104622	0.0380349	0.425758	0.157251	0.648335	0.14754	1.31213	0.184739
14	Prediction set	Archean detrital zircon			U1214 L 265	Zavkhan terrane, southwestern Mongolia.	Zavkhan terrane, southwestern Mongolia. I-type zircon				Archena zircon	2576.62	146.604	650.515		6.14185	0.125805	2.27065	4.72322	1.36672	17.1957	5.05823	59.7011	21.7848	93.3413	24.1435	229.944	41.7697	9576.29	108.762	137.215	123.557	217.136	38.9324		4.72916	7.31738	0.0438703	0.0157684	0.0313835	0.0089916	0.109527	0.0318127	0.367391	0.132029	0.55893	0.142861	1.32916	0.238684
14	Prediction set	Archean detrital zircon			U1214 L 266	Zavkhan terrane, southwestern Mongolia.	Zavkhan terrane, southwestern Mongolia. I-type zircon				Archena zircon	2563.23	132.924	756.899		9.33751		0.502757	1.58672	0.391038	17.0197	5.14812	70.9977	25.8668	107.725	23.5732	205.79	32.5053	10820.4	40.971	43.0749	46.5136	67.9792	185.962		4.28788	8.51405	0.0666965	0.00349137	0.010543	0.00257262	0.108406	0.0323781	0.436909	0.156768	0.645058	0.139486	1.18953	0.185744
14	Prediction set	Archean detrital zircon			U1214 M 322	Zavkhan terrane, southwestern Mongolia.	Zavkhan terrane, southwestern Mongolia. I-type zircon				Archena zircon	2548.91	141.234	939.155		4.16217	0.100068	1.5967	5.40137	0.93592	22.2425	8.53036	104.544	36.6742	158.128	37.9428	393.315	50.1301	8489.85	35.2247	53.087	39.9616	83.5377	84.8305		4.55594	10.5642	0.0297298	0.0110882	0.0358895	0.00615737	0.141672	0.0536501	0.64335	0.222268	0.946874	0.224514	2.27349	0.286458
14	Prediction set	Archean detrital zircon			U1214 S 361	Zavkhan terrane, southwestern Mongolia.	Zavkhan terrane, southwestern Mongolia. I-type zircon				Archena zircon	2546.97	187.432	1121.08	0.067876	6.17488	0.33928	6.91587	9.26081	0.815242	38.2959	11.1186	131.564	42.3556	167.263	37.3221	358.775	43.006	8554.08	64.4788	49.1648	73.1427	77.3354	33.23		6.04618	12.6106	0.0441063	0.0480269	0.0615336	0.00536343	0.243923	0.0699281	0.809623	0.256701	1.00158	0.220841	2.07384	0.245748
14	Prediction set	Archean detrital zircon			U1214 M 298	Zavkhan terrane, southwestern Mongolia.	Zavkhan terrane, southwestern Mongolia. S-type zircon				Archena zircon	2546.31	103.521	207.802		6.76831		0.268735	0.918818	0.169556	4.30771	1.05531	18.0058	6.31753	29.672	6.92667	83.6678	11.3358	9134.38	35.4418	115.853	40.2027	182.211	86.5986		3.33937	2.33748	0.0483451	0.00186621	0.0061051	0.0011155	0.0274376	0.00663718	0.110805	0.0382881	0.177676	0.0409862	0.483629	0.0647758
14	Prediction set	Archean detrital zircon			U1214 M 310	Zavkhan terrane, southwestern Mongolia.	Zavkhan terrane, southwestern Mongolia. S-type zircon				Archena zircon	2532.27	299.182	994.496		13.213	0.125219	2.58637	7.50037	0.125767	37.0392	10.5776	120.787	37.9822	150.19	32.3073	331.412	38.4787	10137.8	323.868	218.341	367.118	342.432	62.8056		9.65104	11.1867	0.0943786	0.0179609	0.0498364	0.000827412	0.235919	0.0665256	0.743307	0.230195	0.89934	0.191168	1.91567	0.219878
14	Prediction set	Archean detrital zircon			U1214 S 352	Zavkhan terrane, southwestern Mongolia.	Zavkhan terrane, southwestern Mongolia. I-type zircon				Archena zircon	2529.98	161.126	549.176	0.017378	5.61436		1.15888	1.89859	0.431426	12.4169	3.78919	54.1928	19.9507	85.8388	22.2285	218.286	33.653	8966.04	33.9352	69.4639	38.4626	108.892	75.3067		5.19762	6.17746	0.0401026	0.00804779	0.0126152	0.00283833	0.0790887	0.0238314	0.333494	0.120913	0.514005	0.131529	1.26177	0.192303
14	Prediction set	Archean detrital zircon			U1214 S 348	Zavkhan terrane, southwestern Mongolia.	Zavkhan terrane, southwestern Mongolia. I-type zircon				Archena zircon	2519.35	228.358	707.159		18.2131	0.0879862	1.21535	2.31545	0.419082	17.1122	5.79463	70.4194	27.6852	121.221	26.8951	246.622	39.5339	13388.8	224.196	75.5152	253.973	118.126	88.3544		7.3664	7.95455	0.130093	0.00843993	0.0153851	0.00275712	0.108995	0.0364442	0.43335	0.167789	0.725875	0.159143	1.42556	0.225908
14	Prediction set	Archean detrital zircon			U1214 M 277	Zavkhan terrane, southwestern Mongolia.	Zavkhan terrane, southwestern Mongolia. I-type zircon				Archena zircon	2513.29	150.781	866.041		5.34537	0.0375686	1.52613	4.37291	0.821187	26.1664	7.19011	86.9322	30.1813	122.901	28.1716	269.729	35.9321	8546.64	98.9724	148.458	112.084	231.945	76.8422		4.86391	9.74175	0.0381812	0.0105981	0.0290559	0.00540254	0.166665	0.0452208	0.534967	0.182917	0.735937	0.166696	1.55913	0.205327
14	Prediction set	Archean detrital zircon			U1214 L 268	Zavkhan terrane, southwestern Mongolia.	Zavkhan terrane, southwestern Mongolia. I-type zircon				Archena zircon	2510.98	189.012	695.618		22.0915	0.205232	2.37779	3.92276	0.786842	21.372	6.06832	67.5205	22.2443	101.781	24.6157	236.161	41.5797	10440.2	199.636	208.061	226.058	324.915	45.6089		6.09715	7.82473	0.157796	0.0165124	0.0260648	0.00517659	0.136127	0.0381655	0.415511	0.134814	0.609464	0.145655	1.36509	0.237598
14	Prediction set	Archean detrital zircon			U1214 M 320	Zavkhan terrane, southwestern Mongolia.	Zavkhan terrane, southwestern Mongolia. S-type zircon				Archena zircon	2510.32	108.197	190.588		12.5261		0.43604	1.20414	0.314716	4.85809	1.23344	16.5379	6.29802	31.7027	8.36456	104.53	15.7952	10492.8	44.9078	110.056	50.8496	171.845	51.6617		3.49022	2.14385	0.0894722	0.00302805	0.00800094	0.0020705	0.0309433	0.00775752	0.101772	0.0381698	0.189837	0.0494944	0.604218	0.0902585
14	Prediction set	Archean detrital zircon			U1214 M 330	Zavkhan terrane, southwestern Mongolia.	Zavkhan terrane, southwestern Mongolia. I-type zircon				Archena zircon	2505.79	169.223	682.917	0.0320894	19.4923		2.10527	2.28304	0.638606	16.248	5.41822	70.7904	26.0951	111.297	26.0495	271.711	40.5054	10436.4	165.004	225.85	186.794	352.329	64.6324		5.4588	7.68186	0.139231	0.0146199	0.0151697	0.00420136	0.103491	0.0340769	0.435633	0.158152	0.666446	0.154139	1.57058	0.231459
14	Prediction set	Archean detrital zircon			U1214 M 301	Zavkhan terrane, southwestern Mongolia.	Zavkhan terrane, southwestern Mongolia. I-type zircon				Archena zircon	2505.7	255.301	1486.57	0.0386036	13.3859	0.301502	7.09193	8.21871	3.46523	55.1767	14.7324	160.95	53.6373	207.048	47.8421	487.33	56.7706	7607.61	188.102	193.634	212.941	302.067	42.2781		8.23551	16.7218	0.0956135	0.0492495	0.0546094	0.0227976	0.351444	0.0926568	0.990459	0.325074	1.23981	0.283089	2.81694	0.324403
14	Prediction set	Archean detrital zircon			U1214 L 46	Zavkhan terrane, southwestern Mongolia.	Zavkhan terrane, southwestern Mongolia. I-type zircon				Archena zircon	3427.78	144.317	1010.6	0.0768158	4.28698	0.0849331	1.24951	2.17831	0.936359	20.6217	8.25248	99.4837	38.8826	163.965	40.1526	410.12	47.8235	7945.41	41.3884	61.0236	49.0419	116.706	125.288		4.65538	11.3679	0.0306213	0.00867718	0.0144739	0.00616026	0.131348	0.0519024	0.612207	0.235652	0.981825	0.237589	2.37064	0.273277
[truncated: 398 more rows]
[truncated: 11 more columns]

## Sheet: Sample locations
Citation	Type	Sample Location	Latitude	Longtitude
Burnham and Berry (2017)	S-type zircon	Numbla Vale Monzogranite	-36.659	148.819
Burnham and Berry (2017)	S-type zircon	Cootralantra Granodiorite	-36.1756	148.711
Burnham and Berry (2017)	S-type zircon	Green Hills Granodiorite	-35.8	148.2
Burnham and Berry (2017)	S-type zircon	Jillamatong Granodiorite	-36.5314	148.6
[truncated: 66 more rows]

## Sheet: Reference materials
Contents (ppm)																					1 sigma error																				Minimum detection limits (99% confidence).
[truncated: 78 more rows]
[truncated: 10 more columns]
