# Supplementary material for: Sediment subduction in Hadean revealed by machine learning
Source: Proc Natl Acad Sci U S A. 2024 Jul 8;121(30):e2405160121. doi: 10.1073/pnas.2405160121 (PMC11287277; doi:10.1073/pnas.2405160121)
Supplement: Supplementary file 4 — Dataset S03 (XLSX) [file pnas.2405160121.sd03.xlsx]

## Sheet: Global zircon
SAMPLE NAME	P (μmol/g)	Ce (μmol/g)	Sm (μmol/g)	Eu (μmol/g)	Dy (μmol/g)	Lu (μmol/g)	Y (μmol/g)	Th (μmol/g)	U (μmol/g)	Time-corrected Th (μmol/g)	Time-corrected U (μmol/g)	REE+Y	LOCATION	AREA	Age(Ma)
callen\050215\ amr-001	7.1522	0.103759	0.0586334	0.02443	0.877051	0.55784	18.4088	0.858026	0.794649	0.873447	0.848426	20.0305	WE	WE	359.866
callen\050215\ amr-002	6.11393	0.168766	0.0126193	0.00308265	0.209149	0.144994	4.81482	0.401933	0.107478	0.441631	0.149422	5.35343	WE	WE	1902.8
callen\050215\ amr-004	6.76558	0.0608113	0.0367796	0.00361529	0.637866	0.281648	12.3731	0.359985	0.797754	0.411574	1.29629	13.3938	WE	WE	2705.6
callen\050215\ amr-007	4.97015	0.0414247	0.0244653	0.0122567	0.426432	0.300441	8.68122	0.947938	0.929543	0.958491	0.970704	9.48624	WE	WE	223.671
callen\050215\amr-009	5.54367	0.0328391	0.020604	0.00135874	0.172364	0.218879	4.61245	0.080731	0.578542	0.0915405	0.908497	5.05849	WE	WE	2538.58
callen\050215\amr-010	7.34349	0.127398	0.0235661	0.00378428	0.417156	0.218748	7.87772	0.129822	0.18187	0.131244	0.189815	8.66837	WE	WE	220.163
callen\050215\amr-011	15.9931	0.0915337	0.0262562	0.00716071	0.744429	0.544462	16.3095	0.319782	0.882373	0.362298	1.38093	17.7234	WE	WE	2521.75
callen\050215\amr-014	16.52	0.0560965	0.00902111	0.00204736	0.416634	0.38112	10.0028	0.537518	2.33416	0.61122	3.70816	10.8677	WE	WE	2595.86
callen\050215\amr-017	7.0035	0.100458	0.0471911	0.0215352	0.887516	0.594082	18.556	0.820553	0.77392	0.835567	0.827165	20.2068	WE	WE	366.32
callen\050215\amr-018	6.10485	0.0679484	0.0103405	0.00539612	0.23284	0.222352	5.37711	0.119897	0.218964	0.122177	0.234576	5.91599	WE	WE	380.639
callen\050215\amr-020	7.18321	0.0818832	0.0166789	0.00242048	0.372288	0.208154	7.47844	0.248274	0.598569	0.282763	0.95714	8.15986	WE	WE	2627.81
callen\050215\amr-021	4.51357	0.0768719	0.0358011	0.0155042	0.512171	0.299669	10.3095	0.30937	0.351107	0.315121	0.375619	11.2495	WE	WE	372.128
callen\050215\amr-023	4.78958	0.0960353	0.0320448	0.0140261	0.482779	0.37078	10.3871	0.313682	0.415365	0.319573	0.444636	11.3828	WE	WE	375.892
callen\050215\amr-028	5.05386	0.0733291	0.0123001	0.00607179	0.237387	0.320645	6.0086	0.136717	0.338955	0.139258	0.362614	6.65833	WE	WE	372.052
callen\050215\amr-029	6.59341	0.143132	0.0139158	0.00284261	0.208619	0.127972	4.50204	0.162826	0.11992	0.179164	0.167604	4.99852	WE	WE	1931.66
callen\050215\amr-030	4.94845	0.269068	0.0143935	0.00347298	0.261888	0.213937	5.94584	0.302111	0.464744	0.345206	0.753335	6.7086	WE	WE	2693.86
callen\050215\amr-032	3.95001	0.0652933	0.020604	0.00169993	0.16239	0.259164	4.26299	0.101392	0.437871	0.11475	0.682328	4.77214	WE	WE	2500.25
callen\050215\amr-033	27.2255	0.389436	0.0303403	0.00536933	1.70413	0.936682	37.4619	0.925507	2.13539	0.931494	2.19646	40.5279	WE	WE	130.266
callen\050215\amr-035	3.58274	0.0870348	0.0332412	0.0135172	0.456207	0.315916	9.36754	0.292723	0.336375	0.298229	0.360114	10.2735	WE	WE	376.483
callen\050215\amr-036	6.30136	0.126199	0.016028	0.00568098	0.676617	0.303464	12.9874	0.243967	0.607609	0.245882	0.627795	14.1154	WE	WE	157.976
callen\050215\amr-037	3.3938	0.0960822	0.0108028	0.00505755	0.227922	0.283331	5.84327	0.17522	0.384927	0.178463	0.411688	6.46646	WE	WE	370.467
callen\050215\amr-038	4.83679	0.116785	0.0146013	0.00279558	0.147388	0.073407	2.86359	0.0706177	0.10088	0.0774587	0.139359	3.21856	WE	WE	1867.94
callen\050215\amr-039	2.91364	0.0619571	0.00817165	0.00353126	0.155346	0.155533	3.59581	0.099411	0.173945	0.101312	0.186411	3.98035	WE	WE	382.733
callen\050215\amr-040	8.0302	0.122287	0.0636544	0.0114898	0.704971	0.337715	12.9646	0.523484	0.526399	0.533099	0.56274	14.2048	WE	WE	367.68
callen\050215\amr-042	4.5818	0.0740901	0.00647855	0.00144433	0.156248	0.118338	3.45588	0.194815	0.60011	0.221367	0.950532	3.81248	WE	WE	2581.23
callen\050215\amr-045	3.1112	0.0826472	0.0215937	0.00913007	0.340309	0.264691	7.06316	0.286797	0.384091	0.292114	0.410837	7.78153	WE	WE	371.106
callen\050215\amr-046	3.43123	0.0738474	0.00950488	0.00409721	0.19733	0.214773	4.73962	0.117392	0.233547	0.119643	0.250324	5.23917	WE	WE	383.697
callen\050215\amr-047	10.2611	0.566109	0.0127163	0.00213698	0.546379	0.731488	16.9214	1.36296	1.19469	1.38025	1.25387	18.7802	WE	WE	254.599
callen\050215\amr-048	3.92989	0.065749	0.0295733	0.0115322	0.390522	0.235104	7.63484	0.204667	0.24991	0.208536	0.267629	8.36732	WE	WE	378.375
callen\050215\amr-049	3.90736	0.0659368	0.00809887	0.00392353	0.169158	0.190324	4.13944	0.100977	0.207349	0.102904	0.222175	4.57688	WE	WE	381.813
callen\050215\amr-051	4.12458	0.11486	0.0749815	0.00317343	1.44322	0.489592	26.4618	0.30784	0.658516	0.311325	0.688097	28.5877	WE	WE	227.455
callen\050215\amr-052	5.7302	0.0951716	0.00686704	0.00136226	0.194577	0.231989	4.83583	0.350599	1.77141	0.399111	2.82694	5.3658	WE	WE	2618.09
callen\050215\amr-053	7.72291	0.201584	0.0694599	0.0214373	0.754175	0.331649	13.2205	0.105254	0.107041	0.120172	0.172931	14.5988	WE	WE	2677.74
callen\050215\amr-054	7.66487	0.0850934	0.0183278	0.00226686	0.396478	0.222436	7.97848	0.318236	0.78535	0.362307	1.25385	8.70308	WE	WE	2620.17
callen\050215\amr-055	7.88141	0.123333	0.0628066	0.0107111	0.63559	0.302976	11.7708	0.523541	0.529359	0.533606	0.567479	12.9062	WE	WE	384.718
callen\050215\amr-056	10.5208	0.146419	0.0411908	0.00469626	0.554755	0.29737	10.5139	0.425544	0.50828	0.433538	0.544106	11.5583	WE	WE	375.979
callen\050215\amr-057	3.91718	0.0980814	0.0130565	0.00575579	0.267783	0.297603	6.54938	0.162793	0.333853	0.165826	0.357205	7.23166	WE	WE	372.901
callen\050215\amr-058	3.04723	0.0307998	0.020604	0.00141692	0.0806154	0.0929824	1.84237	0.0638573	0.27615	0.0713721	0.409539	2.06878	WE	WE	2247.6
callen\050215\amr-061	10.8608	0.194687	0.0232372	0.00929897	0.535822	0.383702	11.9015	0.718324	0.93126	0.804935	1.39506	13.0482	WE	WE	2299.83
callen\050215\amr-062	3.74668	0.0729395	0.0324195	0.0130116	0.417645	0.273613	8.53337	0.263734	0.321069	0.268559	0.343153	9.343	WE	WE	366.239
callen\050215\amr-064	7.59118	0.0631391	0.0152994	0.00276138	0.325879	0.180934	6.70113	0.21211	0.532112	0.240401	0.834052	7.28915	WE	WE	2529.44
callen\050215\amr-065	7.35038	0.111081	0.0196566	0.00355093	0.32055	0.19237	6.29702	0.337284	0.448868	0.343681	0.480786	6.94423	WE	WE	379.543
callen\050215\amr-066	4.37619	0.10797	0.013386	0.00516486	0.223955	0.250086	5.53072	0.260179	0.540556	0.265046	0.57851	6.13128	WE	WE	374.418
callen\050215\amr-068	5.24132	0.0801266	0.0246387	0.00972919	0.404754	0.314076	8.70539	0.235501	0.332047	0.239819	0.354937	9.53871	WE	WE	367.095
callen\050215\amr-069	3.72059	0.0865757	0.00941657	0.00428866	0.165009	0.159212	3.79502	0.162052	0.320566	0.165093	0.343137	4.21953	WE	WE	375.553
callen\050215\amr-072	11.9294	0.503848	0.0473891	0.0197935	1.24392	0.681759	24.9139	0.567308	0.295864	0.574223	0.310024	27.4106	WE	WE	244.756
callen\050215\amr-073	4.80448	0.111222	0.0430629	0.0160422	0.661576	0.536666	14.9437	0.520732	0.610981	0.530367	0.653452	16.3123	WE	WE	370.404
callen\050215\amr-074	9.64218	0.285749	0.0216662	0.00382142	0.502193	0.363662	11.1198	0.446598	0.421464	0.452147	0.441971	12.2969	WE	WE	249.438
callen\050215\amr-078	10.6758	0.383299	0.0445166	0.00989111	1.66082	0.817616	33.0235	0.742503	1.39034	0.747817	1.4333	35.9396	WE	WE	144.076
callen\050215\amr-080	2.21231	0.0321586	0.020604	0.00183839	0.0803412	0.12158	2.01549	0.0391981	0.511854	0.044624	0.817011	2.27201	WE	WE	2619.05
callen\050215\amr-082	7.03528	0.100184	0.0192375	0.00207563	0.387351	0.224086	7.99515	0.387086	1.01399	0.440684	1.61877	8.72808	WE	WE	2619.83
callen\050215\amr-084	2.0967	0.0255265	0.020604	0.0031525	0.0938304	0.102448	2.38271	0.0526065	0.399575	0.0531755	0.41684	2.62827	WE	WE	217.336
callen\050215\amr-085	3.64043	0.0772739	0.0112922	0.00521194	0.218518	0.250585	5.18154	0.132988	0.282507	0.135448	0.30214	5.74442	WE	WE	370.311
callen\050215\amr-087	6.14324	0.0725248	0.0245958	0.0110618	0.390249	0.279208	8.24573	0.206615	0.261097	0.210472	0.279393	9.02337	WE	WE	373.634
callen\050215\amr-090	3.80912	0.0973958	0.0331061	0.0139915	0.458174	0.317963	9.62412	0.294214	0.362045	0.29981	0.387857	10.5447	WE	WE	380.612
callen\050215\amr-092	6.36031	0.132571	0.0193669	0.0075051	0.382466	0.47226	10.1687	0.255972	0.554558	0.260746	0.593387	11.1829	WE	WE	373.305
callen\050215\amr-093	3.69867	0.0855463	0.0316309	0.0134995	0.43411	0.288434	8.75898	0.238097	0.279928	0.242663	0.300039	9.6122	WE	WE	383.753
callen\050215\amr-094	7.27243	0.349035	0.0553725	0.00223596	1.21331	0.538018	22.972	0.440896	0.636062	0.445785	0.664134	25.1299	WE	WE	222.808
callen\050215\amr-095	4.80417	0.062885	0.0108494	0.00480062	0.215064	0.214645	5.16058	0.112546	0.216906	0.114714	0.232558	5.66882	WE	WE	385.556
callen\050215\amr-097	4.90129	0.0680724	0.0125049	0.0016718	0.277961	0.178818	5.67822	0.226282	0.660017	0.257382	1.04975	6.21725	WE	WE	2601.53
callen\050215\amr-098	7.24855	0.166095	0.0352252	0.00202653	0.577239	0.283769	10.5021	0.254872	0.360358	0.257722	0.376375	11.5664	WE	WE	224.65
callen\050215\amr-100	5.68096	0.0951948	0.023363	0.0102539	0.410294	0.324611	8.65151	0.275688	0.367568	0.280874	0.393507	9.51523	WE	WE	376.456
callen\050215\amr-104	4.21201	0.0652064	0.0113973	0.00534541	0.205913	0.243846	4.83974	0.117634	0.240513	0.119821	0.257301	5.37145	WE	WE	372.073
callen\050215\amr-107	8.14465	0.100812	0.0408511	0.00711216	0.480437	0.240826	9.17523	0.31212	0.366935	0.318016	0.39293	10.0453	WE	WE	378.029
callen\050215\amr-111	10.9532	0.287655	0.0245985	0.00475584	1.01688	0.554281	20.5523	0.93942	2.59431	0.94572	2.67056	22.4404	WE	WE	135.031
callen\050215\amr-112	6.46497	0.128279	0.0154399	0.00265021	0.313432	0.21102	6.37855	0.357056	0.516246	0.363902	0.55333	7.04937	WE	WE	383.695
callen\050215\amr-114	7.59653	0.325858	0.0700183	0.00250744	1.07712	0.441996	18.6083	0.358693	0.407674	0.362775	0.426069	20.5258	WE	WE	228.637
callen\050215\amr-115	10.4011	0.0769443	0.00879417	0.0031525	0.26356	0.292193	5.89765	0.647482	1.44155	0.737484	2.30584	6.5423	WE	WE	2629.37
callen\050215\amr-118	4.3575	0.0774492	0.0085885	0.0022141	0.127361	0.0916633	2.67148	0.019369	0.0308316	0.0212143	0.0423637	2.97875	WE	WE	1838.44
callen\050215\amr-119	5.40633	0.134562	0.00732281	0.00135551	0.191291	0.191019	4.40536	0.527436	1.25108	0.538104	1.34552	4.93091	WE	WE	404.538
callen\050215\amr-120	24.1946	0.505261	0.0214426	0.00578657	0.908361	0.66683	21.6196	0.42951	0.474246	0.434762	0.497008	23.7273	WE	WE	245.559
callen\050215\amr-121	1.63694	0.0565369	0.00472178	0.00199762	0.0868642	0.10789	2.15559	0.0800223	0.194197	0.0815113	0.207766	2.4136	WE	WE	372.47
callen\050215\amr-122	7.65407	0.049586	0.0373798	0.00217564	0.557605	0.224702	10.0888	1.04543	1.92311	1.14743	2.66281	10.9602	WE	WE	1880.64
callen\050215\amr-123	8.38741	0.0846581	0.0421572	0.0174512	0.463713	0.258545	8.74379	0.210822	0.358172	0.239421	0.566011	9.61031	WE	WE	2569.84
callen\050215\amr-124	6.53071	0.109328	0.0363507	0.0156193	0.399577	0.228004	7.49787	0.105662	0.0712587	0.107529	0.076007	8.28675	WE	WE	353.891
callen\050215\amr-125	9.88121	0.429539	0.0386416	0.00918473	0.512937	0.257655	9.55684	0.392706	0.453635	0.448233	0.731974	10.8048	WE	WE	2671.78
callen\050215\amr-127	8.38921	0.123475	0.069075	0.0115563	0.678398	0.32386	12.3612	0.506101	0.495743	0.515904	0.531692	13.5675	WE	WE	387.583
callen\050215\amr-128	8.3644	0.0755268	0.0301654	0.0132485	0.372937	0.220917	7.25159	0.109877	0.156601	0.122394	0.229238	7.96438	WE	WE	2179.38
callen\050215\amr-129	2.07182	0.0426489	0.020604	0.00148267	0.0615829	0.0705784	1.53752	0.0575925	0.122041	0.058846	0.131908	1.73442	WE	WE	434.957
callen\050215\amr-130	13.6958	0.290828	0.0659267	0.0227498	1.16137	0.712972	24.1898	0.976727	0.50917	0.989385	0.534873	26.4437	WE	WE	260.129
callen\050215\amr-131	8.17962	0.114108	0.0479012	0.00770219	0.533249	0.273184	9.84495	0.430693	0.499972	0.439057	0.536313	10.8211	WE	WE	388.568
callen\050215\amr-132	41.1007	0.515093	0.0632377	0.0126326	3.15072	1.52337	64.3893	1.66839	2.62313	1.67957	2.70018	69.6544	WE	WE	134.921
callen\050215\amr-133	11.3323	0.388807	0.0293825	0.00574162	1.58581	0.825908	33.2166	0.655774	1.67005	0.660232	1.71965	36.0522	WE	WE	136.854
callen\050215\amr-135	5.92516	0.0952178	0.00936041	0.00293338	0.173579	0.0981434	3.40109	0.0346207	0.0652405	0.037818	0.0887717	3.78032	WE	WE	1784.54
callen\050215\amr-137	6.27597	0.180779	0.0317239	0.00814512	0.36902	0.147831	6.72225	1.08833	0.847157	1.19511	1.17518	7.45975	WE	WE	1890.79
callen\050215\amr-138	7.63734	0.066278	0.0188591	0.00186033	0.286984	0.130667	5.49141	0.840118	1.39642	0.922238	1.93475	5.99606	WE	WE	1884.07
callen\050215\amr-139	4.93815	0.0947389	0.00815362	0.0016325	0.127294	0.0812603	2.78501	0.0641251	0.153371	0.0729904	0.244656	3.09809	WE	WE	2616
callen\050215\amr-140	4.67764	0.0909904	0.00767264	0.0031525	0.164282	0.133692	3.6636	0.243794	0.701603	0.275653	1.08915	4.06339	WE	WE	2481.23
callen\050215\amr-141	5.48487	0.103859	0.022104	0.00617584	0.498623	0.316987	9.14644	0.394888	0.441208	0.399489	0.461519	10.0942	WE	WE	234.015
callen\050215\amr-142	3.01988	0.0731021	0.020604	0.00174686	0.0968896	0.109644	2.31703	0.128982	0.161681	0.146868	0.258306	2.61902	WE	WE	2623.47
callen\050215\amr-144	5.48684	0.0695086	0.0235804	0.00750897	0.380248	0.240656	7.97625	0.442264	0.950602	0.511277	1.61998	8.69775	WE	WE	2929.37
callen\050215\amr-145	7.14825	0.106195	0.0122938	0.00267673	0.257795	0.169346	5.1914	0.275968	0.37354	0.281378	0.400931	5.73971	WE	WE	392.238
callen\050215\amr-146	9.31548	0.118352	0.0629935	0.0126028	0.855156	0.426714	16.586	0.792889	0.739768	0.808535	0.794344	18.0618	WE	WE	394.775
callen\050215\amr-148	6.95339	0.159025	0.0161102	0.00300691	0.213256	0.121217	4.4773	0.366142	0.214808	0.401971	0.297724	4.98991	WE	WE	1886.03
callen\050215\amr-149	6.49813	0.0721562	0.0593734	0.0167534	0.763253	0.328679	13.3181	0.200806	0.195391	0.202989	0.203869	14.5583	WE	WE	218.421
CALLEN\011025\GR8-001	34.399	0.00499872	0.0241342	0.00156126	0.816378	0.291345	13.9915	0.261088	1.08495	0.272728	1.26248	15.1299	WE	WE	881.192
CALLEN\011025\GR8-006	29.0499	0.0369256	0.0190116	0.0031525	0.773745	0.40661	14.8112	0.918855	3.50947	0.963231	4.13307	16.0506	WE	WE	952.83
CALLEN\011025\GR8-015	10.8863	0.059215	0.0142199	0.00273204	0.303207	0.221932	6.38036	0.268604	0.586739	0.275481	0.642101	6.98167	WE	WE	510.725
CALLEN\011025\GR8-019	15.5661	0.0133323	0.0173636	0.00187971	0.465768	0.321853	9.64129	0.470127	4.57594	0.529551	6.99652	10.4615	WE	WE	2404.58
CALLEN\011025\GR8-020	34.1421	0.00475769	0.0220895	0.00322955	0.769433	0.181901	11.7231	0.226849	2.46018	0.232135	2.67232	12.7045	WE	WE	465.278
CALLEN\011025\GR8-021	11.2395	0.0628912	0.0195386	0.00258979	0.3981	0.216543	7.69594	0.239594	0.377446	0.250195	0.438729	8.39561	WE	WE	874.696
CALLEN\011025\GR8-023	9.32723	0.0714694	0.0313632	0.00165189	0.508762	0.217122	9.17657	1.14672	0.996174	1.20536	1.18403	10.0069	WE	WE	1007.48
CALLEN\011025\GR8-027	4.18289	0.0647312	0.0585983	0.00273082	0.968153	0.38696	17.1387	0.728312	1.0253	0.769255	1.23891	18.6198	WE	WE	1104.91
CALLEN\011025\GR8-034	24.376	0.0152923	0.0335979	0.00320363	0.738073	0.389808	14.1485	0.611135	1.0175	0.645755	1.23121	15.3285	WE	WE	1113.18
CALLEN\011025\GR8-039	5.14406	0.0281786	0.00331314	0.0027799	0.150648	0.10223	3.10227	0.422372	0.725436	0.440983	0.842717	3.38942	WE	WE	871.125
CALLEN\011025\GR8-041	7.43015	0.0401059	0.0104028	0.00160649	0.277054	0.173306	5.57411	0.290453	0.718632	0.298854	0.794929	6.07658	WE	WE	576.043
CALLEN\011025\GR8-044	7.00974	0.12147	0.0230409	0.00390194	0.428989	0.279329	8.73041	0.916428	1.52029	0.998328	2.04815	9.58714	WE	WE	1729.25
CALLEN\011025\GR8-045	5.80546	0.408476	0.0329525	0.0103976	0.516535	0.348717	10.6213	2.64603	1.66706	2.76121	1.93321	11.9383	WE	WE	860.757
CALLEN\011025\GR8-046	29.1101	0.0233192	0.0317499	0.00197838	1.04033	0.552861	19.978	0.57543	1.44064	0.604896	1.71272	21.6282	WE	WE	1008.89
CALLEN\011025\GR8-049	8.00997	0.120274	0.0232005	0.00465747	0.55323	0.398862	11.5914	1.02472	1.70167	1.17256	2.7749	12.6916	WE	WE	2722.6
CALLEN\011025\GR8-051	14.9891	0.0249358	0.0348367	0.00133551	0.651609	0.263666	11.5757	0.507905	0.730823	0.539219	0.898835	12.5521	WE	WE	1208.64
CALLEN\011025\GR8-052	6.18066	0.139639	0.0268096	0.00330713	0.747214	0.492105	15.2562	1.82001	3.90163	1.97253	5.16014	16.6653	WE	WE	1625.8
CALLEN\011025\GR8-053	14.6362	0.00688677	0.0200183	0.00170876	0.661265	0.218223	11.0825	0.205002	2.49341	0.2102	2.72649	11.9906	WE	WE	505.847
CALLEN\011025\GR8-054	16.6867	0.0354035	0.0420717	0.00298797	0.703567	0.290617	12.5725	0.723427	0.666396	0.760454	0.792189	13.6471	WE	WE	1008.41
CALLEN\011025\GR8-060	26.8001	0.00608628	0.0290378	0.00226468	1.15895	0.413635	19.8632	0.230705	0.615808	0.242099	0.727809	21.4732	WE	WE	973.919
CALLEN\011025\GR8-064	5.33839	0.0455283	0.00885998	0.00171289	0.192178	0.180283	4.34111	0.193102	1.55126	0.198642	1.71466	4.76967	WE	WE	571.426
CALLEN\011025\GR8-067	10.5649	0.136661	0.0290525	0.0102003	0.584782	0.406695	12.1271	0.469654	0.691858	0.531151	1.07502	13.2945	WE	WE	2485.86
CALLEN\011025\GR8-070	23.205	0.0027866	0.0157493	0.0031525	0.769449	0.321982	13.8009	0.165007	2.81703	0.168934	3.06491	14.914	WE	WE	475.175
CALLEN\011025\GR8-071	5.68442	0.130568	0.0121451	0.00369392	0.186107	0.201972	4.38267	0.234118	0.721346	0.255729	0.981372	4.91716	WE	WE	1783.69
CALLEN\011025\GR9-002	43.2044	0.00734097	0.0263697	0.00204808	0.885227	0.512241	17.4181	0.571222	2.93684	0.625763	4.03814	18.8513	WE	WE	1842.29
CALLEN\011025\GR9-006	14.4912	0.171592	0.0158498	0.00496027	0.436347	0.551311	10.7319	0.426756	0.610037	0.444572	0.703372	11.9119	WE	WE	826.274
CALLEN\011025\GR9-007	7.7556	0.0792089	0.0154008	0.00378029	0.297039	0.243995	6.45996	2.0841	2.35249	2.2582	3.10859	7.09938	WE	WE	1620.88
CALLEN\011025\GR9-012	12.0897	0.124872	0.0156977	0.00339043	0.328704	0.257225	7.05025	0.308636	0.377735	0.321244	0.434266	7.78014	WE	WE	808.867
CALLEN\011025\GR9-014	13.4695	0.0569309	0.0395641	0.00310644	0.781516	0.258385	13.1048	0.760387	0.422331	0.799165	0.501751	14.2443	WE	WE	1004.84
CALLEN\011025\GR9-015	5.70721	0.230401	0.0209752	0.00496608	0.295112	0.201208	6.08536	0.252319	0.292989	0.262201	0.335004	6.83802	WE	WE	776.095
CALLEN\011025\GR9-016	11.2717	0.208662	0.0191806	0.00444574	0.478887	0.474834	10.9902	0.575923	0.659299	0.599142	0.756655	12.1762	WE	WE	798.467
CALLEN\011025\GR9-018	8.38564	0.0556341	0.0119502	0.00241695	0.380839	0.237674	7.6571	0.561538	1.26152	0.575319	1.37581	8.34562	WE	WE	489.794
CALLEN\011025\GR9-030	8.22567	0.0890322	0.017637	0.00207935	0.462981	0.248268	8.91379	0.825917	1.84535	0.893222	2.42201	9.73379	WE	WE	1582.64
CALLEN\011025\GR9-031	7.46892	0.125788	0.00975793	0.00254823	0.383195	0.330115	8.44782	0.436733	0.920489	0.455525	1.06572	9.29923	WE	WE	851.065
CALLEN\011025\GR9-032	12.2453	0.0805018	0.0206149	0.00424038	0.445914	0.302045	9.17782	0.57355	0.694468	0.598268	0.804223	10.0311	WE	WE	852.422
CALLEN\011025\GR9-034	3.8613	0.0108236	0.00737941	0.00146304	0.156868	0.144517	3.5252	0.134033	0.553935	0.152037	0.871192	3.84625	WE	WE	2546.19
CALLEN\011025\GR9-045	4.47013	0.0327766	0.0137003	0.00313121	0.315779	0.163042	6.0143	0.234313	1.48109	0.255978	2.01603	6.54273	WE	WE	1786.56
CALLEN\011025\GR9-048	8.90266	0.0956262	0.0190136	0.00985399	0.357253	0.251035	7.4305	0.554778	0.580697	0.616432	0.841959	8.16328	WE	WE	2128.9
CALLEN\011025\GR9-051	4.79127	0.0665969	0.0108314	0.0022023	0.20707	0.127939	4.15142	0.35537	0.673155	0.369666	0.772337	4.56606	WE	WE	796.749
CALLEN\011025\GR9-052	21.1053	0.0472416	0.0268818	0.00329143	0.782923	0.448469	15.3605	0.466844	0.63103	0.478247	0.687948	16.6693	WE	WE	487.53
CALLEN\011025\GR9-053	15.9662	0.135443	0.0330538	0.00401506	1.2912	0.733023	25.268	1.66555	3.6286	1.705	3.94644	27.4647	WE	WE	472.928
CALLEN\011025\GR9-056	5.8104	0.165762	0.014752	0.00221016	0.289805	0.174878	5.77105	0.542667	0.872035	0.61459	1.36272	6.41845	WE	WE	2514.34
CALLEN\011025\GR9-058	5.56493	0.177949	0.0191381	0.00395536	0.44338	0.293165	9.06294	1.36952	1.50946	1.43101	1.75824	10.0005	WE	WE	887.275
CALLEN\011025\GR9-059	8.4349	0.137305	0.0279462	0.00193409	0.944111	0.532493	18.4412	1.54516	3.28468	1.67242	4.32349	20.085	WE	WE	1598.87
CALLEN\011025\GR9-063	18.3202	0.0496853	0.0319617	0.00347109	0.94113	0.476708	17.8269	0.592082	0.680301	0.606231	0.740395	19.3299	WE	WE	477.085
CALLEN\011025\GR9-066	8.62234	0.0823182	0.0168116	0.00314891	0.485822	0.403097	10.596	0.880801	1.84825	0.92431	2.18445	11.5872	WE	WE	974.052
CALLEN\011025\GR9-067	4.82911	0.0490692	0.0113842	0.0031525	0.150119	0.0832567	2.9182	0.204558	0.248017	0.231417	0.38587	3.21518	WE	WE	2492.33
CALLEN\011025\GR9-068	5.61379	0.121442	0.0118375	0.00279975	0.234183	0.1879	5.05893	0.232754	0.288262	0.242795	0.333867	5.6171	WE	WE	853.272
CALLEN\011025\GR9-069	8.02207	0.106502	0.0223006	0.00316751	0.700013	0.430101	14.0118	0.959418	2.05716	1.01611	2.50909	15.2739	WE	WE	1159.86
CALLEN\011025\GR9-071	6.21859	0.0508421	0.0245218	0.00186886	0.449186	0.201574	8.21913	0.846548	2.1516	0.928275	2.96898	8.94712	WE	WE	1861.83
CALLEN\011025\GR9-072	17.7097	0.00229731	0.0171108	0.00161612	0.821409	0.284089	13.9522	0.167963	3.26938	0.171879	3.55148	15.0787	WE	WE	465.573
callen\030303\gan05-i5	1.01752	0.00195336	0.00262336	0.00145486	0.232332	0.190528	5.05034	0.0204023	1.37163	0.0204284	1.38725	5.47923	WE	WE	25.7522
callen\030303\gan07-j1	10.8469	0.0359725	0.0125637	0.000849588	0.303084	0.176765	5.97701	0.381566	0.622899	0.431288	0.965693	6.50625	WE	WE	2474.58
callen\030303\gan08-j2	6.68226	0.112478	0.0125466	0.0028881	0.217629	0.148783	4.49111	0.24778	0.631385	0.286315	1.07385	4.98543	WE	WE	2920.26
callen\030303\gan09-j5	8.86963	0.176565	0.0531949	0.00776911	0.753218	0.295857	13.2676	1.04153	0.944054	1.0853	1.08945	14.5542	WE	WE	831.536
callen\030303\gan18-k7	5.13318	0.0308316	0.0210818	0.00412694	0.361314	0.152697	6.49888	0.10526	0.301921	0.108424	0.335203	7.06893	WE	WE	598.3
callen\030303\gan20-l1	5.49121	0.0222961	0.00970205	0.00116648	0.226422	0.162624	4.73891	0.141037	0.298089	0.147318	0.346809	5.16112	WE	WE	880.238
callen\030303\gan25-m1	11.217	0.15589	0.0316335	0.0110254	0.772066	0.572371	16.3059	2.9429	2.08971	3.12256	2.56507	17.8489	WE	WE	1197.15
callen\030303\gan27-m3	20.653	0.0790362	0.0308219	0.00149919	0.69548	0.312509	12.7306	1.20685	2.84955	1.36073	4.37389	13.8499	WE	WE	2424.32
callen\030303\gan29-m5	16.4807	0.0537	0.0100509	0.000623169	0.603157	0.520271	13.3019	0.509692	2.03949	0.52105	2.2081	14.4897	WE	WE	445.238
callen\030303\gan30-m6	8.43868	0.0218389	0.0559923	0.00184444	0.908397	0.446764	17.0626	0.634863	1.34555	0.660812	1.54703	18.4974	WE	WE	809.286
callen\030303\gan32-m8	8.60533	0.080339	0.00816496	0.002673	0.202389	0.292548	5.17285	0.433595	1.31582	0.445254	1.44596	5.75896	WE	WE	536.009
callen\030820\gr8-7	26.4529	0.0651612	0.0278387	0.00149345	1.18263	0.624437	22.6688	0.818234	1.24258	0.838248	1.3548	24.5704	WE	WE	488.204
callen\030820\gr8-10	13.4275	0.0694627	0.0216397	0.00142656	0.540693	0.287635	10.3863	1.15766	1.7807	1.26694	2.43961	11.3071	WE	WE	1822.37
callen\030820\gr8-12	7.52894	0.385509	0.0189173	0.00497249	0.695446	0.790992	16.5983	1.8564	3.41861	1.92706	3.89497	18.4941	WE	WE	754.712
callen\030820\gr8-13	10.1428	0.0537323	0.0163349	0.00242337	0.420026	0.227037	8.10522	0.476605	1.17135	0.543206	1.87867	8.82478	WE	WE	2642.44
callen\030820\gr8-15	11.2961	0.22419	0.0363144	0.00241071	0.473046	0.165607	8.06296	1.31324	1.14787	1.48407	1.77813	8.96453	WE	WE	2470.53
callen\030820\gr8-18	6.11935	0.0535169	0.0456001	0.0059888	0.657357	0.328478	12.4035	0.756703	0.982882	0.789035	1.13686	13.4944	WE	WE	845.254
callen\030820\gr8-23	9.42851	0.194757	0.0239503	0.0134166	0.687359	0.449635	14.007	0.363746	0.848569	0.375563	0.949536	15.3761	WE	WE	645.876
callen\030820\gr8-25	19.8315	0.0149194	0.0228152	0.0012543	0.632929	0.381346	12.5983	0.400472	1.18358	0.410301	1.29082	13.6516	WE	WE	489.832
callen\030820\gr8-29	8.73599	0.0876979	0.0139525	0.0031525	0.406344	0.264585	8.26957	0.966638	2.85032	1.05938	3.92531	9.04531	WE	WE	1850.89
callen\030820\gr8-35	4.2303	0.0585674	0.005025	0.00157918	0.105813	0.135463	2.61226	0.26819	0.476937	0.280184	0.555221	2.91871	WE	WE	883.824
callen\030820\gr8-36	8.63563	0.103165	0.0194385	0.00140559	0.431209	0.216658	8.14911	0.739253	1.50057	0.775955	1.77496	8.92099	WE	WE	978.875
callen\030820\gr8-40	9.73824	0.175078	0.0309548	0.00884105	0.684844	0.546152	14.7686	0.450147	0.596539	0.467934	0.682854	16.2144	WE	WE	782.88
callen\030820\gr8-47	8.4342	0.075322	0.0130684	0.00624122	0.265425	0.209984	5.71078	0.24874	0.411646	0.281955	0.645575	6.28082	WE	WE	2532.1
callen\060308\len-001	2.9516	0.0394603	0.0035854	0.000761326	0.0727025	0.0865962	1.93009	0.372305	2.59051	0.42242	4.07839	2.13319	WE	WE	2551.29
callen\060308\len-003	8.57672	0.33976	0.0297975	0.0114042	0.684996	0.551978	16.6234	1.55156	2.94376	1.5733	3.10292	18.2413	WE	WE	281.106
callen\060308\len-004	3.82892	0.019639	0.0152041	0.00746324	0.308774	0.265204	6.75041	0.255932	0.425285	0.296342	0.729898	7.3667	WE	WE	2961.71
callen\060308\len-007	7.9633	0.035954	0.0161337	0.00415409	0.396147	0.258266	8.53202	0.125619	0.262421	0.146836	0.470114	9.24267	WE	WE	3152.81
callen\060308\len-009	3.69847	0.0767303	0.0062871	0.00166216	0.139857	0.147152	3.42084	0.287703	0.890725	0.329038	1.4493	3.79253	WE	WE	2712.04
callen\060308\len-011	3.68555	0.116084	0.00673255	0.00221363	0.121933	0.0963336	2.71462	0.282865	0.526808	0.323257	0.854418	3.05792	WE	WE	2696.57
callen\060308\len-013	10.0717	0.214642	0.0280109	0.00355462	0.459133	0.321774	9.94059	0.503783	0.505396	0.576222	0.822686	10.9677	WE	WE	2714.11
callen\060308\len-014	6.62143	0.131686	0.0301098	0.00236838	0.266673	0.0740944	4.35816	0.63719	0.704888	0.701998	0.989752	4.86309	WE	WE	1956.82
callen\060308\len-016	5.81845	0.0923234	0.0146973	0.00395406	0.19279	0.104868	3.70767	0.221424	0.319842	0.251143	0.50283	4.11631	WE	WE	2544.24
callen\060308\len-018	15.4487	0.0203664	0.024453	0.000904452	0.437747	0.236277	8.64183	0.239708	0.418599	0.263167	0.5802	9.36158	WE	WE	1886.23
callen\060308\len-019	4.17808	0.0905592	0.0170908	0.00656797	0.142511	0.0673827	2.66601	0.272949	0.22909	0.306941	0.347977	2.99013	WE	WE	2371.07
callen\060308\len-020	7.42394	0.05613	0.0243867	0.0031525	0.182371	0.0690149	3.07021	0.751567	0.459677	0.824355	0.63496	3.40526	WE	WE	1867.49
callen\060308\len-024	13.1694	0.0882035	0.0229779	0.00624319	0.737986	0.506727	17.5859	0.545939	1.26669	0.636044	2.23499	18.948	WE	WE	3086.06
callen\060308\len-029	11.6342	0.0840955	0.0362179	0.00226995	0.647428	0.322354	12.7125	0.378816	0.611575	0.415017	0.841145	13.8049	WE	WE	1843.82
callen\060308\len-031	2.15736	0.0196641	0.00324671	0.00130682	0.119719	0.193809	3.25479	0.0328361	1.06601	0.0361317	1.49003	3.59253	WE	WE	1932.16
callen\060308\len-031	2.48895	0.0503742	0.00527905	0.00126388	0.0847328	0.125176	2.09653	0.180373	1.59697	0.204793	2.52123	2.36336	WE	WE	2565.11
callen\060308\len-033	13.1815	0.0610769	0.00966448	0.000946297	0.526864	0.483869	12.9331	0.422942	0.976926	0.483517	1.58693	14.0155	WE	WE	2704.1
callen\060308\len-035	4.34155	0.18767	0.0125374	0.00309914	0.30601	0.328206	7.6372	1.19314	2.09323	1.3639	3.39898	8.47472	WE	WE	2702.27
callen\060308\len-036	5.35584	0.0243485	0.00717646	0.00188206	0.252391	0.174954	5.505	0.308932	1.30102	0.353959	2.13314	5.96575	WE	WE	2748.65
callen\060308\len-039	7.50193	0.47892	0.0376372	0.0101661	0.612785	0.318092	12.0838	0.743213	1.04383	0.848611	1.68686	13.5414	WE	WE	2679.17
callen\060308\len-040	9.59828	0.174491	0.0200525	0.00605745	0.298699	0.149182	5.59747	0.09903	0.0978857	0.10871	0.135621	6.24595	WE	WE	1884.07
callen\060308\len-041	8.17572	0.0274947	0.010758	0.00356428	0.308214	0.281688	6.96816	0.135606	0.261255	0.155946	0.435164	7.59988	WE	WE	2823.3
callen\060308\len-043	5.44893	0.0695523	0.0102246	0.00119926	0.279555	0.180677	5.94786	0.457703	1.44661	0.465672	1.5417	6.48907	WE	WE	348.696
callen\060308\len-044	6.076	0.121296	0.0413666	0.00631441	0.470948	0.23128	8.25533	0.468326	0.453299	0.474491	0.476497	9.12653	WE	WE	264.205
callen\060308\len-045	7.0615	0.398214	0.0374209	0.00390957	0.504476	0.278835	9.55052	0.483988	0.290082	0.490304	0.304815	10.7734	WE	WE	261.948
callen\060308\len-046	8.15413	0.168658	0.0186556	0.00338044	0.291544	0.196006	6.11429	0.483942	0.74646	0.553717	1.21683	6.79253	WE	WE	2720.99
callen\060308\len-050	3.43268	0.0385483	0.00674217	0.00272696	0.128155	0.0837465	2.56432	0.34812	2.02664	0.382607	2.8204	2.82423	WE	WE	1908.32
callen\060308\len-051	5.64642	0.0462603	0.0109614	0.00114471	0.378975	0.273214	8.22009	0.210503	0.601045	0.240927	0.98106	8.93065	WE	WE	2727.21
callen\060308\len-052	2.70495	0.351438	0.0287698	0.0102776	0.160095	0.0589254	2.70545	0.242699	0.378087	0.266555	0.524807	3.31496	WE	WE	1894.14
callen\060308\len-053	10.299	0.308185	0.0224927	0.00470038	0.486648	0.38338	11.0593	1.16719	1.10362	1.18215	1.15878	12.2647	WE	WE	257.179
callen\060308\len-054	4.71135	0.233593	0.0228788	0.00330536	0.24074	0.117471	4.54199	0.316165	0.319274	0.361421	0.518477	5.15998	WE	WE	2702.64
callen\060308\len-056	8.08103	0.0698691	0.00879688	0.00142272	0.233095	0.177536	5.14098	0.0899077	0.0803604	0.102775	0.130488	5.6317	WE	WE	2702.23
callen\060308\len-059	8.2409	0.0491526	0.00953313	0.00189304	0.31661	0.217384	6.84862	0.270877	0.485796	0.310747	0.800772	7.44319	WE	WE	2774.03
callen\060308\len-062	5.01714	0.132547	0.00777425	0.00120267	0.164561	0.136153	3.87214	0.251095	0.515799	0.287161	0.839132	4.31437	WE	WE	2711.32
callen\060308\len-065	3.97088	0.0592089	0.00906242	0.00462723	0.130141	0.0912692	2.48963	0.0815499	0.155289	0.0932381	0.252347	2.78394	WE	WE	2705.89
callen\060308\len-067	2.21465	0.101578	0.0132933	0.00834003	0.224598	0.176271	5.11431	0.26469	0.270648	0.269244	0.288248	5.63839	WE	WE	344.653
callen\060308\len-068	2.80286	0.0647629	0.00622559	0.00231816	0.118365	0.129101	2.71019	0.46748	0.6465	0.533961	1.04629	3.03096	WE	WE	2686.18
callen\060308\len-069	4.1485	0.0462397	0.0161115	0.0053147	0.377522	0.210653	7.53969	0.268859	0.801339	0.309286	1.33664	8.19553	WE	WE	2829.88
callen\060308\len-070	3.94985	0.153454	0.0110731	0.00100904	0.149234	0.0765267	2.87145	0.346618	0.18405	0.395497	0.296564	3.26274	WE	WE	2665.02
callen\060308\len-071	5.85432	0.0432833	0.0114521	0.00143053	0.254231	0.144356	5.13306	0.107936	0.159169	0.123108	0.256045	5.58781	WE	WE	2656.94
callen\060308\len-072	5.7758	0.278826	0.0168484	0.00514307	0.381063	0.299631	8.57344	0.624762	0.891648	0.634398	0.944166	9.55495	WE	WE	309.218
callen\060308\len-073	5.76487	0.14199	0.00993584	0.00178726	0.165195	0.0926216	3.36463	0.218204	0.150207	0.249212	0.242996	3.77616	WE	WE	2684.26
callen\060308\len-078	8.00276	0.0433477	0.0646246	0.0086469	0.80685	0.299903	13.8723	0.196364	0.240783	0.223857	0.386563	15.0957	WE	WE	2647.27
callen\060308\len-079	50.0398	0.0240103	0.0360835	0.00123388	1.27293	0.939834	29.0011	0.754641	5.11218	0.827881	7.06641	31.2752	WE	WE	1871.26
callen\060308\len-080	2.48347	0.0521472	0.00526462	0.00172189	0.0939316	0.0649534	1.972	0.10511	0.222612	0.120379	0.364356	2.19002	WE	WE	2740.29
callen\060308\len-083	5.60714	0.0836334	0.0141727	0.0109799	0.174389	0.118968	3.84248	0.390437	0.946621	0.445968	1.5321	4.24462	WE	WE	2686.48
callen\060308\len-086	5.09227	0.114197	0.0107207	0.00178316	0.190545	0.118652	3.94926	0.436188	0.775467	0.498346	1.25635	4.38516	WE	WE	2691.33
callen\060308\len-088	5.83004	0.187461	0.0088971	0.00199674	0.191404	0.137382	4.0953	0.131095	0.166113	0.149272	0.265369	4.62244	WE	WE	2623.15
callen\060308\len-091	2.40985	0.0816384	0.00557931	0.00198581	0.146009	0.182081	3.66968	0.322187	1.30495	0.369702	2.15335	4.08698	WE	WE	2779.1
callen\060308\len-094	6.08059	0.150193	0.00937925	0.00186579	0.211533	0.161826	4.71011	0.825335	1.22096	0.943439	1.98242	5.2449	WE	WE	2701.87
callen\060308\len-095	8.80549	0.197383	0.0791539	0.0254423	0.762941	0.286644	12.8224	0.109218	0.0485935	0.11049	0.0508298	14.174	WE	WE	233.934
callen\060308\len-096	5.56867	0.123991	0.0104584	0.00201938	0.24053	0.182358	5.50164	0.299195	0.431318	0.330328	0.61046	6.061	WE	WE	1999.84
callen\060308\len-098	7.41347	0.371022	0.0255535	0.00629336	0.413757	0.22267	7.72812	0.15753	0.125787	0.159464	0.131847	8.76742	WE	WE	246.608
callen\060308\len-099	6.44325	0.105072	0.0166128	0.00548496	0.295259	0.273291	6.83121	0.23454	0.185471	0.241572	0.205863	7.52692	WE	WE	596.748
callen\060308\len-100	15.4131	0.110212	0.042815	0.00597338	0.882707	0.449843	18.0412	1.0559	1.53198	1.20982	2.51204	19.5328	WE	WE	2749.04
callen\060308\len-101	5.77761	0.092062	0.00727317	0.00266308	0.19694	0.233975	4.83781	0.157805	0.32259	0.181944	0.543373	5.37072	WE	WE	2875.54
callen\060308\len-103	5.28093	0.105601	0.0126536	0.00314822	0.228536	0.187911	5.00956	0.359669	0.405447	0.364764	0.427581	5.54741	WE	WE	284.16
callen\060308\len-104	9.60869	0.354987	0.0216605	0.00399753	0.474084	0.319489	9.97865	0.76621	0.668912	0.777587	0.706991	11.1529	WE	WE	297.76
callen\060308\len-105	6.93932	0.0608987	0.0189059	0.00139855	0.415859	0.242372	8.25949	0.282287	0.561358	0.310164	0.780397	8.99893	WE	WE	1902.54
callen\060308\len-110	15.4278	0.273964	0.0371793	0.00410388	0.677477	0.350466	14.3083	2.32999	1.92831	2.5608	2.6835	15.6515	WE	WE	1908.18
callen\060308\len-111	3.32397	0.0937394	0.00486256	0.000766373	0.100024	0.0914619	2.38322	0.331832	0.873963	0.379113	1.41583	2.67408	WE	WE	2691
callen\060308\len-113	27.3235	0.136081	0.017698	0.00405967	0.150123	0.0849743	2.90422	0.287915	0.389023	0.329307	0.633196	3.29716	WE	WE	2713.68
callen\060308\len-114	7.9183	0.171863	0.0552877	0.00987007	0.656015	0.283788	12.4776	0.81946	0.731446	0.937975	1.19432	13.6544	WE	WE	2728.85
callen\060308\len-115	6.02464	0.0932419	0.012503	0.00138065	0.1928	0.11178	3.86002	0.316127	0.277595	0.361584	0.451873	4.27172	WE	WE	2714.14
callen\060308\len-117	7.63911	0.220989	0.029229	0.00625297	0.348482	0.182205	6.59222	1.04312	1.28769	1.19348	2.09884	7.37937	WE	WE	2720.36
callen\060308\len-118	8.95422	0.119626	0.0564534	0.0074792	0.844182	0.512275	17.3576	1.11994	1.64485	1.13552	1.73324	18.8977	WE	WE	279.193
callen\060308\len-120	11.0681	0.230539	0.0281483	0.00330052	0.581902	0.339557	11.9579	0.604347	0.817222	0.679129	1.23787	13.1413	WE	WE	2356.84
callen\060308\len-123	9.05858	0.340062	0.0203702	0.003771	0.379843	0.227429	7.47138	0.313533	0.288492	0.358642	0.469751	8.44286	WE	WE	2715.57
callen\060308\len-124	10.3948	0.185821	0.053813	0.0129914	0.494189	0.227578	9.29105	0.221581	0.180241	0.252155	0.287239	10.2654	WE	WE	2611.24
callen\060308\len-126	4.49181	0.1018	0.00755942	0.00202678	0.190719	0.185924	4.48727	0.388758	0.648191	0.447821	1.08754	4.9753	WE	WE	2857.29
callen\060308\len-131	4.95668	0.0483635	0.0183674	0.00178472	0.265913	0.163262	5.01378	0.0897183	0.146428	0.0908448	0.153619	5.51147	WE	WE	252.082
callen\060308\len-133	6.89461	0.108325	0.0301454	0.00611439	0.429115	0.35147	9.31829	0.385725	0.540765	0.42673	0.771238	10.2435	WE	WE	2040.97
callen\060308\len-134	5.58804	0.0551982	0.00554642	0.00111671	0.169724	0.164934	3.78568	0.294087	1.57996	0.335901	2.55674	4.1822	WE	WE	2685.71
callen\060308\len-137	9.95255	0.0670208	0.0570295	0.00482289	0.887537	0.382721	16.4706	0.456051	0.658185	0.499078	0.901575	17.8697	WE	WE	1821.4
callen\060308\len-140	7.92368	0.293371	0.0482304	0.0215558	0.351664	0.127359	5.90226	1.05729	1.31994	1.16079	1.82963	6.74444	WE	WE	1886.63
callen\060308\len-143	6.34888	0.0886102	0.0158936	0.000880084	0.362699	0.253821	7.43241	0.628128	2.14799	0.688739	2.96353	8.15432	WE	WE	1860.97
callen\060308\len-144	7.96434	0.107674	0.0177374	0.00405869	0.395263	0.312002	8.52919	0.342619	0.592308	0.395128	0.998787	9.36593	WE	WE	2880.65
callen\060308\len-146	6.14899	0.0521615	0.0229013	0.0010048	0.420745	0.228633	8.38491	0.254273	0.534314	0.278673	0.735864	9.11036	WE	WE	1851.15
callen\060308\len-148	4.15491	0.0743752	0.00891146	0.00318949	0.168974	0.136291	3.6325	0.679129	1.55718	0.774655	2.50587	4.02425	WE	WE	2658.72
callen\060308\len-152	2.39826	0.0260818	0.00362706	0.00137063	0.0819161	0.126087	2.17125	0.0773739	0.666572	0.0885982	1.09016	2.41034	WE	WE	2736.6
callen\060308\len-154	9.20363	0.155604	0.0650659	0.0136587	0.599207	0.221579	10.1415	0.277528	0.135858	0.305586	0.19037	11.1967	WE	WE	1945.65
callen\060308\len-157	5.49843	0.164536	0.00906611	0.00205235	0.184794	0.150073	3.48896	0.137923	0.279846	0.157204	0.448927	3.99949	WE	WE	2643.48
callen\060308\len-160	9.93661	0.0220179	0.00844296	0.00353806	0.277544	0.229591	5.83881	0.107527	0.236619	0.126517	0.437216	6.37994	WE	WE	3285.44
callen\060308\len-161	7.62618	0.0439124	0.00576521	0.00181066	0.158223	0.173915	3.95826	0.28925	1.55977	0.333097	2.61365	4.34188	WE	WE	2851.32
callen\060308\len-163	5.87211	0.108683	0.00887944	0.000850559	0.247118	0.194472	5.40145	0.293688	0.355799	0.322703	0.494703	5.96146	WE	WE	1903.36
callen\060308\len-164	7.68892	0.121445	0.0142853	0.00253958	0.330307	0.218927	6.76334	0.452329	1.01091	0.496895	1.40428	7.45085	WE	WE	1898.36
callen\060308\len-165	7.30862	0.234787	0.0201864	0.0036044	0.317274	0.202897	6.54943	0.873545	1.2101	0.886821	1.28043	7.32817	WE	WE	304.717
callen\060308\len-167	1.99781	0.0724749	0.00287913	0.000939014	0.0885171	0.162313	2.41281	0.428176	3.94144	0.434258	4.15711	2.73994	WE	WE	284.905
callen\060308\len-169	6.84933	0.0880905	0.0117051	0.0015419	0.169887	0.0848373	3.20963	0.290752	0.461012	0.332596	0.750781	3.56569	WE	WE	2716.31
callen\060308\len-171	5.56763	0.0477236	0.036348	0.00892304	0.509254	0.1983	8.75769	0.07024	0.0854795	0.0797549	0.134988	9.55824	WE	WE	2566.46
callen\060308\len-173	3.33878	0.0502461	0.00366922	0.00117261	0.105454	0.110864	2.43746	0.282446	1.09193	0.323527	1.78833	2.70887	WE	WE	2743.33
callen\060308\len-176	7.47018	0.0893392	0.0131036	0.000827179	0.368728	0.223727	7.46275	0.336242	0.742014	0.368379	1.0206	8.15848	WE	WE	1844.08
callen\060308\len-177	4.8548	0.144602	0.00863855	0.00205151	0.113873	0.0908992	2.53247	0.735948	0.336845	0.806825	0.464446	2.89253	WE	WE	1857.53
callen\060308\len-178	4.80797	0.13428	0.0118482	0.00445124	0.229245	0.264547	5.70638	0.540857	0.632626	0.562647	0.725982	6.35075	WE	WE	797.952
callen\060308\len-179	13.536	0.202677	0.0289798	0.00559927	0.391725	0.195425	7.42727	0.578126	0.378168	0.63412	0.522383	8.25167	WE	WE	1867.62
callen\060308\len-180	8.83663	0.0344363	0.0136623	0.00138116	0.366102	0.190536	6.94349	0.375825	0.702955	0.412523	0.973615	7.54961	WE	WE	1882.2
callen\050819\mkg-002	6.05404	0.242845	0.012393	0.00160783	0.224794	0.137482	4.99575	0.874999	1.20718	0.990752	1.88479	5.61487	WE	WE	2509.94
callen\050819\mkg-005	6.01258	0.0940571	0.0188622	0.000902188	0.447721	0.205986	9.25317	0.335975	0.455905	0.367002	0.620334	10.0207	WE	WE	1784.47
callen\050819\mkg-007	7.43625	0.0798823	0.0223906	0.00324707	0.460106	0.252347	9.55914	0.310691	0.548266	0.315778	0.582348	10.3771	WE	WE	328.125
callen\050819\mkg-008	10.8011	0.171475	0.0158689	0.00540036	0.422905	0.433228	10.7601	0.550939	0.681133	0.557604	0.713522	11.809	WE	WE	242.941
callen\050819\mkg-009	4.76576	0.114167	0.0125558	0.00224031	0.213266	0.111311	4.42368	0.403022	0.691809	0.407902	0.724732	4.87722	WE	WE	243.166
callen\050819\mkg-010	5.57694	0.077112	0.0191156	0.00117758	0.461123	0.30883	10.4218	1.67481	4.52904	1.69172	4.71373	11.2891	WE	WE	202.957
callen\050819\mkg-012	7.06016	0.0919293	0.0530287	0.0175224	0.647604	0.241979	11.285	0.435411	0.380965	0.440441	0.398375	12.3371	WE	WE	232.036
callen\050819\mkg-013	14.7428	0.0187732	0.0325899	0.000927513	0.664826	0.187045	11.6895	0.698446	2.74145	0.733389	3.24679	12.5937	WE	WE	986.247
callen\050819\mkg-015	5.01403	0.0294914	0.0232456	0.00177009	0.338093	0.1683	6.21628	0.129165	0.15592	0.130789	0.163583	6.77718	WE	WE	252.318
callen\050819\mkg-017	6.09229	0.0422965	0.0375923	0.00510337	0.556734	0.272146	11.171	0.493569	0.683449	0.500155	0.718842	12.0848	WE	WE	267.771
callen\050819\mkg-019	36.307	0.00559889	0.0282697	0.0031525	1.08343	0.554557	23.3599	0.231791	0.980191	0.234686	1.02811	25.0349	WE	WE	250.778
callen\050819\mkg-022	5.71655	0.0940358	0.0689248	0.00910853	0.894378	0.425134	18.2348	1.11024	1.47388	1.12033	1.52896	19.7264	WE	WE	182.708
callen\050819\mkg-023	7.32441	0.100793	0.0238344	0.00107287	0.455865	0.222764	9.11593	0.238423	0.259071	0.259303	0.346948	9.92026	WE	WE	1695.97
callen\050819\mkg-024	8.17391	0.0478787	0.0123378	0.00284552	0.325499	0.181106	7.11264	0.246379	0.313939	0.251749	0.339354	7.68231	WE	WE	435.556
callen\050819\mkg-027	7.63326	0.0636801	0.0159753	0.00247127	0.405028	0.271915	8.97053	0.801891	1.5211	0.805941	1.55741	9.7296	WE	WE	101.786
callen\050819\mkg-028	3.70546	0.00851865	0.00738963	0.00110747	0.148062	0.0929143	3.12583	0.0890205	0.243533	0.0898468	0.252795	3.38382	WE	WE	186.669
callen\050819\mkg-030	3.29336	0.018224	0.0249534	0.00266825	0.250834	0.111422	4.65424	0.250168	0.685065	0.275071	0.954927	5.06234	WE	WE	1917.16
callen\050819\mkg-037	7.8677	0.0914684	0.00817528	0.00167192	0.246249	0.245485	6.0661	0.28898	0.607862	0.301184	0.701956	6.65915	WE	WE	835.598
callen\050819\mkg-038	10.2413	0.0245674	0.0147711	0.00100102	0.416153	0.16752	8.59362	0.632075	3.8227	0.638831	3.98622	9.21763	WE	WE	214.787
callen\050819\mkg-039	21.3639	0.0163689	0.0229098	0.0031525	0.675587	0.359034	14.3432	0.394429	1.03789	0.432624	1.4336	15.4202	WE	WE	1867.26
callen\050819\mkg-041	7.72555	0.0538205	0.0109307	0.00159534	0.254384	0.08897	4.54332	0.278981	1.79238	0.307734	2.52829	4.95302	WE	WE	1981.63
callen\050819\mkg-043	11.06	0.501301	0.04247	0.00975979	0.630179	0.415034	13.2751	1.74157	1.43383	1.78318	1.56045	14.8738	WE	WE	476.963
callen\050819\mkg-046	5.49492	0.0186603	0.00899574	0.0031525	0.2734	0.208871	6.19631	0.286827	0.963719	0.288287	0.986849	6.70939	WE	WE	102.551
callen\050819\mkg-053	10.364	0.0249416	0.0233239	0.00191111	0.45926	0.208209	8.78425	0.558671	1.17082	0.564619	1.22073	9.5019	WE	WE	213.942
callen\050819\mkg-054	17.7596	0.0157383	0.0283208	0.00116583	0.580107	0.286539	11.4135	0.386536	0.455138	0.406324	0.541069	12.3254	WE	WE	1008.59
callen\050819\mkg-055	10.399	0.206872	0.0609696	0.00156236	1.4476	0.752435	29.9633	1.46689	1.25077	1.52111	1.41999	32.4328	WE	WE	733.253
callen\050819\mkg-056	24.0754	0.0706202	0.0530899	0.00136375	0.941207	0.396054	17.4211	1.80461	1.91736	1.89389	2.2667	18.8835	WE	WE	975.527
callen\050819\mkg-060	2.22915	0.0640755	0.0168095	0.0031525	0.240349	0.15211	4.61066	0.245155	0.966762	0.256809	1.13575	5.08716	WE	WE	938.169
callen\050819\mkg-061	19.6064	0.018032	0.0295208	0.00147397	0.676207	0.34781	13.1572	0.692795	1.61344	0.700724	1.68659	14.2302	WE	WE	229.9
callen\050819\mkg-063	9.95766	0.0609409	0.0434744	0.0110716	0.612217	0.248109	10.6177	0.106332	0.106106	0.120536	0.166439	11.5935	WE	WE	2533.13
callen\050819\mkg-064	8.6563	0.141415	0.0378505	0.00454646	0.673254	0.328681	12.7893	1.06971	1.61281	1.0934	1.74538	13.975	WE	WE	442.566
callen\050819\mkg-067	7.33323	0.0400133	0.00765064	0.0031525	0.299073	0.211615	6.58854	0.540567	3.54211	0.570085	4.25775	7.15004	WE	WE	1074.08
callen\050819\mkg-068	16.3689	0.142134	0.0183693	0.00530708	0.469678	0.315433	9.79984	0.18997	0.172567	0.194108	0.186532	10.7508	WE	WE	435.357
callen\050819\mkg-070	4.96044	0.447175	0.043681	0.0113466	0.499186	0.252733	9.46396	1.88355	1.72855	1.90535	1.80767	10.7181	WE	WE	232.468
callen\050819\mkg-071	22.341	0.016894	0.0186149	0.000555233	0.74403	0.428624	16.1058	0.606384	2.58603	0.6646	3.56203	17.3145	WE	WE	1851.96
callen\050819\mkg-072	11.4669	0.151488	0.0233381	0.00311324	0.697584	0.485641	15.0119	1.7044	3.07764	1.71863	3.18504	16.373	WE	WE	167.986
callen\050819\mkg-074	11.5359	0.0580195	0.029734	0.00586323	0.672955	0.513424	14.3513	0.266689	0.442182	0.269991	0.463634	15.6313	WE	WE	248.597
callen\050819\mkg-076	8.25749	0.189436	0.0169916	0.00227204	0.528652	0.450735	11.9014	1.33951	1.91085	1.35609	2.00352	13.0895	WE	WE	248.494
callen\050819\mkg-077	6.5736	0.0822166	0.0170196	0.00130772	0.397198	0.213508	7.53834	0.500078	0.981146	0.52439	1.1567	8.24959	WE	WE	959.04
callen\050819\mkg-079	9.86142	0.0176693	0.0171857	0.000916337	0.380137	0.182717	7.29377	0.417754	0.748173	0.457726	1.02943	7.89239	WE	WE	1846.03
callen\050819\mkg-080	7.2927	0.167325	0.012277	0.00172224	0.289177	0.198388	5.89764	0.354158	0.315132	0.375665	0.386411	6.56653	WE	WE	1191
callen\050819\mkg-084	19.9203	0.0264825	0.0181719	0.00197459	0.56395	0.284863	11.0761	0.181513	1.59565	0.199718	2.22981	11.9716	WE	WE	1930.87
callen\050819\mkg-085	20.9095	0.0107005	0.0244354	0.0031525	0.766065	0.390677	14.8283	0.337449	0.867252	0.36992	1.19545	16.0233	WE	WE	1856.02
callen\050819\mkg-086	13.2707	0.237799	0.0375088	0.00101728	1.30085	0.630543	25.0568	1.3467	2.65537	1.37024	2.83054	27.2645	WE	WE	350.054
callen\050819\mkg-091	11.8553	0.0391207	0.0434907	0.000802904	0.770745	0.333073	13.941	1.42949	3.10644	1.56607	4.27225	15.1283	WE	WE	1843.46
callen\050819\mkg-092	6.01901	0.0283166	0.00673252	0.0031525	0.201924	0.172688	4.44813	0.462961	2.44141	0.468072	2.54875	4.86094	WE	WE	221.802
callen\050819\mkg-094	15.4073	0.0119752	0.00783233	0.0031525	0.462695	0.415883	10.5716	0.390702	3.0523	0.394966	3.18519	11.4732	WE	WE	219.293
callen\050819\mkg-099	11.5451	0.00243048	0.0046237	0.0031525	0.260158	0.140862	5.24492	0.0646253	2.8458	0.0673569	3.28672	5.65615	WE	WE	836.348
callen\050819\mkg-104	7.06893	0.0523928	0.00781817	0.0013464	0.170803	0.09576	3.56131	1.47589	7.67362	1.66402	11.7773	3.88943	WE	WE	2423.77
callen\050819\mkg-105	43.4082	0.00742617	0.036338	0.00072009	1.46044	0.712596	29.6942	0.427974	2.20747	0.469533	3.05184	31.9117	WE	WE	1872.21
callen\050819\mkg-108	17.9982	0.0730978	0.0803965	0.0186866	1.88836	0.705977	32.4482	2.94562	2.56777	3.00443	2.75927	35.2148	WE	WE	399.361
callen\050819\mkg-109	4.23746	0.124994	0.0236886	0.00461184	0.210243	0.0894679	3.56965	0.620442	0.830036	0.636923	0.911179	4.02266	WE	WE	529.632
callen\050819\mkg-111	41.3657	0.0188378	0.0610472	0.00142259	1.4151	0.679151	27.3	0.650245	1.31145	0.657432	1.36917	29.4756	WE	WE	222.072
callen\050819\mkg-112	36.8228	0.00709527	0.0212978	0.00106981	1.04259	0.768306	23.1222	0.480537	3.73907	0.48568	3.89919	24.9626	WE	WE	215.081
callen\050819\mkg-115	5.1094	0.019178	0.0164918	0.00158189	0.17007	0.0606389	2.78453	0.180803	0.295139	0.204919	0.46261	3.05249	WE	WE	2529.42
callen\050819\mkg-117	12.8564	0.0804805	0.0289928	0.00186724	0.534453	0.301208	9.87609	0.351898	0.657541	0.356218	0.689204	10.8231	WE	WE	246.483
callen\050819\mkg-118	7.37458	0.284423	0.0174208	0.00415629	0.358966	0.244824	7.50771	1.41384	1.75767	1.44556	1.90393	8.4175	WE	WE	448.305
callen\050819\mkg-120	20.9076	0.0194769	0.0334245	0.0034349	0.794605	0.489605	15.4159	0.846315	2.97531	0.855718	3.10682	16.7565	WE	WE	223.199
callen\050819\mkg-121	7.55777	0.163609	0.018545	0.00260151	0.37627	0.251097	7.58854	1.2556	2.55889	1.28355	2.77023	8.40066	WE	WE	444.788
callen\050819\mkg-122	1.21548	0.0345392	0.0245314	0.00202971	0.373796	0.196771	6.4906	0.138318	0.209153	0.140871	0.223656	7.12227	WE	WE	369.438
callen\050819\mkg-126	16.3125	0.047184	0.0306517	0.00275724	0.637652	0.29335	11.4789	0.646415	0.852405	0.653565	0.889941	12.4905	WE	WE	222.227
callen\050819\mkg-127	15.9609	0.0215817	0.0181402	0.0013861	0.531585	0.292288	10.4217	0.375556	0.778396	0.395707	0.932786	11.2867	WE	WE	1055.9
callen\050819\mkg-129	37.054	0.0224164	0.0499072	0.00232639	1.36217	0.634804	25.3183	0.522969	0.769518	0.534458	0.832284	27.39	WE	WE	438.995
callen\050819\mkg-130	4.65556	0.158814	0.0321617	0.00936057	0.309206	0.121491	5.15969	0.130751	0.100147	0.147925	0.155833	5.79073	WE	WE	2493.05
callen\050819\mkg-131	6.77768	0.151275	0.0309305	0.00279396	0.345725	0.150274	5.90148	0.757184	0.835763	0.830496	1.15435	6.58248	WE	WE	1867
callen\050819\mkg-134	10.596	0.145888	0.0476334	0.00173132	0.840815	0.336018	13.9714	1.39722	1.52729	1.44693	1.72619	15.3435	WE	WE	706.321
callen\050819\mkg-137	11.063	0.0340079	0.0366951	0.00214616	0.621626	0.284756	10.7538	0.436892	1.26038	0.446614	1.36445	11.733	WE	WE	444.636
callen\050819\mkg-140	6.54748	0.0711075	0.0333258	0.00396279	0.608399	0.276577	11.0756	0.377974	0.501601	0.386356	0.542884	12.0689	WE	WE	443.152
callen\050819\mkg-143	8.29015	0.119363	0.0147411	0.0033114	0.391719	0.345855	8.72782	0.902674	1.48939	0.909839	1.5393	9.60281	WE	WE	159.712
callen\050819\mkg-145	2.85214	0.114258	0.00900264	0.00238217	0.142345	0.232186	3.76146	0.771851	3.71116	0.790142	4.03637	4.26163	WE	WE	473.144
callen\050819\mkg-147	0.86083	0.0489062	0.0126492	0.00251133	0.137032	0.0801946	2.80562	0.283445	0.958839	0.312634	1.35212	3.08691	WE	WE	1980.06
callen\050819\mkg-150	8.81371	0.235915	0.0867286	0.0226171	1.21881	0.612542	21.6532	1.04513	0.797537	1.06725	0.860353	23.8298	WE	WE	423.131
callen\020926\ob1a-001	6.55564	0.119158	0.00816557	0.00184875	0.205845	0.193319	4.65131	0.389246	0.581589	0.397088	0.62533	5.17965	WE	WE	402.944
callen\020926\ob1a-002	11.7035	0.226032	0.0264417	0.00893955	0.568847	0.428573	12.0694	0.318382	0.249657	0.330461	0.284329	13.3283	WE	WE	752.248
callen\020926\ob1a-009	4.56976	0.0569086	0.0202584	0.00611193	0.487428	0.238308	9.13997	0.077402	0.297203	0.0791855	0.322563	9.94898	WE	WE	460.218
callen\020926\ob1a-010	17.2355	0.0466375	0.0394259	0.00196639	0.639282	0.304231	11.8954	0.222928	0.485275	0.244692	0.672084	12.9269	WE	WE	1881.9
callen\020926\ob1a-011	8.26743	0.19278	0.0184627	0.00331453	0.334556	0.213783	6.77212	0.395546	0.392923	0.400694	0.412832	7.53502	WE	WE	261.239
callen\020926\ob1a-014	8.48105	0.0657953	0.0407	0.002617	0.570669	0.224754	10.0598	0.568752	0.965835	0.622608	1.32451	10.9643	WE	WE	1827.73
callen\020926\ob1a-015	9.98739	0.0630403	0.0647373	0.0107388	0.866445	0.340705	15.2668	0.168458	0.220807	0.172496	0.240367	16.6125	WE	WE	478.509
callen\020926\ob1a-016	18.3014	0.0543527	0.0206695	0.00289208	0.576571	0.348725	11.4891	0.312651	0.739016	0.321844	0.818746	12.4923	WE	WE	585.456
callen\020926\ob1a-017	8.35489	0.403763	0.0283331	0.00431076	0.40643	0.234387	7.98934	0.158857	0.110943	0.160743	0.116135	9.06657	WE	WE	238.464
callen\020926\ob1a-019	6.99271	0.258463	0.023803	0.00251984	0.371411	0.193766	7.09487	0.168374	0.208003	0.170739	0.219272	7.94483	WE	WE	281.753
callen\020926\ob1a-020	7.01784	0.110991	0.0367112	0.0182745	0.460693	0.345004	9.75788	0.699095	0.408835	0.709263	0.431683	10.7296	WE	WE	291.701
callen\020926\ob1a-021	4.64012	0.0570695	0.0120149	0.000743501	0.275052	0.132843	5.13965	0.203583	0.406761	0.231018	0.640733	5.61737	WE	WE	2553.96
callen\020926\ob1a-024	7.13002	0.0728662	0.0506865	0.00668291	0.675564	0.305025	12.383	0.639156	0.712215	0.646965	0.746372	13.4938	WE	WE	245.335
callen\020926\ob1a-026	6.65636	0.326847	0.0220093	0.00514741	0.436424	0.253997	8.6014	1.1805	1.28307	1.19034	1.32777	9.64582	WE	WE	167.647
callen\020926\ob1a-027	15.2224	0.200282	0.0326149	0.00783896	0.724834	0.617184	15.9263	0.569548	0.817317	0.577558	0.861653	17.5091	WE	WE	282.142
callen\020926\ob1a-028	7.55734	0.167423	0.0622453	0.0110036	0.671974	0.29429	12.2103	0.754612	0.541716	0.763216	0.566196	13.4173	WE	WE	229.036
callen\020926\ob1a-029	12.1707	0.213279	0.0417168	0.0135306	0.752425	0.321013	13.5704	0.269015	0.220229	0.272307	0.230807	14.9123	WE	WE	245.771
callen\020926\ob1a-030	7.78244	0.198945	0.0151422	0.00381699	0.288582	0.203737	6.01029	0.430004	0.400553	0.435734	0.42127	6.72052	WE	WE	267.39
callen\020926\ob1a-031	3.35809	0.0520522	0.00560963	0.00237285	0.0840019	0.108239	2.07764	0.429566	0.820426	0.435859	0.866577	2.32992	WE	WE	293.837
callen\020926\ob1a-033	8.07234	0.252249	0.0570908	0.0176007	0.831047	0.463879	16.1846	0.686445	0.567923	0.695996	0.598439	17.8065	WE	WE	279.148
callen\020926\ob1a-035	4.80244	0.0780334	0.0102146	0.00212994	0.190553	0.119879	3.84004	0.31528	1.33233	0.321494	1.43051	4.24085	WE	WE	394.302
callen\020926\ob1a-037	4.60923	0.0293569	0.00995127	0.00113857	0.175282	0.0998316	3.43333	0.0719972	1.5916	0.0730849	1.68362	3.74889	WE	WE	302.923
callen\020926\ob1a-038	6.33108	0.136452	0.0549305	0.00113342	0.472831	0.24742	9.04	0.133802	0.144934	0.135329	0.151488	9.95277	WE	WE	229.214
Callen\020926\OB1A-040	5.32952	0.0203809	0.00751537	0.00191148	0.172684	0.118907	3.57091	0.0617495	0.18016	0.0630692	0.194479	3.8923	WE	WE	427.198
CALLEN\020926\OB1A-041	8.68797	0.316931	0.0231775	0.00248622	0.350398	0.216102	7.02127	0.34265	0.579752	0.383747	0.866563	7.93036	WE	WE	2288.34
CALLEN\020926\OB1A-043	11.0651	0.228065	0.0311946	0.00586896	0.408351	0.309543	8.6793	0.343701	0.520046	0.348661	0.548909	9.66232	WE	WE	289.459
CALLEN\020926\OB1A-044	6.88135	0.25958	0.0244046	0.00424773	0.392276	0.201859	7.46408	0.653129	0.796861	0.716968	1.10404	8.34645	WE	WE	1883.98
CALLEN\020926\OB1A-048	6.06447	0.476292	0.0809661	0.0094551	1.37288	0.515371	23.8717	0.343177	0.708726	0.347415	0.743029	26.3267	WE	WE	247.93
CALLEN\020926\OB1A-052	8.36829	0.0894539	0.0100785	0.00109779	0.223394	0.151894	4.6029	0.258149	0.733974	0.263747	0.793119	5.07882	WE	WE	433.441
CALLEN\020926\OB1A-054	8.17948	0.191086	0.0206143	0.00439432	0.301638	0.158763	5.77661	0.425039	0.659941	0.43567	0.720828	6.45311	WE	WE	499.06
CALLEN\020926\OB1A-055	8.48684	0.194152	0.0519903	0.00856833	0.646176	0.308082	12.03	0.613874	0.702104	0.623118	0.742577	13.239	WE	WE	301.943
CALLEN\020926\OB1A-057	5.85835	0.168472	0.0270507	0.00762825	0.304459	0.174141	5.9708	0.354423	0.625987	0.363615	0.685788	6.65255	WE	WE	517.263
CALLEN\020926\OB1A-059	30.3631	0.32959	0.0764883	0.00461197	1.4791	0.489882	24.8146	1.86381	1.24847	2.04119	1.71485	27.1943	WE	WE	1836.53
CALLEN\020926\OB1A-060	4.00625	0.0088248	0.020604	0.00128208	0.0645249	0.114471	1.74859	0.044663	0.136455	0.046292	0.154671	1.95829	WE	WE	723.703
callen\020926\ob1a-061	8.88261	0.103957	0.0487458	0.00473485	0.785532	0.357775	14.4345	0.420367	0.604694	0.434094	0.677009	15.7353	WE	WE	649.152
callen\020926\ob1a-062	6.02583	0.142767	0.0314224	0.0124948	0.344284	0.168226	6.45473	0.396925	0.492473	0.455508	0.813	7.15393	WE	WE	2781.17
callen\020926\ob1a-064	15.3288	0.313175	0.0248296	0.00287563	0.519894	0.362401	10.7885	0.33445	0.461552	0.365697	0.630285	12.0117	WE	WE	1804.4
callen\020926\ob1a-065	9.1226	0.0762541	0.0414393	0.00999508	0.802529	0.528056	16.3813	0.428131	0.487948	0.444889	0.557879	17.8396	WE	WE	775.651
callen\020926\ob1a-066	11.2616	0.144127	0.0295584	0.00666259	0.347585	0.285456	7.55878	0.337309	0.518761	0.345764	0.566721	8.37217	WE	WE	500.121
callen\020926\ob1a-068	9.3807	0.0993449	0.0385059	0.0167502	0.842219	0.666223	18.1202	0.478781	0.770207	0.489437	0.833807	19.7833	WE	WE	444.695
callen\020926\ob1a-070	5.94614	0.0780619	0.0153461	0.00247904	0.201155	0.102157	3.81313	0.410729	0.436306	0.414236	0.451808	4.21233	WE	WE	171.776
callen\020926\ob1a-072	8.09701	0.154403	0.0129533	0.00286178	0.272273	0.178878	5.55524	0.22956	0.212436	0.239058	0.244641	6.17661	WE	WE	818.998
callen\020926\ob1a-074	5.52119	0.0799733	0.00999257	0.00185393	0.166827	0.113503	3.43798	0.133703	0.291297	0.135762	0.308427	3.81013	WE	WE	308.683
callen\020926\ob1a-076	25.4711	0.128626	0.0679714	0.00918612	1.14112	0.399049	19.4439	0.980428	1.22806	1.07668	1.70394	21.1899	WE	WE	1891.95
callen\020926\ob1a-077	9.69957	0.367999	0.0251852	0.00471322	0.464872	0.325415	9.65836	1.62015	2.31225	1.64472	2.44641	10.8465	WE	WE	304.12
callen\020926\ob1a-078	1.68542	0.0806896	0.00644939	0.00486887	0.119893	0.279813	3.51386	0.656469	1.77433	0.666114	1.87439	4.00558	WE	WE	294.671
callen\020926\ob1a-079	9.01498	0.0839471	0.039854	0.00656311	0.301147	0.118112	5.30232	0.437545	0.494122	0.480466	0.68541	5.85195	WE	WE	1890.47
callen\020926\ob1a-081	7.94213	0.0607637	0.0255391	0.00471158	0.410661	0.244182	8.14336	0.421792	0.590302	0.43208	0.643474	8.88922	WE	WE	486.838
callen\020926\ob1a-082	4.38978	0.0178489	0.00497642	0.00298806	0.136784	0.219895	3.60387	0.0473433	0.107654	0.0492533	0.123563	3.98636	WE	WE	799.004
callen\020926\ob1a-083	7.11747	0.125306	0.0355805	0.00802481	0.643186	0.418582	13.0876	0.659599	0.81117	0.66607	0.843465	14.3183	WE	WE	197.241
callen\020926\ob1a-084	5.21573	0.0341629	0.00472524	0.00209015	0.14603	0.21641	3.75905	0.0601209	0.12151	0.0620699	0.135937	4.16247	WE	WE	644.501
callen\020926\ob1a-085	6.9092	0.136883	0.0113275	0.00275973	0.278636	0.283955	6.4448	0.212089	0.247913	0.214769	0.260153	7.15836	WE	WE	253.646
callen\020926\ob1a-086	3.52337	0.0516208	0.00797934	0.00259615	0.208819	0.137074	4.25955	0.816968	1.79971	0.928991	2.85914	4.66764	WE	WE	2595.93
callen\020926\ob1a-088	13.2368	0.138531	0.0235436	0.0140719	0.78478	0.679369	17.3251	1.51087	1.85863	1.54877	2.0306	18.9654	WE	WE	500.522
callen\020926\ob1a-090	7.55374	0.0262596	0.0167098	0.0032032	0.461626	0.299714	9.38687	0.146214	0.343405	0.168177	0.572473	10.1944	WE	WE	2827.19
callen\020926\ob1a-095	7.56249	0.0642273	0.0823309	0.0113738	1.51864	0.595506	26.7374	0.943758	1.7118	0.956946	1.80414	29.0094	WE	WE	280.351
callen\020926\ob1a-096	8.48724	0.112614	0.0170489	0.0031525	0.393617	0.263309	8.07257	0.807608	1.58889	0.882095	2.16109	8.86232	WE	WE	1782.28
callen\020926\ob1a-098	7.11249	0.110305	0.027207	0.00547153	0.610853	0.296987	11.4361	0.560469	0.466345	0.571062	0.4994	12.4869	WE	WE	378.254
CALLEN\020926\OB1A-105	6.95906	0.033131	0.0180063	0.00455491	0.327474	0.354773	7.70794	0.556865	1.97963	0.570626	2.16018	8.44588	WE	WE	493.16
callen\020926\ob1a-111	3.06756	0.197401	0.0130289	0.00468189	0.227972	0.215205	5.15889	0.622351	0.956232	0.62601	0.981697	5.81718	WE	WE	118.426
callen\020926\ob1a-113	5.43554	0.185577	0.0100336	0.00302804	0.138447	0.0913417	2.82817	0.421867	0.365936	0.461696	0.501361	3.2566	WE	WE	1822.56
callen\020926\ob1a-114	10.2363	0.548385	0.0379403	0.00933303	0.65219	0.409856	13.1389	1.81628	1.33407	1.83724	1.39498	14.7966	WE	WE	231.774
callen\020926\ob1a-116	7.55497	0.174475	0.028697	0.00328823	0.63743	0.339853	12.2523	1.01269	1.09311	1.02974	1.16282	13.4361	WE	WE	337.417
callen\020926\ob1a-117	5.45458	0.0352222	0.00931544	0.00262884	0.156234	0.104949	3.20798	0.171713	0.41302	0.174259	0.436505	3.51633	WE	WE	297.383
callen\020926\ob1a-119	3.23309	0.140284	0.00977878	0.00515268	0.247667	0.352307	6.3012	0.337451	0.879729	0.345616	0.958366	7.05639	WE	WE	482.986
callen\020926\ob1a-121	7.31732	0.543272	0.0409953	0.00744679	0.620276	0.300274	11.5982	0.257538	0.227067	0.260514	0.237448	13.1105	WE	WE	232.158
callen\020926\ob1a-122	7.10863	0.0569823	0.00817471	0.00129546	0.196379	0.134608	4.05562	0.192476	0.316635	0.210992	0.436423	4.45306	WE	WE	1855.55
callen\020926\ob1a-127	7.0997	0.0566229	0.0573505	0.00567445	0.634417	0.241813	11.0794	0.138903	0.175685	0.140645	0.184305	12.0753	WE	WE	251.847
callen\020926\ob1a-128	8.62357	0.106776	0.0120523	0.00324586	0.255559	0.188852	5.3924	0.285991	0.400033	0.290421	0.423684	5.95889	WE	WE	310.502
callen\020926\ob1a-129	10.4628	0.378407	0.0309694	0.0108027	0.751169	0.57186	15.9853	1.26257	1.15968	1.27955	1.22018	17.7285	WE	WE	270.016
callen\020926\ob1a-132	5.31524	0.0345732	0.0213367	0.00835183	0.262763	0.207691	5.65204	0.248041	0.300129	0.251202	0.315059	6.18676	WE	WE	255.821
callen\020926\ob1a-134	7.20639	0.196719	0.0113944	0.00256526	0.249137	0.198035	5.3676	0.370128	0.591551	0.376282	0.62884	6.02545	WE	WE	333.162
callen\020926\ob1a-136	2.96294	0.0174231	0.00406954	0.0010727	0.102215	0.0928621	2.28789	0.0439155	0.503082	0.0485319	0.714602	2.50553	WE	WE	2019.26
callen\020926\ob1a-136	4.32276	0.0928445	0.0141106	0.000802273	0.330585	0.172046	6.31059	0.289735	0.753442	0.33019	1.20791	6.92098	WE	WE	2640.42
callen\020926\ob1a-138	5.45682	0.0792083	0.0270577	0.00842654	0.297402	0.21536	6.23906	0.236744	0.315107	0.247105	0.36569	6.86651	WE	WE	865.252
callen\020926\ob1a-140	9.88658	0.136031	0.0189515	0.00266408	0.320254	0.166099	6.10739	0.335818	0.652684	0.341083	0.691696	6.75139	WE	WE	314.272
callen\020926\ob1a-147	9.71315	0.102458	0.0697362	0.00931667	1.02221	0.408066	18.0892	0.690516	0.61858	0.699166	0.648898	19.701	WE	WE	251.524
callen\020926\ob1a-149	12.8547	0.4726	0.0574133	0.017789	0.796202	0.498484	16.023	1.20069	1.1295	1.3674	1.80568	17.8654	WE	WE	2626.62
callen\020926\ob1a-150	12.2753	0.0581581	0.0195051	0.00285949	0.434347	0.265012	8.67674	0.144599	0.356976	0.148008	0.388103	9.45662	WE	WE	470.716
callen\020926\ob1a-152	7.69028	0.095302	0.0110396	0.00264028	0.235025	0.159288	4.83808	0.185023	0.429633	0.188043	0.456265	5.34138	WE	WE	327.093
callen\020926\ob1a-154	3.94597	0.178998	0.0122928	0.00238121	0.19342	0.218538	4.60763	0.524216	1.73449	0.529512	1.80526	5.21326	WE	WE	203.086
callen\020926\ob1a-155	3.58626	0.14371	0.0393758	0.0164994	0.501283	0.265008	9.61206	0.660663	0.412307	0.669479	0.43366	10.5779	WE	WE	267.791
callen\020926\ob1a-160	11.515	0.0505405	0.0610669	0.00736319	0.493162	0.152821	8.11787	0.129806	0.332608	0.142151	0.456759	8.88283	WE	WE	1835.36
callen\020926\ob1a-161	5.91771	0.253402	0.0227591	0.0129849	0.608584	0.500514	13.24	0.543139	0.412921	0.551278	0.436619	14.6382	WE	WE	300.47
callen\020926\ob1a-162	10.8906	0.112865	0.0210198	0.00245903	0.367577	0.219153	7.29463	0.424513	0.569411	0.430417	0.599994	8.0177	WE	WE	279.026
callen\020926\ob1a-164	9.85544	0.266485	0.0339154	0.00781342	0.543989	0.326103	10.8124	1.10804	0.809534	1.12381	0.853921	11.9907	WE	WE	285.55
callen\020926\ob1a-165	13.2461	0.0348112	0.0357994	0.0012049	0.726154	0.341635	13.4677	0.451805	1.03116	0.456911	1.07741	14.6073	WE	WE	227.029
callen\020926\ob1a-166	4.51098	0.052801	0.00705924	0.00135119	0.119852	0.0806934	2.46254	0.0953839	0.291957	0.0977408	0.318583	2.7243	WE	WE	493.118
callen\020926\ob1a-167	3.54108	0.038199	0.0105391	0.00442387	0.134686	0.121112	3.00584	0.0716886	0.127668	0.0817384	0.205094	3.3148	WE	WE	2650.34
callen\020926\ob1a-170	7.02604	0.144331	0.0360153	0.0015836	0.63331	0.349841	12.297	1.30227	3.95471	1.33388	4.30929	13.4621	WE	WE	484.518
callen\020926\ob1a-172	9.1406	0.168479	0.0105388	0.00354331	0.258977	0.20251	5.55353	1.13858	2.49407	1.15456	2.62909	6.19758	WE	WE	281.504
callen\020926\ob1a-173	3.15567	0.101606	0.00965253	0.00410651	0.198024	0.130009	4.03953	0.19722	0.361671	0.200532	0.384677	4.48293	WE	WE	336.475
callen\020926\ob1a-175	9.09392	0.0552703	0.0129701	0.00288414	0.290764	0.205401	6.05678	0.165862	0.248097	0.170157	0.27176	6.62407	WE	WE	516.412
callen\020926\ob1a-177	5.70469	0.172375	0.0198224	0.00465948	0.240782	0.16257	4.95121	0.401493	0.642679	0.411331	0.700822	5.55142	WE	WE	489.047
callen\020926\ob1a-179	8.05995	0.113321	0.0151892	0.00179993	0.354149	0.205329	6.97225	0.421007	1.40565	0.426846	1.48096	7.66204	WE	WE	278.253
callen\020926\ob1a-180	4.30117	0.0234919	0.00272896	0.00100937	0.0619956	0.124984	1.74255	0.145392	0.483583	0.150115	0.541125	1.95676	WE	WE	645.919
CALLEN\020227\SB12-001	5.48778	0.0189954	0.0117726	0.0034842	0.298856	0.32875	7.06508	0.0307918	0.128415	0.0315755	0.140462	7.72694	WE	WE	507.706
CALLEN\020227\SB12-003	19.5195	0.14544	0.0519425	0.0103351	1.19127	0.660521	23.1557	1.97504	1.14469	2.03845	1.27931	25.2152	WE	WE	638.383
CALLEN\020227\SB12-004	4.10971	0.0708781	0.0257303	0.00928469	0.271112	0.16573	5.41881	0.112771	0.096849	0.128946	0.157442	5.96154	WE	WE	2707.72
CALLEN\020227\SB12-006	7.5775	0.0971928	0.0202121	0.00465388	0.25105	0.160765	5.08488	0.227469	0.200816	0.229511	0.208248	5.61876	WE	WE	180.574
CALLEN\020227\SB12-007	8.23699	0.0715521	0.0132322	0.00449516	0.421482	0.419106	9.68064	0.171454	0.259794	0.178857	0.300934	10.6105	WE	WE	854.041
CALLEN\020227\SB12-010	5.75514	0.0515399	0.0145689	0.00180951	0.27197	0.220011	5.88897	0.300481	0.95217	0.307474	1.0342	6.44887	WE	WE	464.807
CALLEN\020227\SB12-011	6.88074	0.156279	0.0182564	0.00340598	0.309686	0.225115	6.50386	0.466925	0.418071	0.471103	0.4335	7.21661	WE	WE	179.953
CALLEN\020227\SB12-014	5.32333	0.169229	0.0122936	0.00405091	0.256617	0.27178	6.00115	0.543209	0.475694	0.555338	0.515096	6.71512	WE	WE	446.139
CALLEN\020227\SB12-018	6.66258	0.0473123	0.0153206	0.00509647	0.312407	0.276869	6.94324	0.186771	0.422498	0.191119	0.458903	7.60025	WE	WE	464.924
CALLEN\020227\SB12-021	11.9653	0.274463	0.0327363	0.00695276	0.569923	0.402616	11.8719	0.586753	0.696725	0.594824	0.733785	13.1586	WE	WE	275.989
CALLEN\020227\SB12-027	6.46453	0.149031	0.0202638	0.00898068	0.311383	0.246475	6.70061	0.277629	0.344427	0.28197	0.364965	7.43675	WE	WE	313.451
CALLEN\020227\SB12-028	6.75959	0.207633	0.022838	0.00433678	0.335718	0.21525	6.80219	0.200831	0.165019	0.203792	0.174354	7.58797	WE	WE	295.677
CALLEN\020227\SB12-029	5.62617	0.133178	0.0160133	0.00324829	0.262582	0.157573	5.22065	0.49942	0.835905	0.511767	0.912174	5.79324	WE	WE	493.358
CALLEN\020227\SB12-030	11.2659	0.118499	0.0244748	0.00925315	0.762748	0.604314	16.4178	0.457301	0.845104	0.467021	0.911926	17.9371	WE	WE	424.871
CALLEN\020227\SB12-031	5.3665	0.0538716	0.010133	0.00151677	0.266078	0.145447	5.15099	0.540943	1.38719	0.590901	1.88753	5.62804	WE	WE	1784.54
CALLEN\020227\SB12-035	3.56129	0.0239751	0.0136525	0.00716105	0.206957	0.15696	4.39941	0.0328542	0.0254323	0.0337297	0.027926	4.80811	WE	WE	531.264
CALLEN\020227\SB12-036	10.948	0.065134	0.0184034	0.00541535	0.514349	0.503414	11.7603	0.247749	0.84377	0.253813	0.920018	12.867	WE	WE	488.462
CALLEN\020227\SB12-037	1.87956	0.077638	0.0074765	0.00214062	0.0615569	0.0640673	1.43239	0.133575	0.845113	0.146565	1.16896	1.64527	WE	WE	1874.97
CALLEN\020227\SB12-039	2.64291	0.0597282	0.020604	0.00249695	0.114577	0.119088	2.6651	0.320279	0.303009	0.331312	0.341217	2.9816	WE	WE	684.184
CALLEN\020227\SB12-040	5.55753	0.0986322	0.0122259	0.00390287	0.210461	0.240267	5.02843	0.354598	0.474945	0.37044	0.55282	5.59392	WE	WE	882.936
CALLEN\020227\SB12-043	3.676	0.382685	0.0451428	0.0073999	0.745437	0.401309	14.3681	0.331013	0.34479	0.336207	0.365414	15.9501	WE	WE	314.53
CALLEN\020227\SB12-045	3.26642	0.0621233	0.0284277	0.00172349	0.522309	0.223571	9.42898	0.348463	0.740415	0.353814	0.783853	10.2671	WE	WE	307.867
CALLEN\020227\SB12-046	8.64757	0.123185	0.0776543	0.0217475	1.2044	0.580552	22.4929	1.14265	0.698681	1.1682	0.756623	24.5004	WE	WE	446.708
CALLEN\020227\SB12-048	6.27483	0.162791	0.0296082	0.0111179	0.58421	0.547519	13.1931	0.691198	1.14201	0.707313	1.24055	14.5283	WE	WE	465.609
CALLEN\020227\SB12-049	7.0439	0.0732016	0.0208623	0.0105171	0.392164	0.291787	8.29101	0.147393	0.323312	0.151503	0.35644	9.07954	WE	WE	555.654
CALLEN\020227\SB12-050	7.51689	0.101732	0.0199539	0.00201085	0.397501	0.234969	7.86914	0.652688	0.834025	0.712955	1.13478	8.62531	WE	WE	1784.22
CALLEN\020227\SB12-058	5.72554	0.0494668	0.0127464	0.0031525	0.203412	0.105478	3.87893	0.181503	0.167007	0.198246	0.227164	4.25319	WE	WE	1782.6
CALLEN\020227\SB12-059	4.20953	0.0354827	0.020604	0.00140974	0.182369	0.120139	3.72379	0.115675	0.24478	0.126135	0.330927	4.08379	WE	WE	1748.78
CALLEN\020227\SB12-064	6.07823	0.11151	0.0131456	0.00376377	0.232857	0.146944	4.69667	0.272786	0.359111	0.31005	0.569446	5.20489	WE	WE	2586.77
CALLEN\020227\SB14-004	3.75931	0.159154	0.0155599	0.00346589	0.184366	0.113936	3.69646	0.121512	0.226022	0.1232	0.238153	4.17294	WE	WE	278.811
CALLEN\020227\SB14-008	3.513	0.0196287	0.00784508	0.00187826	0.193919	0.153348	4.17178	0.332587	1.92615	0.365227	2.6722	4.5484	WE	WE	1891.24
CALLEN\020227\SB14-009	7.83978	0.0715572	0.047833	0.0184059	0.779645	0.573413	16.4286	0.852996	1.16345	0.870818	1.25399	17.9194	WE	WE	417.752
CALLEN\020227\SB14-011	8.27318	0.0377182	0.0148154	0.00465393	0.34273	0.33802	7.85347	0.089414	0.138044	0.0932922	0.160003	8.59141	WE	WE	857.758
CALLEN\020227\SB14-018	6.09292	0.0703323	0.0121927	0.00264496	0.232264	0.194963	5.08259	0.200127	0.312286	0.203096	0.33005	5.59499	WE	WE	297.507
CALLEN\020227\SB14-020	5.14755	0.100831	0.0141794	0.00325729	0.220455	0.16118	4.63753	0.198479	0.217549	0.20328	0.236988	5.13743	WE	WE	482.81
CALLEN\020227\SB14-025	5.61947	0.154303	0.0216389	0.00691482	0.458095	0.404365	10.1695	0.555586	0.621498	0.57792	0.713005	11.2148	WE	WE	796.211
CALLEN\020227\SB14-032	4.38241	0.0817172	0.0484987	0.00716594	0.344928	0.165271	6.43072	0.916209	1.16074	0.939969	1.27162	7.0783	WE	WE	517.203
CALLEN\020227\SB14-033	8.63685	0.0412383	0.0109701	0.00276875	0.295763	0.245971	6.45499	0.0979098	0.170465	0.100528	0.187234	7.0517	WE	WE	533.025
CALLEN\020227\SB14-034	11.7574	0.0823495	0.015597	0.0031525	0.384717	0.261823	7.92893	0.0852546	0.198967	0.0871991	0.215781	8.67657	WE	WE	455.589
CALLEN\020227\SB14-035	1.49957	0.00588729	0.00504383	0.00120602	0.0853883	0.127926	2.20488	0.0672707	0.902285	0.068699	0.973561	2.43033	WE	WE	424.45
CALLEN\020227\SB14-037	6.40096	0.0395629	0.019686	0.00399044	0.210419	0.115096	4.07425	0.197599	0.391897	0.202328	0.42656	4.463	WE	WE	477.734
CALLEN\020227\SB14-046	2.09412	0.0561435	0.0103992	0.0020807	0.231475	0.129134	4.50725	0.163633	0.897474	0.169349	1.01221	4.93648	WE	WE	693.566
CALLEN\020227\SB14-049	2.58195	0.0192987	0.00741363	0.00105122	0.154915	0.133878	3.4183	0.309752	2.95071	0.340931	4.12846	3.73486	WE	WE	1937.51
CALLEN\020227\SB14-052	7.97391	0.159328	0.0584296	0.0153355	0.911478	0.448015	17.1176	0.542146	0.503667	0.552951	0.541168	18.7102	WE	WE	398.661
CALLEN\020227\SB14-053	6.85856	0.184954	0.0583527	0.0148141	0.644504	0.367019	12.6236	0.566616	0.37587	0.579899	0.40847	13.8933	WE	WE	468.092
CALLEN\020227\SB14-055	10.431	0.389822	0.0381007	0.0147766	0.949894	0.763506	20.5304	2.29554	2.154	2.32366	2.25752	22.6865	WE	WE	245.912
CALLEN\020227\SB14-055	10.431	0.389822	0.0381007	0.0147766	0.949894	0.763506	20.5304	2.29554	2.154	2.32366	2.25752	22.6865	WE	WE	245.912
CALLEN\020227\SB14-060	5.22472	0.0895041	0.015288	0.00275069	0.303441	0.169593	5.91167	0.833364	1.64343	0.853804	1.79226	6.49225	WE	WE	489.538
CALLEN\020227\SB14-062	6.05828	0.254978	0.0151116	0.00253784	0.203453	0.129324	4.11212	0.704947	0.318872	0.772554	0.439069	4.71753	WE	WE	1850.08
callen\050720\shr-002	3.18685	0.0419166	0.00625055	0.00272495	0.210822	0.253664	5.10751	0.229175	2.16086	0.239764	2.52767	5.62289	WE	WE	912.529
callen\050720\shr-005	5.54555	0.127056	0.0116762	0.00188412	0.247946	0.143415	5.09973	0.38968	0.590235	0.440346	0.914105	5.6317	WE	WE	2469.38
callen\050720\shr-006	5.52459	0.12741	0.0318569	0.00667483	0.453027	0.274634	8.01177	0.656878	0.732313	0.681875	0.834328	8.90538	WE	WE	754.512
callen\050720\shr-007	5.93498	0.120156	0.024499	0.0107352	0.434326	0.425138	10.0299	0.538577	1.1185	0.543134	1.15795	11.0448	WE	WE	170.201
callen\050720\shr-008	9.29489	0.0852874	0.0257251	0.00418499	0.882974	0.587392	18.8302	1.46118	2.42289	1.49731	2.64399	20.4158	WE	WE	493.445
callen\050720\shr-010	12.7206	0.0224205	0.0164663	0.000815677	0.436445	0.228336	8.72722	0.344593	0.69429	0.377104	0.95102	9.4317	WE	WE	1821.34
callen\050720\shr-015	7.51877	0.141601	0.0471039	0.0147685	0.867323	0.393419	16.3282	0.658761	0.601352	0.669025	0.637093	17.7924	WE	WE	312.322
callen\050720\shr-018	3.68339	0.112012	0.0731224	0.00665504	1.18609	0.344155	19.3646	0.249476	0.445599	0.252413	0.466294	21.0866	WE	WE	236.41
callen\050720\shr-019	4.56332	0.111597	0.0336145	0.00286892	0.679014	0.245494	11.6726	0.253852	0.480931	0.256976	0.504135	12.7452	WE	WE	247.042
callen\050720\shr-021	7.22374	0.113314	0.0179829	0.00359774	0.402949	0.309249	8.74314	0.687399	1.24665	0.713522	1.42007	9.59023	WE	WE	753.503
callen\050720\shr-022	6.48517	0.0607648	0.0804498	0.0105033	0.535436	0.14345	8.08384	1.25431	2.01302	1.38243	2.83072	8.91444	WE	WE	1964.84
callen\050720\shr-024	12.0885	0.178791	0.0426091	0.0138121	0.595464	0.392444	12.2269	0.79659	0.769138	0.813082	0.828477	13.45	WE	WE	413.978
callen\050720\shr-025	1.90765	0.0797783	0.00913173	0.00258939	0.0814017	0.0845175	1.44246	0.385868	2.36783	0.408026	2.8724	1.69988	WE	WE	1128.01
callen\050720\shr-026	22.3608	0.0552687	0.0565331	0.0151378	0.936302	0.44219	16.4571	0.559487	2.15046	0.613616	2.96948	17.9625	WE	WE	1865.67
callen\050720\shr-032	4.97641	0.124658	0.0257754	0.0031525	0.523333	0.248004	9.8765	0.40837	0.518556	0.444269	0.695222	10.8014	WE	WE	1702.18
callen\050720\shr-034	9.68722	0.187317	0.0327318	0.00520622	0.751425	0.436278	15.4113	1.35362	2.05741	1.40396	2.33749	16.8242	WE	WE	737.716
callen\050720\shr-035	8.95868	0.0510535	0.0207978	0.00227486	0.677634	0.46401	13.874	1.14453	2.57066	1.16885	2.77387	15.0898	WE	WE	424.751
callen\050720\shr-036	6.15095	0.149768	0.0152034	0.00451569	0.56808	0.472382	12.9803	0.913606	2.96797	0.93997	3.28236	14.1903	WE	WE	574.713
callen\050720\shr-037	5.87464	0.120856	0.0152837	0.00415089	0.266397	0.159969	5.41441	0.448977	0.462957	0.458617	0.499912	5.98106	WE	WE	429.145
callen\050720\shr-038	8.62639	0.0582462	0.0292454	0.00193709	0.545754	0.319315	10.8432	1.04966	2.31566	1.08966	2.63863	11.7977	WE	WE	755.405
callen\050720\shr-039	5.97832	0.0818805	0.012453	0.00118735	0.374423	0.235234	7.61658	0.684557	2.01758	0.689786	2.08317	8.32176	WE	WE	153.729
callen\050720\shr-041	4.42111	0.0809997	0.0166136	0.00138903	0.274119	0.168268	5.55502	0.524293	0.957258	0.573023	1.3051	6.0964	WE	WE	1795.46
callen\050720\shr-042	5.52579	0.22499	0.0200385	0.0074204	0.268675	0.248517	6.04687	1.27975	1.57091	1.49075	2.76996	6.81651	WE	WE	3083.18
callen\050720\shr-043	10.3195	0.159966	0.04428	0.00781304	1.01535	0.534041	20.8037	1.45219	1.35185	1.46938	1.41493	22.5651	WE	WE	237.732
callen\050720\shr-049	21.9965	0.075439	0.0245954	0.00350458	0.710983	0.541074	15.6435	0.963884	1.95735	1.08903	3.0294	16.9991	WE	WE	2466.1
callen\050720\shr-050	10.7695	0.354489	0.0716793	0.00540493	2.04149	0.690199	38.0741	1.80979	2.69685	1.83212	2.82726	41.2373	WE	WE	247.674
callen\050720\shr-051	5.82083	0.0763996	0.0247112	0.00334061	0.324046	0.152103	5.74216	0.458678	1.02817	0.473166	1.14716	6.32276	WE	WE	628.23
callen\050720\shr-054	5.46172	0.0710183	0.0207321	0.00228823	0.253334	0.0954632	4.3379	0.258022	0.395842	0.282585	0.543763	4.78074	WE	WE	1837.05
callen\050720\shr-055	38.5826	0.00583491	0.0255063	0.0031525	1.38798	0.53941	27.4338	0.36382	2.00871	0.371433	2.16523	29.3957	WE	WE	418.352
callen\050720\shr-057	36.9034	0.00539933	0.0289846	0.0031525	1.18785	0.663206	26.3494	0.324466	1.24166	0.328329	1.29988	28.238	WE	WE	239.077
callen\050720\shr-060	6.37795	0.0260055	0.00598121	0.00179657	0.209964	0.28331	5.37675	0.298594	0.876199	0.30278	0.923602	5.9038	WE	WE	281.298
callen\050720\shr-062	5.35835	0.0680195	0.00752235	0.00163755	0.196759	0.148629	4.42927	0.297594	0.448035	0.304099	0.484407	4.85184	WE	WE	436.825
callen\050720\shr-064	8.65975	0.175544	0.0231404	0.00493114	0.419575	0.181848	7.6481	1.51283	4.90314	1.553	5.3822	8.45314	WE	WE	529.336
callen\050720\shr-066	12.8232	0.0192957	0.0179947	0.0031525	0.428783	0.209588	8.37397	0.548756	1.19518	0.601738	1.64926	9.05279	WE	WE	1862
callen\050720\shr-068	9.91488	0.0249923	0.030319	0.00112588	0.730722	0.330999	13.9126	0.744328	1.68002	0.751336	1.74467	15.0307	WE	WE	189.31
callen\050720\shr-069	3.20283	0.0507766	0.020604	0.00133692	0.0792416	0.0959293	1.88042	0.124493	0.318038	0.127103	0.342868	2.12831	WE	WE	419.209
callen\050720\shr-070	5.58624	0.123928	0.0612835	0.012365	1.04088	0.578167	20.765	1.49084	1.60363	1.50972	1.68298	22.5816	WE	WE	254.276
callen\050720\shr-078	12.058	0.119302	0.0229229	0.01075	0.644868	0.661037	15.5722	1.45261	2.46959	1.48313	2.66273	17.0311	WE	WE	419.965
callen\050720\shr-079	6.0345	0.182116	0.0146876	0.00525934	0.318542	0.242722	6.6305	1.41917	1.52644	1.46859	1.721	7.39383	WE	WE	691.488
callen\050720\shr-080	7.05248	0.10001	0.0112134	0.00120591	0.253719	0.140791	5.3975	0.262685	0.175058	0.274367	0.203628	5.90444	WE	WE	879.004
callen\050720\shr-082	12.7725	0.00363561	0.0139645	0.000842666	0.284515	0.212304	4.88564	0.179367	5.37538	0.185697	6.06972	5.40091	WE	WE	700.655
callen\050720\shr-083	5.3161	0.0413755	0.00819194	0.00172376	0.207344	0.292814	5.42151	0.632989	1.29763	0.641921	1.36823	5.97296	WE	WE	283.08
callen\050720\shr-087	42.0387	0.00940737	0.0289988	0.00104779	1.44667	0.823948	31.2674	0.567639	1.92938	0.592424	2.23839	33.5774	WE	WE	863.374
callen\050720\shr-089	55.5988	0.0072913	0.0289087	0.00137189	1.62571	0.986642	36.5649	0.383825	2.84006	0.391028	3.04005	39.2148	WE	WE	375.59
callen\050720\shr-095	20.966	0.00996932	0.0276614	0.0031525	0.704284	0.250079	12.9647	0.25064	1.00571	0.274958	1.39002	13.9598	WE	WE	1870.73
callen\050720\shr-098	3.09794	0.0198815	0.00713621	0.0031525	0.146811	0.084347	2.7019	0.0710412	0.125441	0.0738862	0.14384	2.96323	WE	WE	793.261
callen\050720\shr-101	11.0715	0.150041	0.0253923	0.00697061	0.483861	0.386482	10.274	0.477119	1.0641	0.514337	1.38067	11.3268	WE	WE	1517.44
callen\050720\shr-102	5.82986	0.024504	0.0200181	0.00342234	0.2973	0.193703	6.15605	0.553519	1.34266	0.560989	1.41289	6.69499	WE	WE	270.818
callen\050720\shr-105	3.59072	0.143662	0.0150298	0.00196074	0.78937	0.320241	18.4654	1.64988	5.81771	1.67864	6.20063	19.7357	WE	WE	349.206
callen\050720\shr-106	37.12	0.00970348	0.0359551	0.0031525	1.31502	0.626425	26.7655	0.563538	3.5248	0.617889	4.86229	28.7558	WE	WE	1860.06
callen\050720\shr-112	4.10965	0.334934	0.0246578	0.00704046	0.505262	0.315441	10.2492	0.948657	0.79066	0.960221	0.828506	11.4365	WE	WE	244.789
callen\050720\shr-113	12.8643	0.0799447	0.0208275	0.0031525	0.46672	0.270789	9.272	0.507078	0.509155	0.529106	0.590279	10.1134	WE	WE	859.07
callen\050720\shr-115	6.56195	0.0859121	0.0392359	0.00502966	0.412408	0.14928	6.91952	0.363592	0.478518	0.40879	0.726277	7.61139	WE	WE	2367.06
callen\050720\shr-119	28.075	0.0290766	0.0642948	0.0014584	1.48109	0.520485	25.0567	1.37885	1.8308	1.40772	1.97357	27.1531	WE	WE	418.683
callen\050720\shr-120	6.69635	0.0687472	0.0403581	0.00124346	0.2662	0.0943829	4.4192	0.502126	0.753295	0.551131	1.04315	4.89014	WE	WE	1881.24
callen\050720\shr-124	10.3358	0.0507142	0.0177031	0.00122116	0.41432	0.220832	7.87894	0.373175	0.64119	0.405838	0.858551	8.58373	WE	WE	1695.12
callen\050720\shr-125	9.72925	0.228475	0.0303385	0.00992161	0.620037	0.460388	13.3249	1.4921	3.65872	1.51177	3.84613	14.6741	WE	WE	264.474
callen\050720\shr-126	7.48481	0.0194463	0.0203521	0.0031525	0.421804	0.221512	6.79564	0.676367	1.26771	0.686921	1.34316	7.48191	WE	WE	312.788
callen\050720\shr-129	4.60464	0.0365734	0.0064476	0.00194805	0.191564	0.209349	4.33514	0.253556	1.17424	0.263591	1.34443	4.78103	WE	WE	784.15
callen\050720\shr-132	8.16448	0.0805598	0.0171479	0.00165986	0.351791	0.170178	6.74513	0.394994	0.416963	0.446734	0.647992	7.36646	WE	WE	2486.71
callen\050720\shr-134	20.3232	0.00493054	0.0218543	0.0031525	0.760048	0.349605	13.4016	0.291434	2.59168	0.301158	2.9083	14.5412	WE	WE	663.057
callen\050720\shr-135	10.9587	0.122563	0.0282544	0.0031525	0.618672	0.280862	11.4332	1.06046	0.841226	1.11265	0.993646	12.4867	WE	WE	970.456
callen\050720\shr-136	13.8883	0.309077	0.081616	0.016971	1.21277	0.491409	21.5076	0.646207	0.398004	0.754218	0.708072	23.6195	WE	WE	3122.45
callen\050720\shr-137	7.46848	0.105438	0.0286823	0.00893454	0.407332	0.245328	8.13572	0.810564	0.890984	0.825358	0.952139	8.93144	WE	WE	365.39
callen\050720\shr-138	7.65163	0.201681	0.0511857	0.00899364	0.539768	0.160181	8.26043	1.11056	1.39165	1.13933	1.52445	9.22224	WE	WE	516.687
callen\050720\shr-140	6.01498	0.254082	0.0294232	0.00317763	0.457221	0.215178	8.37577	2.21253	3.22507	2.27065	3.537	9.33485	WE	WE	523.862
callen\050720\shr-142	4.87198	0.0304475	0.0304849	0.00266411	0.480592	0.256721	9.27174	0.29703	0.401916	0.304722	0.440254	10.0726	WE	WE	516.475
callen\050720\shr-143	8.96025	0.193286	0.0376458	0.00665308	0.754407	0.438926	14.8097	1.79049	1.34206	1.81536	1.41407	16.2406	WE	WE	278.717
callen\050720\shr-144	11.5964	0.0198344	0.0280901	0.00427686	0.586885	0.317618	11.0217	0.3611	0.616247	0.369785	0.671017	11.9784	WE	WE	480.132
callen\050720\shr-145	45.3741	0.0062762	0.0271735	0.0031525	1.3778	0.793647	30.6792	0.309356	1.53351	0.313165	1.60755	32.8872	WE	WE	247.254
callen\050720\shr-146	0.542586	0.146664	0.0149644	0.00774991	0.179002	0.113125	3.33836	1.41855	3.58113	1.55079	4.88697	3.79986	WE	WE	1800.62
callen\050720\shr-147	11.3958	0.0630432	0.0126642	0.00158513	0.391399	0.227643	7.79652	0.260894	0.388808	0.266619	0.420491	8.49286	WE	WE	438.564
callen\050720\shr-148	4.21936	0.079307	0.0185355	0.0031525	0.35599	0.173906	6.5832	0.134415	0.229093	0.146396	0.308393	7.21409	WE	WE	1724.87
callen\050720\shr-150	8.37772	0.0404939	0.0201595	0.00630865	0.544135	0.396193	11.7877	0.184588	0.43027	0.186186	0.445732	12.795	WE	WE	174.176
callen\050720\shr-156	7.36772	0.0606811	0.017041	0.00188055	0.38066	0.196124	7.58082	0.359469	0.413576	0.39002	0.549129	8.23721	WE	WE	1647.88
callen\050720\shr-160	37.9451	0.00460722	0.0367385	0.0031525	1.55606	0.363147	26.0991	0.397461	2.65947	0.406032	2.87263	28.0629	WE	WE	430.988
callen\050720\shr-161	10.8147	0.0621922	0.08461	0.012834	1.66624	0.725939	30.3001	0.454841	0.980478	0.471569	1.11246	32.8519	WE	WE	729.65
callen\050720\shr-163	27.3689	0.0197943	0.0427524	0.0031525	0.980088	0.442936	19.0335	0.524701	1.5169	0.575627	2.0968	20.5222	WE	WE	1871.36
callen\050720\shr-164	6.33824	0.0310897	0.0136293	0.00219417	0.263008	0.138132	4.97463	0.10464	0.112726	0.114682	0.155247	5.42268	WE	WE	1851.11
callen\050720\shr-165	7.86629	0.0640674	0.0175349	0.00201	0.371871	0.207604	7.22129	0.500742	0.882235	0.528125	1.06075	7.88438	WE	WE	1075.61
callen\050720\shr-170	4.32273	0.352468	0.07034	0.0145883	0.775836	0.362404	14.5996	3.26825	3.03745	3.27384	3.0764	16.1753	WE	WE	34.5443
callen\050720\shr-171	24.7767	0.00563994	0.0227193	0.0031525	0.743483	0.383508	14.8686	0.177334	0.69542	0.19465	0.963168	16.0271	WE	WE	1882.14
callen\050720\shr-172	28.7273	0.0183634	0.0153834	0.00142522	0.775982	0.541261	14.8951	0.18678	1.87952	0.190938	2.03476	16.2475	WE	WE	444.795
callen\050720\shr-173	15.5627	0.125382	0.0443738	0.0163775	0.903683	0.511747	17.3007	0.163655	0.277516	0.172077	0.3302	18.9022	WE	WE	1013.76
lucy\050610\YLW-001	1.6618	0.0285406	0.0352414	0.00936045	0.383859	0.195386	7.86082	0.101112	0.396963	0.111397	0.557399	8.51321	WE	WE	1956.94
lucy\050610\YLW-003	4.75085	0.0552553	0.00594725	0.00161195	0.116521	0.10624	2.57426	0.146423	0.230707	0.160161	0.315463	2.85983	WE	WE	1811.67
lucy\050610\YLW-004	4.69473	0.0818673	0.0107297	0.00175491	0.165522	0.148998	3.67738	0.0902678	0.342903	0.0988781	0.471342	4.08625	WE	WE	1840.56
lucy\050610\YLW-006	7.27707	0.205119	0.0123706	0.00156497	0.220854	0.174018	4.84887	0.757339	0.271217	0.831812	0.376514	5.4628	WE	WE	1894.87
lucy\050610\YLW-008	3.22421	0.0934448	0.0417982	0.00211309	0.772693	0.32818	13.9141	0.330794	0.651551	0.360747	0.881231	15.1523	WE	WE	1751.12
lucy\050610\YLW-011	2.16438	0.0331019	0.00313443	0.00159559	0.0782093	0.14853	2.22889	0.206267	0.561664	0.209132	0.591804	2.49346	WE	WE	278.736
lucy\050610\YLW-012	4.98342	0.133142	0.0141473	0.00413711	0.215856	0.174946	4.83379	0.343075	0.540538	0.388161	0.841322	5.37602	WE	WE	2494.37
lucy\050610\YLW-013	3.53069	0.0382156	0.0063687	0.00188576	0.128268	0.122365	2.92566	0.189594	0.402759	0.192127	0.423639	3.22277	WE	WE	268.11
lucy\050610\YLW-017	10.1297	0.0284965	0.0174098	0.00330086	0.291584	0.0728814	4.66286	0.130675	0.614313	0.147354	0.9434	5.07653	WE	WE	2426.82
lucy\050610\YLW-021	9.5268	0.252663	0.0636548	0.0161043	0.565416	0.215279	9.70816	0.282448	0.168272	0.308647	0.229273	10.8213	WE	WE	1792
lucy\050610\YLW-024	3.98664	0.126496	0.006217	0.00147639	0.148799	0.209914	3.81754	0.522463	0.341011	0.573782	0.473229	4.31045	WE	WE	1892.82
lucy\050610\YLW-025	4.29925	0.113535	0.0167955	0.00215821	0.248196	0.162608	5.22427	0.641146	0.973516	0.726927	1.52817	5.76757	WE	WE	2536.74
lucy\050610\YLW-026	7.46968	0.0159124	0.0130164	0.000886153	0.251756	0.137399	4.83118	0.0230731	0.172396	0.0253986	0.241311	5.25015	WE	WE	1939.87
lucy\050610\YLW-032	5.33693	0.321442	0.0380534	0.00784665	0.465596	0.24133	8.7709	0.39431	0.308533	0.432009	0.424412	9.84517	WE	WE	1844.63
lucy\050610\YLW-033	5.0593	0.183359	0.0123941	0.00308539	0.172577	0.118496	3.39168	0.284004	0.428183	0.310979	0.587766	3.88159	WE	WE	1833.08
lucy\050610\YLW-035	5.67454	0.114814	0.0512472	0.00763775	0.623894	0.223348	10.8033	1.30314	1.26394	1.43072	1.75209	11.8243	WE	WE	1886.89
lucy\050610\YLW-037	22.4485	0.447665	0.0237122	0.0031525	0.996011	0.571621	21.2668	0.501212	3.62816	0.549682	5.00923	23.309	WE	WE	1864.86
lucy\050610\YLW-040	13.1259	0.0613453	0.0327785	0.00250451	0.319212	0.0981179	5.0059	0.305367	0.353456	0.344571	0.544234	5.51986	WE	WE	2440.14
lucy\050610\YLW-041	8.548	0.165295	0.0158236	0.00282874	0.276258	0.200019	5.96866	0.373464	0.643273	0.379443	0.682457	6.62888	WE	WE	320.888
lucy\050610\YLW-045	15.0086	0.152675	0.0350294	0.00420702	0.813906	0.608659	17.9628	1.51357	1.5568	1.71397	2.43165	19.5773	WE	WE	2511.98
lucy\050610\YLW-046	7.09699	0.0519191	0.00926547	0.002208	0.311653	0.38359	8.0462	0.352444	0.73419	0.357652	0.77581	8.80484	WE	WE	296.371
lucy\050610\YLW-056	8.09104	0.411155	0.0334156	0.00763206	0.391628	0.165806	6.89778	0.315293	0.32019	0.345953	0.442869	7.90741	WE	WE	1874.74
lucy\050610\YLW-059	9.18646	0.235911	0.0290866	0.0110541	0.340968	0.302525	7.61742	1.4758	0.738724	1.504	0.791622	8.53696	WE	WE	382.4
lucy\050610\YLW-062	1.48098	0.00656779	0.0048925	0.00145342	0.140827	0.28466	4.38207	0.0150364	0.130682	0.0153182	0.139873	4.82047	WE	WE	375.074
lucy\050610\YLW-063	4.4474	0.0374719	0.0067656	0.000922548	0.158246	0.122366	3.56656	0.369669	0.549869	0.406802	0.768813	3.89233	WE	WE	1933.74
lucy\050610\YLW-064	3.74768	0.0869026	0.0558074	0.00272331	0.802821	0.266159	13.2191	0.098356	0.123077	0.107035	0.16519	14.4335	WE	WE	1708.37
lucy\050610\YLW-065	1.1826	0.0588707	0.00316138	0.0010614	0.0668874	0.12762	1.90243	0.293786	1.3819	0.331142	2.11854	2.16003	WE	WE	2418.11
lucy\050610\YLW-066	6.04872	0.214293	0.0219313	0.00531526	0.25264	0.120094	4.51059	0.0735673	0.0659444	0.0804252	0.0899893	5.12487	WE	WE	1800.54
lucy\050610\YLW-070	2.18285	0.154815	0.0101097	0.0040763	0.196615	0.159703	4.1582	0.275527	0.407896	0.278499	0.425479	4.68352	WE	WE	216.737
lucy\050610\YLW-074	2.99232	0.0143245	0.0205731	0.00534967	0.256215	0.193803	5.33859	0.413416	0.938629	0.419289	0.989997	5.82885	WE	WE	284.945
lucy\050610\YLW-076	3.77388	0.0657644	0.0106848	0.000950063	0.218171	0.151131	4.54416	0.439599	0.844199	0.481372	1.159	4.99086	WE	WE	1833.88
lucy\050610\YLW-077	6.51528	0.206187	0.0120482	0.00221743	0.233733	0.162432	5.16393	0.349411	0.241093	0.394926	0.373706	5.78055	WE	WE	2473.7
lucy\050610\YLW-078	4.49233	0.0453812	0.011625	0.0031525	0.184953	0.0979916	3.56439	0.161221	0.383505	0.176811	0.529475	3.90749	WE	WE	1864.71
lucy\050610\YLW-080	8.74904	0.16338	0.0197028	0.00365979	0.3314	0.190938	6.53813	0.696699	1.20191	0.762552	1.64732	7.24721	WE	WE	1824.6
lucy\050610\YLW-081	4.27531	0.215041	0.0140469	0.00283221	0.221716	0.165329	4.56379	0.5918	1.03614	0.647358	1.41706	5.18276	WE	WE	1812.74
lucy\050610\YLW-083	9.59427	0.149535	0.0410012	0.00994576	0.517148	0.275922	9.7655	0.512878	0.662723	0.570228	0.963155	10.759	WE	WE	2141.38
lucy\050610\YLW-086	1.3284	0.0249174	0.00518962	0.0031525	0.0919624	0.133255	2.35911	0.13685	0.489684	0.138687	0.515172	2.61758	WE	WE	269.32
lucy\050610\YLW-087	8.6852	0.0607027	0.0129707	0.00272096	0.256202	0.185317	5.33118	0.203199	0.527843	0.22344	0.735926	5.84909	WE	WE	1918.3
lucy\050610\YLW-090	6.33916	0.159413	0.0109579	0.00250446	0.209759	0.192589	4.70339	0.66812	2.29192	0.734479	3.19233	5.27861	WE	WE	1913.01
lucy\050610\YLW-101	4.69947	0.115485	0.00587128	0.00170932	0.173435	0.193907	4.20077	0.355906	1.06733	0.39832	1.59112	4.69117	WE	WE	2274.58
lucy\050610\YLW-107	2.88348	0.0645602	0.020604	0.0020301	0.0782532	0.0712143	1.80874	0.522158	2.51231	0.588024	3.83777	2.04541	WE	WE	2399.95
lucy\050610\YLW-118	4.22036	0.0715072	0.0127831	0.00443419	0.212412	0.179361	4.56356	0.239866	0.385346	0.243145	0.405734	5.04405	WE	WE	274.334
lucy\050610\YLW-125	19.9327	0.0358659	0.0297783	0.00218792	0.642707	0.306209	12.119	0.381836	0.470518	0.424689	0.684783	13.1357	WE	WE	2148.83
lucy\050610\YLW-126	12.4281	0.050425	0.0105795	0.00200296	0.30215	0.291001	6.6914	0.105741	0.823064	0.11881	1.24608	7.34756	WE	WE	2354.19
lucy\050610\YLW-129	6.63985	0.0354227	0.020244	0.00355275	0.30397	0.172961	6.18682	0.0767946	0.256894	0.0846366	0.361209	6.72297	WE	WE	1964.3
lucy\050610\YLW-131	5.47373	0.0746157	0.0173953	0.0014483	0.400774	0.217277	7.63846	0.262488	0.538895	0.295378	0.82077	8.34997	WE	WE	2384.85
lucy\050610\YLW-132	3.33577	0.0501961	0.00624338	0.00147694	0.112396	0.178731	3.10762	0.213713	0.633677	0.217162	0.672554	3.45666	WE	WE	323.418
lucy\050610\YLW-133	1.73069	0.0249771	0.0057179	0.00181294	0.0874852	0.0762696	1.86915	0.190709	0.645721	0.209097	0.890662	2.06541	WE	WE	1859.59
lucy\050610\YLW-135	6.28464	0.127705	0.0119558	0.00248571	0.20464	0.162781	4.23614	0.275615	0.220064	0.303268	0.307566	4.7457	WE	WE	1931.58
lucy\050610\YLW-136	10.3992	0.106232	0.0282475	0.00186062	0.687294	0.387763	14.0083	1.07904	3.35047	1.22135	5.22373	15.2197	WE	WE	2502.87
lucy\050610\YLW-137	5.35968	0.172811	0.0194232	0.00503527	0.382115	0.28229	7.91991	0.811726	0.808798	0.893158	1.13034	8.78158	WE	WE	1931.33
lucy\050610\YLW-140	10.5846	0.436487	0.0244643	0.00312343	0.610557	0.66685	14.9731	2.65386	2.95984	2.69141	3.12123	16.7146	WE	WE	283.783
lucy\050610\YLW-144	5.65701	0.0897996	0.012198	0.0040973	0.225866	0.189835	5.0323	0.0902294	0.158997	0.0916801	0.168719	5.5541	WE	WE	322.234
lucy\050610\YLW-146	10.8897	0.025884	0.0107493	0.0031525	0.304542	0.13789	6.07338	0.149472	0.431639	0.16425	0.600287	6.5556	WE	WE	1904.59
lucy\050610\YLW-152	2.70018	0.139412	0.0103076	0.00311196	0.183966	0.162948	4.07854	0.217631	0.265452	0.221054	0.281365	4.57829	WE	WE	315.294
lucy\050610\YLW-155	6.59654	0.10678	0.0391876	0.00728811	0.653829	0.324695	12.4505	0.433056	0.169542	0.439212	0.178827	13.5823	WE	WE	285.164
lucy\050610\YLW-158	8.6466	0.0159003	0.0179293	0.00600827	0.212702	0.113822	4.02865	0.179271	0.267693	0.197271	0.374225	4.39501	WE	WE	1932.94
lucy\050610\YLW-159	2.35952	0.0323231	0.020604	0.0027809	0.166832	0.253121	4.49366	0.0418372	0.348165	0.0473685	0.543439	4.96932	WE	WE	2508.51
lucy\050610\YLW-160	5.77232	0.074562	0.0253046	0.00405213	0.420367	0.227119	8.03037	0.22614	0.316938	0.255152	0.487853	8.78177	WE	WE	2438.56
lucy\050610\YLW-161	7.12711	0.0722021	0.0132728	0.00165081	0.38332	0.22447	7.93435	0.376778	0.816572	0.381853	0.859217	8.62927	WE	WE	270.341
lucy\050610\YLW-162	7.01825	0.175978	0.0322018	0.00353113	0.446469	0.208728	8.55554	0.952493	0.340805	1.0461	0.473032	9.42245	WE	WE	1893.85
lucy\050610\YLW-166	3.60637	0.050686	0.00717162	0.00232093	0.159966	0.249339	4.29583	0.0631224	2.06365	0.0690035	2.81563	4.76532	WE	WE	1799.61
lucy\050610\YLW-167	2.55356	0.0601136	0.00508195	0.0031525	0.0867845	0.0900298	2.00359	0.172476	0.589313	0.188645	0.805616	2.24875	WE	WE	1810.32
lucy\050610\YLW-169	6.95003	0.185762	0.0183477	0.00303842	0.259538	0.129378	4.98397	0.385706	0.332824	0.436674	0.519364	5.58004	WE	WE	2507.28
lucy\050610\YLW-171	11.9566	0.02212	0.0298055	0.0031525	0.519121	0.141976	9.11564	0.344108	0.835533	0.377766	1.15788	9.83182	WE	WE	1885.23
lucy\050610\YLW-173	5.51346	0.278253	0.0595976	0.0108304	0.573964	0.282455	10.4588	1.35244	1.29398	1.53139	2.0205	11.6639	WE	WE	2510.42
lucy\050610\YLW-175	12.2601	0.209154	0.0259465	0.00202215	0.586235	0.379777	12.5847	1.43168	1.81887	1.57274	2.52671	13.7878	WE	WE	1898.52
lucy\050610\YLW-178	57.0496	0.0189092	0.0554939	0.00180625	2.01124	1.02145	39.3803	0.612091	2.16577	0.624488	2.32946	42.4892	WE	WE	405.07
LUCY\050615\YLW-181	5.95863	0.105019	0.00999544	0.00199487	0.296649	0.26493	6.9734	0.688813	1.15158	0.698008	1.21124	7.65199	WE	WE	267.874
LUCY\050615\YLW-182	5.56065	0.0621835	0.059377	0.00494164	0.758715	0.311306	13.4085	0.162913	0.207876	0.177809	0.281988	14.605	WE	WE	1767.56
LUCY\050615\YLW-184	4.70789	0.119837	0.00952465	0.00169747	0.165293	0.117048	3.58486	0.0623681	0.0660885	0.0704519	0.102205	3.99826	WE	WE	2462.14
LUCY\050615\YLW-187	6.05294	0.121854	0.0125281	0.00131883	0.238293	0.149034	4.87412	0.297809	0.387591	0.329017	0.549944	5.39714	WE	WE	2013.3
LUCY\050615\YLW-190	6.6463	0.0576447	0.021818	0.00433748	0.48237	0.380777	10.7171	0.635222	1.24411	0.662099	1.43707	11.664	WE	WE	837.174
LUCY\050615\YLW-191	9.99059	0.0109453	0.0185594	0.00233904	0.24519	0.134046	4.09883	0.182823	1.64221	0.201755	2.32029	4.50991	WE	WE	1990.56
LUCY\050615\YLW-193	8.86843	0.0861666	0.0294585	0.00849237	0.620324	0.512792	13.5822	0.813707	1.01651	0.831194	1.09772	14.8395	WE	WE	429.538
LUCY\050615\YLW-195	7.61705	0.128454	0.0333008	0.00417887	0.820784	0.555062	18.1817	1.57964	3.36375	1.60031	3.53496	19.7235	WE	WE	262.584
LUCY\050615\YLW-196	5.28884	0.0514955	0.0174791	0.00231746	0.21686	0.114882	4.10708	0.178776	0.307072	0.19576	0.421541	4.51011	WE	WE	1833.41
LUCY\050615\YLW-197	4.81742	0.0146963	0.028151	0.00544068	0.331916	0.177926	6.24017	0.154246	0.293114	0.156294	0.308231	6.7983	WE	WE	266.546
LUCY\050615\YLW-199	3.84246	0.134143	0.0080395	0.00157823	0.139845	0.110631	3.05672	0.315481	0.381652	0.357039	0.594682	3.45096	WE	WE	2499.91
LUCY\050615\YLW-200	5.61356	0.246513	0.0276057	0.00741367	0.360566	0.224301	6.81864	0.474519	0.552273	0.520867	0.764983	7.68504	WE	WE	1882.69
LUCY\050615\YLW-202	4.37773	0.047007	0.0115983	0.000751934	0.204962	0.113263	4.04128	0.0576658	0.0918894	0.0629119	0.124458	4.41887	WE	WE	1759
LUCY\050615\YLW-206	8.09325	0.0203765	0.0192171	0.000928315	0.42644	0.243907	8.77297	0.17574	0.489373	0.194093	0.693508	9.48384	WE	WE	2006.69
LUCY\050615\YLW-207	34.3792	0.0060058	0.0330972	0.000953258	1.14376	0.58203	23.6666	0.248565	1.1261	0.272746	1.55777	25.4324	WE	WE	1875.49
LUCY\050615\YLW-209	6.41592	0.146882	0.0189926	0.00392971	0.422619	0.333525	9.45582	1.47921	2.03794	1.5146	2.21817	10.3818	WE	WE	477.65
LUCY\050615\YLW-210	10.6803	0.0891562	0.0155525	0.00315204	0.520358	0.507776	12.5136	0.726635	1.15554	0.738463	1.22699	13.6496	WE	WE	326.195
LUCY\050615\YLW-211	4.38021	0.0734387	0.0150384	0.00229151	0.351407	0.426694	9.14431	0.799575	1.87746	0.891284	2.75573	10.0132	WE	WE	2193.58
LUCY\050615\YLW-212	4.93467	0.212891	0.017022	0.00384268	0.238204	0.160412	5.07146	0.904371	1.05934	0.991605	1.46137	5.70383	WE	WE	1860.31
LUCY\050615\YLW-214	6.42464	0.287299	0.0497217	0.00906246	0.600126	0.317175	11.2074	0.78545	0.994566	0.88703	1.53652	12.4708	WE	WE	2457.01
LUCY\050615\YLW-215	5.54369	0.0776092	0.0127618	0.00224273	0.238032	0.124799	4.53332	0.194191	0.480613	0.219542	0.745734	4.98876	WE	WE	2478.83
LUCY\050615\YLW-218	6.8096	0.136305	0.0175389	0.00252301	0.281753	0.166589	5.49938	0.457093	0.48008	0.516192	0.741592	6.10409	WE	WE	2456.41
LUCY\050615\YLW-222	3.35441	0.0461066	0.00900639	0.0031525	0.192648	0.106398	3.71189	0.0787606	0.166463	0.0858528	0.224768	4.0692	WE	WE	1741.86
LUCY\050615\YLW-223	11.9486	0.258351	0.0303313	0.0176407	0.58471	0.485245	12.7289	0.848317	0.642214	0.94453	0.938485	14.1052	WE	WE	2170.36
LUCY\050615\YLW-225	10.3164	0.26393	0.0313951	0.00789585	0.52382	0.284854	10.1228	0.505149	0.744532	0.562861	1.09113	11.2347	WE	WE	2185.46
LUCY\050615\YLW-231	4.75749	0.0697032	0.0109971	0.00452851	0.172411	0.0974482	3.39098	0.0360978	0.130289	0.0398283	0.183956	3.74606	WE	WE	1986.76
LUCY\050615\YLW-232	9.68422	0.156565	0.0529323	0.0070131	0.685263	0.364558	13.7863	1.68155	2.09431	1.70427	2.204	15.0526	WE	WE	271.221
LUCY\050615\YLW-233	4.95466	0.0714431	0.0307687	0.00318259	0.476653	0.206813	8.75888	0.260148	0.439696	0.28619	0.614051	9.54774	WE	WE	1927.36
LUCY\050615\YLW-234	6.03966	0.0714418	0.0164009	0.00236629	0.306496	0.172515	6.17296	0.300358	0.554681	0.338247	0.847338	6.74218	WE	WE	2400.04
LUCY\050615\YLW-235	4.36295	0.100005	0.00816681	0.00121837	0.160122	0.122118	3.4723	0.11598	0.118726	0.13121	0.184724	3.86393	WE	WE	2492.52
LUCY\050615\YLW-236	12.3508	0.00759554	0.020619	0.00122237	0.400901	0.0659602	6.25285	0.0931964	1.63806	0.102475	2.2834	6.74915	WE	WE	1917.33
LUCY\050615\YLW-238	3.56641	0.105314	0.00749722	0.00190033	0.106478	0.094128	2.32599	0.749639	0.892622	0.819382	1.21735	2.6413	WE	WE	1797.15
LUCY\050615\YLW-245	5.42731	0.0343588	0.0126157	0.00151858	0.246143	0.15439	5.09234	0.0859817	0.207068	0.0953637	0.298163	5.54136	WE	WE	2092.18
LUCY\050615\YLW-247	5.05994	0.0709045	0.00970013	0.00266265	0.134037	0.108916	2.84603	0.0957767	0.341525	0.107808	0.520737	3.17225	WE	WE	2390.46
LUCY\050615\YLW-249	5.8142	0.155174	0.0270704	0.00770967	0.487144	0.411025	10.6966	0.493741	0.394351	0.500704	0.415796	11.7848	WE	WE	282.921
LUCY\050615\YLW-251	11.0804	0.0406707	0.0336141	0.0031525	0.601457	0.257292	11.3258	1.24793	1.64388	1.30952	1.94267	12.262	WE	WE	973.316
LUCY\050615\YLW-252	5.18161	0.0934767	0.0118806	0.00196162	0.211486	0.137324	4.30874	0.195975	0.400398	0.215429	0.557595	4.76487	WE	WE	1911.99
LUCY\050615\YLW-257	8.92791	0.00680263	0.0200856	0.0031525	0.302111	0.0574322	4.37745	0.175298	1.03937	0.192863	1.452	4.76703	WE	WE	1929.19
LUCY\050615\YLW-259	7.8064	0.0401285	0.0279421	0.00164042	0.580115	0.307967	11.6981	0.667401	1.46048	0.675555	1.53052	12.6559	WE	WE	245.307
LUCY\050615\YLW-262	5.37143	0.149929	0.0109732	0.0024618	0.22412	0.199286	5.17118	0.391969	0.525149	0.43802	0.778281	5.75795	WE	WE	2244.04
LUCY\050615\YLW-263	8.77653	0.0391296	0.0547047	0.00281635	1.07851	0.457524	20.9792	0.726287	1.33204	0.734027	1.38887	22.6119	WE	WE	214.147
LUCY\050615\YLW-266	3.76834	0.0439346	0.0129305	0.000946189	0.233152	0.127728	4.62964	0.0560877	0.0877569	0.0612577	0.119339	5.04833	WE	WE	1781.29
LUCY\050615\YLW-267	13.9043	0.0605253	0.0445335	0.00281635	0.371551	0.084348	5.55171	0.175626	0.305889	0.197923	0.468614	6.11548	WE	WE	2414.51
LUCY\050615\YLW-268	4.15315	0.233177	0.0557735	0.00418329	0.796238	0.431231	16.6066	1.7144	2.69177	1.75618	2.93403	18.1272	WE	WE	486.421
LUCY\050615\YLW-272	3.89512	0.125063	0.0300525	0.00372306	0.497521	0.274473	9.59219	0.539435	0.87046	0.545557	0.909636	10.523	WE	WE	227.951
LUCY\050615\YLW-274	5.70994	0.0836598	0.0285357	0.00708242	0.382038	0.216436	7.52366	0.115306	0.151864	0.117182	0.16125	8.24141	WE	WE	326.052
LUCY\050615\YLW-275	5.02254	0.107147	0.0122134	0.0023476	0.327349	0.28952	7.09352	0.942063	1.41014	0.962597	1.52432	7.8321	WE	WE	435.607
LUCY\050615\YLW-278	8.90606	0.0570338	0.0131971	0.00160177	0.377311	0.23778	8.02702	0.181787	0.426307	0.201694	0.614674	8.71394	WE	WE	2099.32
LUCY\050615\YLW-280	4.69177	0.0373309	0.00836113	0.0022799	0.199165	0.11568	3.87006	0.0685264	0.124255	0.0774338	0.192411	4.23288	WE	WE	2468.76
LUCY\050615\YLW-281	4.21488	0.0750939	0.00511869	0.00158145	0.138705	0.177926	3.54493	0.150656	1.43287	0.165478	1.98949	3.94335	WE	WE	1895.75
LUCY\050615\YLW-282	4.18848	0.321754	0.0308273	0.00734402	0.250582	0.124522	4.81387	0.545688	0.492092	0.60004	0.686065	5.5489	WE	WE	1918.17
LUCY\050615\YLW-287	2.6558	0.00681234	0.00288206	0.00159599	0.162808	0.439986	6.02118	0.0424763	2.34026	0.0431714	2.48566	6.63527	WE	WE	327.925
LUCY\050615\YLW-292	4.75339	0.13871	0.0221372	0.00869974	0.243734	0.162139	4.91825	0.131696	0.0713602	0.1484	0.109276	5.49367	WE	WE	2412.39
LUCY\050615\YLW-293	15.5739	0.0166538	0.042881	0.00200867	0.739201	0.104124	9.99135	0.369759	2.53569	0.37775	2.73934	10.8962	WE	WE	431.917
LUCY\050615\YLW-296	7.31124	0.196575	0.028842	0.00723237	0.284575	0.136193	5.06456	0.151843	0.130627	0.165675	0.176996	5.71797	WE	WE	1761.22
LUCY\050615\YLW-297	9.4067	0.0926788	0.0129546	0.00221722	0.338639	0.198559	6.75951	0.154437	0.219226	0.173264	0.329946	7.40456	WE	WE	2323.92
LUCY\050615\YLW-301	3.37161	0.121431	0.00484933	0.00116609	0.106664	0.091248	2.30511	0.0602183	0.748826	0.0661227	1.03855	2.63046	WE	WE	1889.62
LUCY\050615\YLW-302	9.45767	0.186102	0.0175322	0.00197959	0.395058	0.237041	8.19974	0.250296	0.690765	0.274856	0.958267	9.03745	WE	WE	1890.98
LUCY\050615\YLW-305	4.14978	0.109081	0.0119814	0.00432755	0.238271	0.172855	5.12319	0.460561	0.732627	0.470796	0.793037	5.65971	WE	WE	444.027
LUCY\050615\YLW-307	3.81311	0.215998	0.0126225	0.00318652	0.192902	0.152568	3.97031	0.310606	0.497546	0.340086	0.682817	4.54759	WE	WE	1831.77
LUCY\050615\YLW-314	3.70988	0.0470551	0.00490652	0.00174188	0.0948045	0.139722	2.48708	0.195679	0.336694	0.198446	0.355045	2.77531	WE	WE	283.658
LUCY\050615\YLW-315	8.49757	0.122158	0.0259238	0.0032459	0.585527	0.314058	11.8699	0.797152	0.84375	0.808052	0.888397	12.9208	WE	WE	274.371
LUCY\050615\YLW-318	6.22517	0.126337	0.0103252	0.00177303	0.267283	0.206306	6.16221	0.682195	1.32141	0.697751	1.43306	6.77424	WE	WE	455.478
LUCY\050615\YLW-321	6.19605	0.175679	0.0162845	0.00500043	0.29015	0.206907	6.33923	0.606868	0.894924	0.616683	0.949937	7.03325	WE	WE	324.12
LUCY\050615\YLW-322	3.54815	0.035959	0.0336042	0.0145679	0.437055	0.243755	8.2748	0.63129	0.707623	0.639826	0.7447	9.03974	WE	WE	271.342
LUCY\050615\YLW-326	15.8745	0.125125	0.0234907	0.00284823	0.478525	0.294068	10.0479	0.372807	0.315725	0.420607	0.485847	10.972	WE	WE	2437.12
LUCY\050615\YLW-327	12.3578	0.0414023	0.0363411	0.00201637	0.855245	0.420419	16.5856	0.642311	1.95092	0.710924	2.78729	17.941	WE	WE	2050.38
LUCY\050615\YLW-328	6.07509	0.130903	0.0105087	0.00192046	0.182553	0.131616	3.96329	0.248421	0.410453	0.272406	0.566395	4.4208	WE	WE	1861.95
LUCY\050615\YLW-329	4.10976	0.0786131	0.0135663	0.00388872	0.228697	0.228265	5.18666	0.463639	0.852648	0.474614	0.927289	5.73969	WE	WE	472.633
LUCY\050615\YLW-332	11.4003	0.0886077	0.0425327	0.00939347	0.363499	0.0947781	5.87619	0.34834	0.86697	0.383697	1.21648	6.475	WE	WE	1953.01
LUCY\050615\YLW-333	8.63821	0.0151429	0.00741636	0.0031525	0.277028	0.2165	6.21765	0.166304	0.866627	0.168441	0.910051	6.73689	WE	WE	257.94
LUCY\050615\YLW-335	42.1037	0.0100681	0.0664046	0.00203199	0.869001	0.335379	16.1391	0.143628	0.317093	0.156492	0.427475	17.422	WE	WE	1732.97
LUCY\050615\YLW-337	5.87479	0.206081	0.0322968	0.00719863	0.303744	0.133835	5.62428	0.679293	0.628813	0.768293	0.977327	6.30744	WE	WE	2487.25
LUCY\050615\YLW-339	6.84687	0.147859	0.0157977	0.00375764	0.309843	0.190047	6.38087	0.0920701	0.0571754	0.10352	0.0867927	7.04818	WE	WE	2367.89
LUCY\050615\YLW-340	8.46936	0.0248265	0.0116583	0.0031525	0.346589	0.177019	6.78544	0.0312551	0.243952	0.0353722	0.380114	7.34869	WE	WE	2499.82
LUCY\050616\YLW-346	3.88351	0.12231	0.0183161	0.00114947	0.431816	0.211479	8.53094	0.213783	0.339922	0.23307	0.459236	9.31601	WE	WE	1744.92
LUCY\050616\YLW-347	5.3377	0.11178	0.0143297	0.00215881	0.242626	0.19188	6.1045	1.09967	3.75276	1.21181	5.27419	6.66727	WE	WE	1961.79
LUCY\050616\YLW-351	9.1895	0.151132	0.0309877	0.00590063	0.701957	0.41554	14.8437	0.592555	0.672707	0.600123	0.706235	16.1492	WE	WE	256.383
LUCY\050616\YLW-352	5.18084	0.0607919	0.00660076	0.00141519	0.15166	0.0881191	3.19897	0.169677	0.477779	0.191374	0.73433	3.50755	WE	WE	2430.99
LUCY\050616\YLW-353	8.12363	0.0896204	0.010068	0.00164497	0.290347	0.1956	6.22643	0.239063	0.394878	0.241978	0.413781	6.81371	WE	WE	244.813
LUCY\050616\YLW-356	6.3813	0.278681	0.0193951	0.00554087	0.335621	0.218766	7.38986	0.218334	0.248895	0.246401	0.383459	8.24787	WE	WE	2443.08
LUCY\050616\YLW-357	6.08155	0.211851	0.0240691	0.00463548	0.311355	0.152562	5.80258	0.211777	0.220652	0.231844	0.30266	6.50705	WE	WE	1828.92
LUCY\050616\YLW-360	4.86554	0.114663	0.0104165	0.00279494	0.160845	0.115982	3.59521	0.189494	0.256446	0.213481	0.392356	3.99992	WE	WE	2407.9
LUCY\050616\YLW-361	5.38634	0.19949	0.00970685	0.00142682	0.194711	0.180772	4.7933	1.00941	1.13961	1.10539	1.56489	5.3794	WE	WE	1835.02
LUCY\050616\YLW-362	11.6839	0.0319188	0.0223432	0.00153085	0.400675	0.230739	8.56831	0.346467	1.72937	0.381957	2.43421	9.25551	WE	WE	1970.12
LUCY\050616\YLW-364	2.32857	0.123097	0.00736096	0.00273728	0.131237	0.133427	3.04348	0.415704	1.03943	0.457652	1.45555	3.44134	WE	WE	1942.13
LUCY\050616\YLW-370	12.9641	0.050083	0.0147379	0.00215075	0.397823	0.239221	8.33024	0.26279	0.323552	0.293775	0.480211	9.03426	WE	WE	2251.64
LUCY\050616\YLW-371	37.8871	0.00791734	0.0251013	0.0031525	1.3088	0.514591	27.0041	0.361585	2.18407	0.378099	2.5504	28.8636	WE	WE	902.204
LUCY\050616\YLW-372	5.87585	0.178829	0.0104274	0.00197971	0.175256	0.172739	4.24367	0.486674	0.917555	0.534205	1.27091	4.7829	WE	WE	1882.51
LUCY\050616\YLW-373	3.17049	0.062457	0.0191303	0.00100667	0.434703	0.182035	7.89263	0.0549289	0.109619	0.0595866	0.145454	8.59196	WE	WE	1644.27
LUCY\050616\YLW-374	3.58163	0.0238103	0.0113865	0.00303578	0.174403	0.129079	3.36588	0.146764	0.436685	0.148481	0.45686	3.7076	WE	WE	234.986
LUCY\050616\YLW-375	3.88129	0.0528807	0.00635316	0.00254122	0.126765	0.069737	2.43408	0.33797	0.420167	0.372573	0.59132	2.69236	WE	WE	1969.24
LUCY\050616\YLW-378	5.64791	0.112291	0.045362	0.00130822	1.25783	0.452824	22.2304	1.01313	1.849	1.02375	1.92679	24.1	WE	WE	210.619
LUCY\050616\YLW-379	10.8224	0.0532742	0.0134972	0.00250164	0.344054	0.241747	7.74583	0.205218	0.347213	0.210033	0.377354	8.40091	WE	WE	468.529
LUCY\050616\YLW-381	10.8198	0.0672769	0.0123947	0.00199818	0.529134	0.437793	12.459	0.574047	1.49711	0.582053	1.57772	13.5076	WE	WE	279.79
LUCY\050616\YLW-382	3.06423	0.102335	0.00942467	0.00129678	0.187475	0.181156	4.08727	0.268837	1.3849	0.303454	2.13531	4.56895	WE	WE	2447.02
LUCY\050616\YLW-383	2.2785	0.037333	0.00644167	0.000934072	0.187441	0.140059	4.28327	0.0924852	0.392167	0.100469	0.523015	4.65548	WE	WE	1672.75
LUCY\050616\YLW-387	11.4962	0.091185	0.0185455	0.00180938	0.499946	0.255016	10.0592	0.699332	1.13993	0.791405	1.77578	10.9257	WE	WE	2498.68
LUCY\050616\YLW-393	5.84703	0.142982	0.0222594	0.00237474	0.29064	0.156461	5.76924	0.708821	0.898873	0.800998	1.39222	6.38396	WE	WE	2469.8
LUCY\050616\YLW-396	12.9094	0.0247804	0.018025	0.0022351	0.438831	0.14807	8.16995	0.23528	1.62936	0.258299	2.25812	8.80189	WE	WE	1885.62
LUCY\050616\YLW-398	4.49966	0.117944	0.00728635	0.00204583	0.140745	0.145639	3.29219	0.359397	1.51935	0.394127	2.09719	3.70585	WE	WE	1863.51
LUCY\050616\YLW-399	6.88421	0.239645	0.0354791	0.00877583	0.369738	0.14545	6.4068	0.109072	0.0748953	0.119534	0.103133	7.20589	WE	WE	1850.39
LUCY\050616\YLW-400	4.21259	0.0160608	0.00593216	0.0031525	0.151963	0.142216	3.57969	0.0536993	0.310208	0.0589272	0.429227	3.89901	WE	WE	1876.83
LUCY\050616\YLW-405	16.0764	0.0750636	0.0103864	0.00166894	0.360164	0.698885	9.67709	0.378624	3.92051	0.417796	5.5376	10.8233	WE	WE	1988.88
LUCY\050616\YLW-408	1.79794	0.0509891	0.00508874	0.00221777	0.0921377	0.0972886	2.16452	0.112835	0.185961	0.114722	0.197744	2.41224	WE	WE	335.07
LUCY\050616\YLW-411	4.91743	0.128164	0.00892776	0.00200108	0.162288	0.126789	3.56292	0.386292	0.484713	0.422703	0.663757	3.99109	WE	WE	1819.76
LUCY\050616\YLW-413	5.20985	0.216064	0.0117451	0.00268607	0.14481	0.10058	2.86908	0.550269	0.786808	0.601237	1.07156	3.34497	WE	WE	1789.54
LUCY\050616\YLW-414	6.46214	0.106497	0.0284463	0.00255474	0.397951	0.199932	7.40084	0.409822	0.712793	0.45056	0.9931	8.13622	WE	WE	1914.53
LUCY\050616\YLW-416	5.3492	0.0739115	0.0176014	0.00303561	0.375828	0.172308	6.49534	0.324701	0.400398	0.33206	0.434032	7.13802	WE	WE	452.738
LUCY\050616\YLW-417	7.80208	0.187121	0.0177475	0.00370387	0.371331	0.322131	8.35299	0.639606	1.215	0.704064	1.70066	9.25502	WE	WE	1939.73
LUCY\050616\YLW-420	14.5869	0.00427842	0.0237595	0.00135756	0.469177	0.117643	4.51268	0.113844	0.835212	0.119105	0.977029	5.12889	WE	WE	912.766
LUCY\050616\YLW-421	5.23155	0.226784	0.0157817	0.00653521	0.19778	0.120348	3.84614	0.229081	1.03532	0.250937	1.42321	4.41337	WE	WE	1840.94
LUCY\050616\YLW-424	5.28126	0.0505696	0.00971213	0.00115293	0.273532	0.160951	5.63832	0.175443	0.311773	0.177798	0.328003	6.13423	WE	WE	269.364
LUCY\050616\YLW-425	8.91261	0.467224	0.0410267	0.0216837	0.991709	0.510018	20.0867	1.16812	0.658042	1.1756	0.676708	22.1184	WE	WE	128.862
LUCY\050616\YLW-434	9.04142	0.111963	0.0652504	0.00401304	1.22032	0.630198	20.6569	1.2076	1.6723	1.22428	1.76158	22.6886	WE	WE	277.123
LUCY\050616\YLW-435	5.66084	0.192629	0.0206948	0.00406424	0.252354	0.120719	4.87258	0.462337	0.552421	0.506394	0.759097	5.46304	WE	WE	1838.82
LUCY\050616\YLW-436	4.54831	0.118068	0.00948613	0.00173301	0.172435	0.159596	3.94746	0.440528	0.417244	0.482569	0.573615	4.40878	WE	WE	1841.4
LUCY\050616\YLW-437	3.44468	0.0665678	0.0130244	0.0031525	0.283818	0.140026	5.32699	0.0576663	0.092633	0.0626791	0.123788	5.83358	WE	WE	1683.96
LUCY\050616\YLW-438	3.85595	0.0150879	0.00973394	0.0013758	0.174901	0.080072	3.19387	0.0290107	0.0507434	0.0316467	0.0687029	3.47504	WE	WE	1756.94
LUCY\050616\YLW-444	13.6428	0.147948	0.0265359	0.0117491	0.410672	0.271548	7.7973	0.414194	0.887027	0.468941	1.38437	8.66576	WE	WE	2507.95
LUCY\050616\YLW-447	8.12695	0.0267351	0.0260493	0.00155889	0.309627	0.0807771	4.73156	0.317544	0.89248	0.348918	1.24094	5.17631	WE	WE	1903.5
LUCY\050616\YLW-450	7.70187	0.119448	0.0151323	0.00268111	0.258487	0.13568	5.13562	0.176789	0.291276	0.195049	0.411177	5.66705	WE	WE	1985.72
LUCY\050616\YLW-453	5.05258	0.177646	0.0133329	0.00299907	0.216291	0.172261	4.84396	0.619311	0.696979	0.700776	1.08529	5.42649	WE	WE	2496.57
LUCY\050616\YLW-455	6.37351	0.138185	0.0131877	0.00313323	0.232311	0.194262	5.29214	0.434659	0.540447	0.491711	0.840696	5.87322	WE	WE	2491.49
LUCY\050616\YLW-463	5.31792	0.205154	0.0115217	0.00230439	0.167283	0.117251	3.37563	0.265887	0.412949	0.291056	0.566243	3.87914	WE	WE	1827.14
LUCY\050616\YLW-464	10.0571	0.115217	0.0380134	0.00416682	0.742286	0.349187	13.5436	0.959241	1.0591	1.03677	1.387	14.7925	WE	WE	1570.2
LUCY\050616\YLW-466	6.17223	0.0948809	0.0295438	0.00327623	0.586658	0.361813	11.9093	0.293718	0.624728	0.297842	0.658563	12.9855	WE	WE	281.642
LUCY\050616\YLW-468	7.31311	0.0963251	0.0306776	0.0055597	0.513634	0.244462	7.76193	0.385111	0.56171	0.396759	0.624003	8.65259	WE	WE	601.939
LUCY\050616\YLW-471	9.4629	0.0606388	0.0156774	0.00128575	0.353674	0.176304	6.53618	0.318292	0.818472	0.358525	1.25144	7.14376	WE	WE	2404.63
LUCY\050616\YLW-474	7.29099	0.0481999	0.0295521	0.00143443	0.770779	0.348664	14.2469	0.826731	1.982	0.838531	2.09092	15.4456	WE	WE	286.296
LUCY\050616\YLW-481	6.21064	0.174192	0.0666218	0.0076717	1.45751	0.47077	25.547	0.204803	0.495512	0.218965	0.624521	27.7237	WE	WE	1350.85
LUCY\050616\YLW-483	5.68028	0.0618859	0.01097	0.00125846	0.24589	0.126911	4.92325	0.312985	1.84993	0.34334	2.55651	5.37017	WE	WE	1869.98
LUCY\050616\YLW-484	3.15653	0.0955502	0.00834671	0.00247998	0.149216	0.0874872	2.46587	0.824649	0.885054	0.906268	1.23131	2.80895	WE	WE	1906.61
LUCY\050616\YLW-485	3.90933	0.229334	0.0203059	0.00523466	0.192205	0.137633	3.89103	0.559295	1.08096	0.631853	1.67239	4.47574	WE	WE	2464.24
LUCY\050616\YLW-486	3.94587	0.149212	0.0092799	0.00161969	0.23299	0.244908	5.95144	0.638005	2.06785	0.721814	3.21786	6.58944	WE	WE	2493.36
LUCY\050616\YLW-488	6.9886	0.146239	0.0735459	0.0156443	0.817601	0.314335	14.166	1.08442	1.54841	1.09686	1.61875	15.5333	WE	WE	230.431
LUCY\050616\YLW-489	2.36963	0.0295404	0.0091189	0.0031525	0.138696	0.0686722	2.52367	0.0819692	0.156148	0.0896605	0.21352	2.77285	WE	WE	1811.85
LUCY\050616\YLW-492	7.76283	0.236201	0.0144132	0.00332092	0.382549	0.321865	7.67963	1.10309	1.75855	1.11441	1.83128	8.63798	WE	WE	206.399
LUCY\050616\YLW-495	8.38648	0.114583	0.0135667	0.00271222	0.264717	0.201572	5.97708	0.281796	0.484439	0.318877	0.754465	6.57423	WE	WE	2497.41
LUCY\050616\YLW-499	10.1193	0.269124	0.025772	0.00177266	0.436837	0.206544	8.41844	0.79135	0.302209	0.86955	0.420221	9.35849	WE	WE	1903.74
bei chen\170214\YLW1-002	20.129	0.119214	0.020604	0.00221711	0.220923	0.204457	4.97114	0.518966	1.43277	0.584303	2.18681	5.53856	WE	WE	2395.6
bei chen\170214\YLW1-003	20.1935	0.0725714	0.020604	0.00330263	0.756308	0.562857	15.9907	0.663793	1.47479	0.679543	1.60418	17.4063	WE	WE	473.735
bei chen\170214\YLW1-007	19.7742	0.0664286	0.020604	0.00179605	0.481846	0.206286	8.69894	0.124138	0.146218	0.134913	0.195313	9.4759	WE	WE	1681.6
bei chen\170214\YLW1-008	18	0.0821429	0.020604	0.00710526	1.104	0.657143	21.8988	1.26121	1.4958	1.31951	1.74985	23.7698	WE	WE	912.992
bei chen\170214\YLW1-009	19.2903	0.291429	0.020604	0.00240132	0.429538	0.260571	8.56656	1.09914	1.30672	1.24148	2.02005	9.57111	WE	WE	2460.2
bei chen\170214\YLW1-011	20.871	0.0397143	0.020604	0.0178947	1.45292	0.589143	25.8263	0.185776	0.432353	0.194976	0.51121	27.9466	WE	WE	976.5
bei chen\170214\YLW1-012	21.6774	0.126643	0.020604	0.00298026	0.351385	0.263429	7.44492	0.943966	0.911765	0.951702	0.943111	8.20996	WE	WE	164.9
bei chen\170214\YLW1-014	21.5484	0.137857	0.020604	0.00921053	0.521231	0.350286	10.7038	0.62931	0.697479	0.643763	0.756807	11.743	WE	WE	458.702
bei chen\170214\YLW1-015	16.3871	0.0598571	0.020604	0.00128289	0.230154	0.241714	5.3694	0.164224	0.411765	0.185874	0.641833	5.92301	WE	WE	2501.7
bei chen\170214\YLW1-016	20.0645	0.203429	0.020604	0.00305263	0.601846	0.377143	12.1148	0.98319	1.66975	1.07911	2.31198	13.3209	WE	WE	1880.6
bei chen\170214\YLW1-017	18.7419	0.0145	0.020604	0.000809211	0.317538	0.169943	6.11016	0.159483	0.407563	0.161769	0.430053	6.63356	WE	WE	287.593
bei chen\170214\YLW1-019	18.6774	0.0886429	0.020604	0.0257895	0.731077	0.398857	14.1451	0.182759	0.257563	0.185341	0.271595	15.41	WE	WE	283.5
bei chen\170214\YLW1-020	19.2581	0.397143	0.020604	0.0174342	0.647385	0.516571	13.963	1.74138	2.60084	1.77864	2.80779	15.5622	WE	WE	427.7
bei chen\170214\YLW1-021	18.5806	0.240857	0.020604	0.00338158	0.347692	0.227714	7.0877	2.05086	2.61765	2.31981	4.0702	7.92795	WE	WE	2489.4
bei chen\170214\YLW1-024	20.7097	0.0831429	0.020604	0.00789474	0.442462	0.528571	10.7094	0.768534	0.902101	0.786468	0.980005	11.7921	WE	WE	466
bei chen\170214\YLW1-025	19	0.0809286	0.020604	0.00146053	0.182154	0.283429	4.7547	0.485776	1.51261	0.546453	2.30061	5.32327	WE	WE	2377.8
bei chen\170214\YLW1-026	19.1935	0.107429	0.020604	0.00183553	0.665846	0.524	14.3045	1.74138	3.64286	1.88743	4.81892	15.6242	WE	WE	1627
bei chen\170214\YLW1-028	18.4839	0.0671429	0.020604	0.00254605	0.0972308	0.1304	2.43249	0.161638	2.44118	0.177102	3.35875	2.75041	WE	WE	1845.8
bei chen\170214\YLW1-029	15.7742	0.0678571	0.020604	0.00460526	0.328	0.286857	7.26221	0.134483	0.252941	0.137326	0.272842	7.97014	WE	WE	422.641
bei chen\170214\YLW1-030	18.4194	0.0795	0.020604	0.00207237	0.216	0.1724	4.65912	0.197845	0.558824	0.223686	0.867291	5.14969	WE	WE	2480
bei chen\170214\YLW1-031	20.6774	0.119286	0.020604	0.0103289	0.589538	0.440571	12.4795	0.423276	0.654622	0.431019	0.699645	13.6598	WE	WE	366.2
bei chen\170214\YLW1-033	19.7097	0.245	0.020604	0.0115132	1.00308	0.443429	18.2756	2.59914	4.12605	2.63003	4.31929	19.9992	WE	WE	238.725
bei chen\170214\YLW1-036	20.2903	0.0323571	0.020604	0.000875	0.201231	0.143429	4.20246	0.313793	0.869748	0.350353	1.28463	4.60096	WE	WE	2226.4
bei chen\170214\YLW1-041	18.4839	0.0699286	0.020604	0.00526316	0.337231	0.183486	6.51976	0.600862	0.844958	0.660345	1.17561	7.13628	WE	WE	1907
bei chen\170214\YLW1-042	19.5484	0.119571	0.020604	0.00447368	0.483692	0.328	9.95856	0.780172	1.52521	0.796952	1.64716	10.9149	WE	WE	429.9
bei chen\170214\YLW1-043	17.1613	0.046	0.020604	0.00947368	0.861538	0.456571	16.5314	0.844828	3.09664	0.865831	3.3807	17.9256	WE	WE	496.1
bei chen\170214\YLW1-044	19.1613	0.0669286	0.020604	0.000559211	0.823385	0.466286	16.1017	0.671121	1.7521	0.689233	1.92603	17.4795	WE	WE	538
bei chen\170214\YLW1-047	19.8065	0.0566429	0.020604	0.00246053	0.824615	0.344	14.7773	0.209052	0.24916	0.227694	0.335456	16.0256	WE	WE	1725.7
bei chen\170214\YLW1-048	18.8065	0.165	0.020604	0.00216447	0.263385	0.200571	5.60545	0.4375	0.901681	0.481284	1.25912	6.25717	WE	WE	1926.9
bei chen\170214\YLW1-055	19.0645	0.0889286	0.020604	0.00552632	0.260308	0.264	6.01258	0.510345	0.748739	0.516991	0.786698	6.65194	WE	WE	261.4
bei chen\170214\YLW1-056	19.871	0.0333571	0.020604	0.0101974	1.25723	0.529143	22.587	0.717672	1.08824	0.733025	1.17481	24.4375	WE	WE	427.6
bei chen\170214\YLW1-057	19.0968	0.237143	0.020604	0.01	0.337231	0.273714	7.30902	0.918103	1.42857	1.03914	2.22677	8.18771	WE	WE	2501.7
bei chen\170214\YLW1-058	20.0645	0.0229286	0.020604	0.000782895	0.849231	0.66	18.1791	0.586207	1.96639	0.593968	2.06752	19.7326	WE	WE	265.7
bei chen\170214\YLW1-059	17.0645	0.0445	0.020604	0.00486842	0.409846	0.206971	7.75662	0.874569	2.38739	0.89281	2.57286	8.44341	WE	WE	417.015
bei chen\170214\YLW1-060	20.129	0.00785714	0.020604	0.00126974	0.690462	0.228	11.5739	0.269397	2.22689	0.294577	3.04143	12.5221	WE	WE	1805.2
bei chen\170214\YLW1-061	19.2903	0.160714	0.020604	0.00822368	0.56	0.428571	11.935	1.22414	1.57983	1.23938	1.65685	13.1132	WE	WE	250
bei chen\170214\YLW1-063	19.4194	0.125714	0.020604	0.00467105	0.492923	0.390286	10.608	0.633621	1.34454	0.641333	1.40881	11.6422	WE	WE	244.4
bei chen\170214\YLW1-065	18.7097	0.0441429	0.020604	0.00565789	0.352615	0.262857	7.45891	0.525862	0.735294	0.553881	0.880062	8.14479	WE	WE	1048.7
bei chen\170214\YLW1-066	18.2258	0.200214	0.020604	0.00110526	0.230769	0.170857	4.87198	0.284914	0.615966	0.320697	0.939122	5.49553	WE	WE	2390.1
bei chen\170214\YLW1-067	18.2258	0.0442857	0.020604	0.00232237	0.107077	0.167429	2.79891	0.244397	1.45378	0.251278	1.60415	3.14063	WE	WE	561
bei chen\170214\YLW1-068	17.7742	0.028	0.020604	0.00123026	0.0721231	0.0758286	1.68313	0.192241	0.567227	0.194799	0.596528	1.88091	WE	WE	267.015
bei chen\170214\YLW1-070	18.0645	0.0919286	0.020604	0.00130263	0.227692	0.203086	5.06971	0.239224	0.819328	0.268427	1.23382	5.61433	WE	WE	2326.8
bei chen\170214\YLW1-071	17.9677	0.182143	0.020604	0.00165132	1.76615	0.714286	31.3707	0.672414	1.05462	0.681478	1.10973	34.0555	WE	WE	270.5
bei chen\170214\YLW1-072	18.0968	0.0439286	0.020604	0.00188816	0.216615	0.380571	5.85387	0.409483	1.97479	0.419406	2.15158	6.51748	WE	WE	483.749
bei chen\170214\YLW1-073	21.7097	0.00385	0.020604	0.000289474	1.02462	0.313714	16.8082	0.224138	1.83193	0.234651	2.14775	18.1713	WE	WE	926
bei chen\170214\YLW1-074	18.2903	0.123571	0.020604	0.00907895	1.10277	0.554286	20.8427	0.832759	1.18908	0.845439	1.25831	22.653	WE	WE	305.3
bei chen\170214\YLW1-075	18.8387	0.0299286	0.020604	0.00154605	0.476923	0.417143	10.5598	0.667672	3.10504	0.676397	3.26293	11.506	WE	WE	262.288
bei chen\170214\YLW1-076	22.6774	0.00484286	0.020604	0.000434211	0.96	0.342857	16.4565	0.207328	2.41176	0.226909	3.30469	17.7853	WE	WE	1823.2
bei chen\170214\YLW1-078	19.3226	0.05	0.020604	0.00155263	1.00308	0.513714	19.0602	1.15948	2.87395	1.1877	3.13229	20.6492	WE	WE	485.8
bei chen\170214\YLW1-080	18.3871	0.102714	0.020604	0.00286842	0.252308	0.212571	5.52703	0.23319	0.34916	0.254267	0.471986	6.1181	WE	WE	1748.1
bei chen\170214\YLW1-081	19.1613	0.171429	0.020604	0.00422368	0.356923	0.499429	9.03829	0.530172	0.780672	0.538807	0.828964	10.0909	WE	WE	326.36
bei chen\170214\YLW1-082	19.5484	0.313571	0.020604	0.00101316	0.446769	0.529714	10.7905	0.572414	2.22269	0.626476	3.04561	12.1021	WE	WE	1823.2
bei chen\170214\YLW1-083	15.2581	0.0813571	0.020604	0.0115132	0.266462	0.231429	5.88803	0.560345	0.421008	0.568025	0.443331	6.49939	WE	WE	274.997
bei chen\170214\YLW1-084	18.6129	0.111	0.020604	0.00414474	0.584	0.406286	12.112	0.919397	1.4084	0.940127	1.52614	13.238	WE	WE	450.446
bei chen\170214\YLW1-085	18.1935	0.076	0.020604	0.00723684	0.371692	0.296	8.01226	0.240086	0.516807	0.243309	0.543714	8.78379	WE	WE	269.4
bei chen\170214\YLW1-086	18.9355	0.0561429	0.020604	0.00127632	0.414769	0.244571	8.20521	0.415086	1.18067	0.454033	1.61446	8.94257	WE	WE	1811.8
bei chen\170214\YLW1-087	21.1935	0.0537857	0.020604	0.00313816	0.929231	0.84	20.7693	0.248707	0.584454	0.254225	0.632571	22.6161	WE	WE	443.3
bei chen\170214\YLW1-089	19.7097	0.0771429	0.020604	0.00638158	0.451692	0.259429	8.86873	0.365948	0.478151	0.370349	0.500771	9.68398	WE	WE	241.5
bei chen\170214\YLW1-090	22.9032	0.0227143	0.020604	0.000855263	0.876308	0.490286	17.0775	0.365517	0.97479	0.40476	1.39524	18.4882	WE	WE	2060.2
bei chen\170214\YLW1-092	19.1935	0.246429	0.020604	0.00546053	0.267692	0.254286	6.06857	1.02026	1.14706	1.04289	1.24147	6.86304	WE	WE	443.2
bei chen\170214\YLW1-095	19.6129	0.144286	0.020604	0.00664474	0.726154	0.432	14.4017	1.14655	1.45378	1.19363	1.6725	15.7314	WE	WE	813
bei chen\170214\YLW1-097	17.7742	0.0538571	0.020604	0.00108553	0.118154	0.333143	3.65509	0.143103	1.11345	0.145692	1.18923	4.18193	WE	WE	362.1
bei chen\170214\YLW1-099	17.7742	0.100714	0.020604	0.00219079	0.411692	0.232571	8.0452	0.198276	0.293277	0.216434	0.398026	8.81298	WE	WE	1770.2
bei chen\170214\YLW2-001	18.4516	0.0745714	0.020604	0.00855263	0.510769	0.380571	10.8029	0.478448	0.647059	0.484912	0.680935	11.798	WE	WE	271.1
bei chen\170214\YLW2-003	21.6129	0.112	0.020604	0.00480263	1.15077	0.488	20.7189	0.692672	0.882353	0.707028	0.950492	22.4951	WE	WE	414.4
bei chen\170214\YLW2-005	24.0968	0.0161429	0.020604	0.000782895	1.45846	0.834286	28.6031	0.387069	1.82353	0.395279	1.96743	30.9333	WE	WE	424
bei chen\170214\YLW2-006	23	0.051	0.020604	0.00611842	0.990769	0.603429	19.782	0.259914	0.379412	0.265405	0.409246	21.454	WE	WE	422.4
bei chen\170214\YLW2-007	20.5484	0.115714	0.020604	0.00309211	0.623385	0.385714	12.503	1.11379	1.52521	1.12881	1.60491	13.6515	WE	WE	270.5
bei chen\170214\YLW2-010	18.6452	0.177857	0.020604	0.0173026	1.00923	0.754286	21.3642	0.685345	0.529832	0.739599	0.690078	23.3435	WE	WE	1539.1
bei chen\170214\YLW2-011	18.2903	0.0736429	0.020604	0.00100658	0.585846	0.694286	14.1476	1.06466	3.05882	1.07894	3.21802	15.523	WE	WE	269.283
bei chen\170214\YLW2-016	19.2581	0.0534286	0.020604	0.000967105	0.259692	0.152171	5.12818	0.112241	0.142311	0.122198	0.191301	5.61505	WE	WE	1717
bei chen\170214\YLW2-023	19.9677	0.172857	0.020604	0.00197368	1.47077	0.532	25.304	0.340086	0.328992	0.369996	0.441132	27.5022	WE	WE	1702.9
bei chen\170214\YLW2-025	18	0.282857	0.020604	0.00901316	0.262769	0.141714	5.06738	0.7375	0.957983	0.812872	1.34736	5.78433	WE	WE	1965.8
bei chen\170214\YLW2-028	18.6452	0.148571	0.020604	0.00513158	0.373538	0.474286	9.20007	0.948276	1.39496	0.96273	1.47625	10.2222	WE	WE	305.6
bei chen\170214\YLW2-030	18.7097	0.180643	0.020604	0.00232895	1.56554	0.608	27.4872	0.827586	1.32353	0.862853	1.53031	29.8643	WE	WE	843.051
bei chen\170214\YLW2-031	19.3871	0.071	0.020604	0.00226974	0.190154	0.204571	4.46683	0.465948	1.26891	0.475949	1.37016	4.95543	WE	WE	429
bei chen\170214\YLW2-034	17.9355	0.0156429	0.020604	0.00375	0.349538	0.113143	5.82584	0.137069	2.14706	0.140351	2.33707	6.32852	WE	WE	478
bei chen\170214\YLW2-039	18.6452	0.449286	0.020604	0.0222368	0.923077	0.531429	18.1364	0.758621	0.668908	0.768436	0.702625	20.0831	WE	WE	259.7
bei chen\170214\YLW2-040	19.2903	0.045	0.020604	0.00148684	0.811692	0.428	15.5526	0.675	1.25168	0.689699	1.35293	16.8594	WE	WE	435.189
bei chen\170214\YLW2-042	18.3226	0.0735714	0.020604	0.00480263	0.223385	0.296	5.56935	1.53017	2.62185	1.56363	2.83473	6.18771	WE	WE	436.9
bei chen\170214\YLW2-045	17.9355	0.0905714	0.020604	0.00592105	0.955692	0.558857	18.8611	0.935345	1.65546	0.948498	1.74525	20.4928	WE	WE	282.102
bei chen\170214\YLW2-046	18.129	0.0138571	0.020604	0.00192763	0.244923	0.192571	5.26037	0.211638	1.41176	0.214509	1.48595	5.73425	WE	WE	272.214
bei chen\170214\YLW2-048	19.5484	0.163143	0.020604	0.00578947	0.436308	0.308	9.08671	0.475862	0.54958	0.481888	0.576767	10.0206	WE	WE	254.2
bei chen\170214\YLW2-053	19.9355	0.122143	0.020604	0.000927632	0.179692	0.244	4.51144	0.326293	1.92857	0.362155	2.78453	5.07881	WE	WE	2106.6
bei chen\170214\YLW2-054	19.3871	0.0512143	0.020604	0.00186184	0.545231	0.496571	12.2126	0.356897	0.528151	0.365228	0.57378	13.328	WE	WE	466.2
bei chen\170214\YLW2-058	20.1935	0.124286	0.020604	0.00901316	1.29846	0.984	27.596	1.04741	1.40756	1.07126	1.52629	30.0323	WE	WE	454.7
bei chen\180930\YLW1-001	10.5484	0.0569286	0.0106977	0.00177632	0.396308	0.461143	10.4162	0.715517	1.82353	0.725482	1.92159	11.3431	WE	WE	279.4
bei chen\180930\YLW1-005	24.6129	0.166429	0.0463123	0.0121711	1.13231	0.805143	25.0394	0.836207	1.21429	0.84831	1.28185	27.2017	WE	WE	290.3
bei chen\180930\YLW1-007	14.2581	0.108714	0.0177409	0.00428947	0.532923	0.648	13.847	0.482759	0.815546	0.490036	0.862608	15.1587	WE	WE	302.284
bei chen\180930\YLW1-012	5.41935	0.0960714	0.0305648	0.00776316	0.461538	0.300571	9.44882	0.982759	1.39496	0.995823	1.46696	10.3453	WE	WE	266.788
bei chen\180930\YLW1-015	10.9677	0.0328571	0.0226578	0.00355263	0.609231	0.372571	13.0596	0.698276	2.43697	0.707016	2.55632	14.1005	WE	WE	251.283
bei chen\180930\YLW1-017	5.08387	0.0542143	0.0319601	0.00993421	0.585846	0.372286	11.9798	0.553017	0.991597	0.574627	1.13347	13.034	WE	WE	774.4
bei chen\180930\YLW1-018	7.47742	0.0283571	0.0104319	0.00075	0.255385	0.166	5.77053	0.159914	0.453782	0.175891	0.633308	6.23145	WE	WE	1923.8
bei chen\180930\YLW1-022	6.48387	0.0765714	0.0214618	0.00427632	0.295385	0.169714	6.14173	0.436207	0.427731	0.443277	0.454075	6.70914	WE	WE	324.8
bei chen\180930\YLW1-026	7.80645	0.0275	0.0269103	0.00218421	0.387077	0.204571	7.70529	0.79181	2.94118	0.800431	3.06896	8.35353	WE	WE	218.751
bei chen\180930\YLW1-028	3.60645	0.0265	0.00504983	0.00176316	0.174154	0.148	3.982	0.0991379	1.02941	0.112704	1.63372	4.33747	WE	WE	2590.9
bei chen\180930\YLW1-031	9.64516	0.0671429	0.0345515	0.00382237	0.734769	0.402857	15.0731	0.656897	1.06723	0.669857	1.14595	16.3163	WE	WE	394.7
bei chen\180930\YLW1-038	4.80323	0.0830714	0.0127575	0.000802632	0.272615	0.190857	5.77053	0.253448	0.478992	0.276682	0.650271	6.33063	WE	WE	1771.9
bei chen\180930\YLW1-039	7.29032	0.0377857	0.00704319	0.00246053	0.243692	0.271429	6.15298	0.143966	0.886555	0.16062	1.30573	6.71539	WE	WE	2211.5
bei chen\180930\YLW1-044	6.74194	0.0109286	0.0107641	0.00142763	0.271385	0.161143	4.34196	0.163147	3.30672	0.166888	3.58764	4.79761	WE	WE	458.1
bei chen\180930\YLW1-045	14.7097	0.105	0.0303654	0.00638158	0.824	0.592	18.4252	1.8319	2.02101	1.85659	2.12661	19.9829	WE	WE	270.5
bei chen\180930\YLW3-002	18.3226	0.0593571	0.0163455	0.003625	0.544	0.641143	14.2295	0.269397	0.771849	0.273637	0.818147	15.4939	WE	WE	315.5
bei chen\180930\YLW3-014	6.87097	0.0215714	0.029103	0.00250658	0.584615	0.286857	10.9561	0.353879	0.710084	0.359101	0.75028	11.8808	WE	WE	295.9
bei chen\180930\YLW3-025	5.21613	0.148571	0.0069103	0.00160526	0.186954	0.258629	4.98313	0.248276	0.557143	0.273967	0.786992	5.5858	WE	WE	1989.2
bei chen\180930\YLW3-031	6.70968	0.0565714	0.0196013	0.002	0.427692	0.217714	8.53768	0.503448	0.97479	0.524278	1.12257	9.26126	WE	WE	819.028
bei chen\180930\YLW3-037	6.83871	0.0974286	0.0429236	0.00176974	0.690462	0.343314	13.9708	0.770259	1.38235	0.862635	2.06617	15.1467	WE	WE	2288.2
lucy\050609\yng-001	2.67982	0.108504	0.0111589	0.00413812	0.252527	0.252064	6.21056	0.77958	1.6124	0.810008	1.84283	6.83895	WE	WE	773.521
lucy\050609\yng-004	2.28512	0.0128225	0.020604	0.0031525	0.0883631	0.198643	2.62063	0.0268246	1.53525	0.0279126	1.76334	2.94421	WE	WE	803.188
lucy\050609\yng-008	12.3743	0.0554792	0.0228088	0.00129308	0.518897	0.198111	9.7623	0.493818	1.41308	0.521062	1.70169	10.5589	WE	WE	1084.89
lucy\050609\yng-009	9.46328	0.12674	0.0233659	0.00531047	0.688129	0.449664	15.31	1.25042	1.35934	1.41166	2.09721	16.6032	WE	WE	2450.15
lucy\050609\YNG-014	33.3009	0.0269176	0.0379843	0.00177936	1.24331	0.569349	25.454	0.544305	1.10521	0.552411	1.16829	27.3333	WE	WE	298.616
lucy\050609\YNG-017	4.42494	0.0421853	0.00550038	0.00173573	0.156199	0.153695	3.75101	0.092912	0.227106	0.0965619	0.259773	4.11032	WE	WE	778.411
lucy\050609\YNG-023	3.59142	0.0357211	0.0113947	0.0010211	0.28593	0.148694	5.26227	0.518851	2.36446	0.57153	3.31802	5.74503	WE	WE	1953.57
lucy\050609\YNG-024	15.8293	0.0225202	0.0300593	0.00457294	0.617234	0.08343	8.99892	0.260294	1.07897	0.273575	1.28199	9.75674	WE	WE	1005.37
lucy\050609\YNG-025	4.735	0.0760291	0.012661	0.00255497	0.242343	0.128232	4.54531	0.27275	0.591676	0.278459	0.637798	5.00713	WE	WE	418.532
lucy\050609\YNG-030	6.82565	0.0946847	0.0249335	0.00211088	0.788685	0.44066	15.856	0.678381	1.25127	0.707007	1.44482	17.207	WE	WE	834.99
lucy\050609\YNG-035	10.454	0.082667	0.0615123	0.00885555	0.756278	0.240676	12.2236	0.436315	0.601272	0.492603	0.927854	13.3736	WE	WE	2451.27
lucy\050609\YNG-038	6.84098	0.138469	0.0127433	0.00488874	0.256521	0.300706	6.40814	0.627843	0.816641	0.654547	0.94398	7.12147	WE	WE	841.494
lucy\050609\YNG-041	6.91666	0.107651	0.0154325	0.00137977	0.40223	0.252709	8.10269	0.339232	0.549531	0.352944	0.630893	8.88209	WE	WE	800.509
lucy\050609\YNG-045	3.79831	0.096323	0.00981403	0.00237952	0.156517	0.103666	3.12978	0.632952	2.16132	0.639058	2.24619	3.49848	WE	WE	193.975
lucy\050609\YNG-047	4.49494	0.0942631	0.0301026	0.00259071	0.360134	0.161549	6.44734	0.432899	0.610461	0.473649	0.835597	7.09598	WE	WE	1817.4
lucy\050609\YNG-050	5.28124	0.120224	0.0689679	0.00149799	2.01286	0.759878	38.5033	1.71491	2.93388	1.73563	3.07322	41.4668	WE	WE	242.594
lucy\050609\YNG-056	13.4746	0.0794661	0.0378104	0.00453043	1.00209	0.569838	20.7661	1.0685	1.52292	1.08335	1.60468	22.4599	WE	WE	278.918
lucy\050609\YNG-057	2.62866	0.108721	0.00506034	0.00149219	0.0883134	0.098223	2.14436	0.30798	0.278004	0.348276	0.431811	2.44617	WE	WE	2484.07
lucy\050609\YNG-064	29.085	0.00762084	0.0280744	0.00105242	0.985066	0.370934	18.7129	0.253897	1.44358	0.278215	1.98692	20.1056	WE	WE	1847.82
lucy\050609\YNG-068	6.89708	0.115182	0.00903511	0.00250319	0.262511	0.200431	5.83138	0.329177	0.44965	0.342805	0.517867	6.42104	WE	WE	819.575
lucy\050609\YNG-069	6.28011	0.0689208	0.0134967	0.00631985	0.262527	0.224293	5.86897	0.173987	0.287432	0.180901	0.329259	6.44452	WE	WE	787.214
lucy\050609\YNG-071	4.61864	0.120733	0.0211509	0.00156169	0.432288	0.215695	7.99895	0.354409	0.31745	0.386151	0.427948	8.79038	WE	WE	1732.87
lucy\050609\YNG-073	1.14849	0.060064	0.00777722	0.0015843	0.156893	0.151869	3.24498	0.288707	0.773939	0.299535	0.880191	3.62317	WE	WE	743.838
lucy\050609\YNG-074	7.38251	0.0661129	0.0101173	0.00440275	0.397801	0.568457	11.3987	0.615678	4.2112	0.628547	4.539	12.4456	WE	WE	417.895
lucy\050609\YNG-076	10.9577	0.119905	0.0223469	0.00234033	0.522152	0.242899	9.85243	0.708014	0.917557	0.773502	1.2491	10.7621	WE	WE	1787.18
lucy\050609\YNG-077	9.4887	0.236877	0.0691805	0.0160538	0.765139	0.324001	13.3126	0.954751	0.977826	1.04959	1.36202	14.7239	WE	WE	1913.18
lucy\050609\YNG-078	6.16736	0.113682	0.00862557	0.0017738	0.258505	0.198212	5.22614	0.315958	0.409866	0.32825	0.46825	5.80694	WE	WE	771.075
lucy\050609\YNG-079	14.4228	0.0262498	0.0207692	0.0031525	0.492984	0.231334	9.78526	0.55699	1.50592	0.6098	2.06601	10.5598	WE	WE	1829.98
lucy\050609\YNG-081	2.29636	0.0494235	0.0141264	0.0031525	0.231915	0.0997984	4.02042	0.465448	1.56036	0.509456	2.13881	4.41884	WE	WE	1825.11
lucy\050609\YNG-083	11.7748	0.0197052	0.0207149	0.0017347	0.492842	0.24396	9.20524	0.377509	0.805029	0.393496	0.929998	9.9842	WE	WE	837.886
lucy\050609\YNG-089	10.9912	0.0733293	0.0230187	0.00271767	0.630682	0.318917	12.2033	0.609695	1.07308	0.614369	1.10806	13.252	WE	WE	154.276
lucy\050609\YNG-094	4.54022	0.106593	0.0210512	0.00197782	0.214048	0.0735351	3.55328	0.607283	0.51621	0.663977	0.704755	3.97048	WE	WE	1803.07
lucy\050609\YNG-099	8.49614	0.0519022	0.0363283	0.00390813	0.705008	0.302545	12.5373	0.836856	1.02991	0.872161	1.18916	13.637	WE	WE	834.77
lucy\050609\YNG-100	4.96866	0.105012	0.00563204	0.00105587	0.192244	0.590589	5.78152	0.562264	5.40155	0.580199	6.03274	6.67605	WE	WE	634.34
lucy\050609\YNG-102	8.47701	0.0620629	0.0811491	0.00567795	1.12377	0.461812	19.6257	0.467445	0.482077	0.486865	0.555469	21.3601	WE	WE	822.33
lucy\050609\YNG-104	7.23362	0.117641	0.0133405	0.00217861	0.250218	0.154904	5.13382	0.884144	1.31265	0.973736	1.84079	5.6721	WE	WE	1949.91
lucy\050609\YNG-105	3.9966	0.0152261	0.020604	0.0031525	0.11444	0.0896717	2.49227	0.34033	2.60011	0.398762	4.71009	2.73537	WE	WE	3201
lucy\050609\YNG-111	5.89884	0.030968	0.0407839	0.00529208	0.699171	0.332402	13.0327	0.44841	0.813613	0.453093	0.847738	14.1413	WE	WE	209.855
lucy\050609\YNG-115	4.12694	0.0987673	0.00803858	0.00223839	0.147239	0.140856	3.39535	0.292048	0.48808	0.329415	0.750359	3.79249	WE	WE	2432.31
lucy\050609\YNG-118	5.70213	0.0613678	0.0331104	0.00258338	0.502677	0.212375	7.41591	0.209486	0.556782	0.217302	0.632823	8.22802	WE	WE	740.053
lucy\050609\YNG-123	3.55759	0.0863658	0.0080871	0.00323674	0.11526	0.0654071	2.18991	0.120131	0.117483	0.13673	0.187359	2.46826	WE	WE	2614.73
lucy\050609\YNG-124	6.81101	0.179118	0.0276644	0.00407432	0.433325	0.247295	8.79138	1.14552	1.49632	1.15898	1.56568	9.68286	WE	WE	235.878
lucy\050609\YNG-125	4.93489	0.0525639	0.0171094	0.00287346	0.445823	0.262211	9.63932	0.299428	0.834912	0.306607	0.908895	10.4199	WE	WE	478.649
lucy\050609\YNG-130	5.61537	0.131015	0.0148342	0.00395292	0.380098	0.390923	8.82866	0.574622	0.664211	0.597065	0.759197	9.74948	WE	WE	774.013
lucy\050609\YNG-131	4.24107	0.0163809	0.00919278	0.00184675	0.234337	0.192519	4.60273	0.384831	1.32499	0.388839	1.38045	5.057	WE	WE	209.351
lucy\050609\YNG-133	4.99569	0.0782488	0.025307	0.00747338	0.32925	0.205384	6.53288	0.29965	0.342627	0.338537	0.530171	7.17855	WE	WE	2465.02
lucy\050609\YNG-135	3.57831	0.107211	0.0157554	0.00502699	0.304678	0.26698	6.70213	1.59501	3.65423	1.6116	3.80697	7.40178	WE	WE	208.999
lucy\050609\YNG-137	19.5208	0.0199124	0.0343838	0.00126178	0.829787	0.380482	15.7032	0.232374	0.742371	0.239866	0.830039	16.969	WE	WE	641.044
lucy\050609\YNG-139	4.20926	0.212522	0.0415725	0.0163956	0.558259	0.37927	10.8697	0.914809	1.03559	0.925186	1.08218	12.0777	WE	WE	227.859
lucy\050609\YNG-141	6.23678	0.0631128	0.0119538	0.0039947	0.357176	0.270051	7.17228	0.164572	0.3169	0.171053	0.362593	7.87857	WE	WE	780.234
lucy\050609\YNG-142	10.1889	0.203383	0.0270593	0.00452271	0.631401	0.401441	13.0938	0.546725	0.513268	0.569762	0.592539	14.3616	WE	WE	833.789
lucy\050609\YNG-148	17.6951	0.00837712	0.0284679	0.0031525	0.747838	0.16436	11.8035	0.39081	1.88312	0.408898	2.20334	12.7557	WE	WE	914.046
lucy\050609\YNG-152	4.40546	0.178778	0.0233462	0.00349752	0.321348	0.118168	5.42752	0.315788	0.284296	0.348555	0.40197	6.07266	WE	WE	1994.41
lucy\050609\YNG-154	7.30887	0.130303	0.0102291	0.00261889	0.266013	0.203112	5.91106	0.70885	0.728279	0.729261	0.805263	6.52333	WE	WE	573.501
lucy\050609\YNG-156	3.5882	0.0339267	0.00374324	0.00155249	0.121539	0.194615	3.3264	0.107197	1.2076	0.107947	1.24424	3.68177	WE	WE	140.758
lucy\050609\YNG-158	5.73397	0.122049	0.0276285	0.00760038	0.424276	0.391984	8.93416	0.387472	0.503673	0.403968	0.582287	9.9077	WE	WE	842.276
lucy\050609\YNG-160	6.14507	0.110062	0.027931	0.00454925	0.642326	0.288494	11.4045	1.84036	2.91059	1.94111	3.5002	12.4779	WE	WE	1076.71
lucy\050609\YNG-166	4.47538	0.067769	0.00749179	0.0017192	0.231894	0.169206	4.28967	0.148454	0.200355	0.154338	0.229434	4.76775	WE	WE	785.237
lucy\050609\YNG-174	41.8281	0.0020917	0.0208376	0.00115781	1.20312	0.68741	22.8039	0.154482	1.61537	0.160784	1.85679	24.7185	WE	WE	807.782
lucy\050609\YNG-179	5.59566	0.0935613	0.00858683	0.00174712	0.195269	0.124145	3.98727	0.211206	0.315787	0.21911	0.359047	4.41058	WE	WE	742.268
lucy\050609\YNG-180	9.3437	0.00731505	0.00305891	0.000790189	0.184809	0.589613	6.13951	0.137015	5.65475	0.141338	6.30834	6.92509	WE	WE	627.435
lucy\050609\YNG-181	48.4713	0.00780114	0.0282483	0.00196292	1.62242	0.687478	32.4049	0.372876	3.03795	0.380714	3.2757	34.7528	WE	WE	420.277
lucy\050609\YNG-186	6.67381	0.129931	0.0333813	0.0107612	0.335898	0.126825	5.60518	0.370547	0.399862	0.408331	0.561952	6.24198	WE	WE	1961.6
lucy\050609\YNG-187	6.20671	0.0837965	0.0404734	0.00751332	0.590622	0.291617	10.8955	0.768813	0.781118	0.785287	0.843357	11.9095	WE	WE	428.327
lucy\050609\YNG-188	7.26293	0.0300333	0.0411787	0.00146275	0.708841	0.0706337	10.2976	1.02118	1.08705	1.0716	1.28467	11.1497	WE	WE	973.489
lucy\050610\YNG-192	5.2514	0.0893678	0.0275213	0.00327772	0.549078	0.275551	10.7368	0.39459	0.80781	0.447475	1.26912	11.6815	WE	WE	2540.89
lucy\050610\YNG-193	13.1094	0.160462	0.0356075	0.0100871	0.693321	0.477519	15.1269	0.471514	0.379857	0.489728	0.433579	16.5039	WE	WE	765.702
lucy\050610\YNG-195C	4.7711	0.0929974	0.00551375	0.00109481	0.182263	0.237808	4.95305	0.293884	0.688765	0.305128	0.785239	5.47273	WE	WE	758.539
lucy\050610\YNG-196	5.8003	0.1516	0.032732	0.00650671	0.529334	0.266771	10.6232	1.10343	1.36618	1.11418	1.42025	11.6101	WE	WE	195.844
lucy\050610\YNG-199	4.90927	0.0469578	0.0402995	0.00583829	0.716698	0.343548	13.7082	0.445979	0.512988	0.451466	0.537737	14.8615	WE	WE	247.013
lucy\050610\YNG-201	2.0868	0.171748	0.0421522	0.0158182	0.402529	0.204744	8.01482	1.20677	0.999295	1.21824	1.03804	8.85181	WE	WE	191.061
lucy\050610\YNG-202	7.03794	0.0736116	0.0189902	0.00606768	0.365163	0.339429	8.20424	0.316085	0.473244	0.32851	0.541359	9.0075	WE	WE	778.893
lucy\050610\YNG-209	44.3336	0.00555566	0.0272662	0.00106171	1.39092	0.862607	28.6809	0.283204	1.80524	0.295291	2.08772	30.9683	WE	WE	844.311
lucy\050610\YNG-210	49.0392	0.00830372	0.0473648	0.00141754	1.74076	0.728246	34.1063	0.403684	1.67924	0.408492	1.75802	36.6324	WE	WE	239.183
lucy\050610\YNG-212	6.91761	0.0884291	0.00903004	0.00464155	0.28203	0.395303	7.49445	0.385378	0.870669	0.391144	0.920573	8.27389	WE	WE	300.025
lucy\050610\YNG-213	21.2591	0.125074	0.0471986	0.0166822	1.04791	0.749447	21.0372	0.463612	0.56636	0.482332	0.650126	23.0235	WE	WE	799.701
lucy\050610\YNG-216	9.02405	0.248714	0.0499499	0.00808822	0.870682	0.483614	16.6645	0.741927	0.782219	0.751845	0.822791	18.3256	WE	WE	268.252
lucy\050610\YNG-221	4.57103	0.067622	0.00464514	0.0012002	0.147562	0.228823	3.99727	0.227756	0.447147	0.236102	0.507121	4.44712	WE	WE	727.058
lucy\050610\YNG-224	3.79434	0.109047	0.0165806	0.00438301	0.255397	0.199728	5.48513	0.766781	3.43201	0.776333	3.59939	6.07027	WE	WE	250.104
lucy\050610\YNG-225	6.04683	0.061998	0.01374	0.00190012	0.287748	0.16482	5.70816	0.312743	0.512955	0.325015	0.586652	6.23836	WE	WE	777.518
lucy\050618\YNG-244	2.5656	0.0952946	0.0118662	0.00263823	0.204656	0.167553	4.57282	1.05179	2.25999	1.06243	2.35224	5.05483	WE	WE	203.188
lucy\050618\YNG-262	3.56157	0.0783151	0.00779675	0.00332437	0.196389	0.230262	4.92204	0.394863	0.668419	0.415374	0.796555	5.43813	WE	WE	1023.01
lucy\050618\YNG-263	5.56729	0.17857	0.0139269	0.00358056	0.194074	0.127946	3.98214	0.0902942	0.130288	0.101689	0.199068	4.50023	WE	WE	2401.02
lucy\050618\YNG-264	4.4774	0.0997841	0.0137351	0.00313932	0.238776	0.160532	4.96424	0.707025	1.5459	0.714236	1.60948	5.48021	WE	WE	205.01
lucy\050618\YNG-265	5.95869	0.0937143	0.0336662	0.00806053	0.624641	0.428457	13.3477	0.402023	0.428461	0.419106	0.495209	14.5362	WE	WE	840.736
lucy\050618\YNG-267	6.75996	0.116808	0.00747338	0.00126706	0.198498	0.17672	4.8143	0.625161	0.875993	0.65061	1.00663	5.31507	WE	WE	806.087
lucy\050618\YNG-268	5.22656	0.189698	0.020644	0.00849346	0.407764	0.385174	9.51091	1.03021	1.46472	1.0411	1.52679	10.5227	WE	WE	212.433
lucy\050618\YNG-270	5.68629	0.0818718	0.0128525	0.00323854	0.315112	0.244789	6.97706	0.319611	0.414254	0.332722	0.476514	7.63492	WE	WE	812.182
lucy\050618\YNG-271	4.57883	0.134705	0.0325787	0.00632439	0.520452	0.323176	10.6887	1.82557	2.74127	1.8445	2.85554	11.7059	WE	WE	208.325
lucy\050618\YNG-275	10.5636	0.206378	0.0253507	0.00667568	0.42214	0.223605	7.94555	0.198374	0.155021	0.223636	0.237819	8.8297	WE	WE	2421.57
lucy\050618\YNG-276	5.10308	0.134166	0.0100423	0.003197	0.168377	0.126581	3.47703	0.191227	0.291226	0.208668	0.394755	3.91939	WE	WE	1763.37
lucy\050618\YNG-278	4.47655	0.0749033	0.0110969	0.0034036	0.227345	0.256147	5.32466	0.40357	0.631886	0.419148	0.721183	5.89755	WE	WE	765.135
lucy\050618\YNG-280	15.9597	0.0066933	0.0214505	0.0031525	0.608788	0.13994	9.1499	0.222402	1.72005	0.233925	2.0489	9.92992	WE	WE	1020.46
lucy\050618\YNG-281	5.86453	0.129137	0.0369675	0.00739346	0.484397	0.248365	9.03282	0.815781	1.05093	0.823897	1.09326	9.93908	WE	WE	199.995
lucy\050618\YNG-282	4.87291	0.0690156	0.0477551	0.00680348	0.765536	0.364063	13.8641	1.29163	3.11563	1.30486	3.24424	15.1173	WE	WE	205.929
lucy\050618\YNG-284	2.72233	0.243732	0.0261913	0.00683342	0.244892	0.135118	4.5193	0.16256	0.222961	0.183977	0.34744	5.17607	WE	WE	2500.31
lucy\050618\YNG-285	6.05499	0.103424	0.0463428	0.00889439	0.511152	0.288687	9.96497	1.22919	2.55363	1.25953	2.78627	10.9235	WE	WE	492.573
lucy\050618\YNG-286	5.1107	0.0163362	0.020604	0.0031525	0.106618	0.232156	3.15416	0.0193568	1.00236	0.0194952	1.0333	3.53302	WE	WE	143.889
lucy\050618\YNG-287	3.96818	0.0970913	0.00612878	0.0031525	0.0851885	0.0726099	1.87408	0.34308	0.291718	0.385909	0.443584	2.13825	WE	WE	2376.56
lucy\050618\YNG-289	6.45884	0.0722984	0.0212098	0.0040076	0.445051	0.265949	9.21774	0.244489	0.244113	0.254228	0.279724	10.0263	WE	WE	789.101
lucy\050618\YNG-291	22.9351	0.0200383	0.0429663	0.00219767	1.21915	0.665441	23.7434	0.727175	1.47144	0.762663	1.73576	25.6932	WE	WE	962.606
lucy\050618\YNG-292	15.0638	0.312067	0.0311442	0.00753285	1.05891	0.850512	24.495	0.609344	0.550117	0.632762	0.627516	26.7551	WE	WE	761.848
lucy\050618\YNG-296	6.56781	0.0298042	0.0036862	0.00134692	0.196721	0.278886	5.42645	0.106061	1.91748	0.106788	1.97474	5.9369	WE	WE	137.841
lucy\050618\YNG-297	7.29466	0.0660437	0.055355	0.00155101	0.975877	0.339608	17.9091	0.981551	0.974857	1.07362	1.33291	19.3475	WE	WE	1811.32
lucy\050618\YNG-298	4.73316	0.355016	0.0307034	0.0113446	0.477588	0.294904	9.66603	3.24797	3.99759	3.2816	4.16407	10.8356	WE	WE	208.101
lucy\050618\YNG-299	5.69316	0.158129	0.0351896	0.00694113	0.470375	0.21936	8.70742	1.18521	1.25092	1.19756	1.3033	9.59742	WE	WE	209.417
lucy\050618\YNG-303	2.02263	0.142457	0.026106	0.0100244	0.225737	0.124104	3.93532	0.292569	0.222807	0.330817	0.34594	4.46375	WE	WE	2482.1
lucy\050618\YNG-309	1.59073	0.0341465	0.00428088	0.0012792	0.0921514	0.139164	2.25366	0.17976	1.17667	0.180914	1.21013	2.52469	WE	WE	129.284
lucy\050618\YNG-311	8.95277	0.266658	0.0527249	0.0172612	0.874316	0.518766	17.0838	0.291535	0.221833	0.303198	0.254336	18.8135	WE	WE	792.448
lucy\050618\YNG-314	10.0782	0.0670993	0.0203612	0.00332222	0.467584	0.269629	9.33184	0.241536	0.599143	0.27508	0.957927	10.1598	WE	WE	2627.14
lucy\050618\YNG-315	4.0238	0.110879	0.0282602	0.0071081	0.277088	0.14223	4.76256	0.319686	0.740688	0.360619	1.13909	5.32813	WE	WE	2433.99
lucy\050618\YNG-316	8.33387	0.0749662	0.0198092	0.00578109	0.42832	0.31973	8.87237	0.334978	0.853816	0.348629	0.981285	9.72097	WE	WE	806.968
callen\040726\zey-002	3.51033	0.253903	0.013643	0.00728435	0.284262	0.291231	6.41362	0.539842	0.956324	0.544279	0.98928	7.26394	WE	WE	165.39
callen\040726\zey-003	10.8313	0.0805196	0.0133228	0.00375768	0.322468	0.259174	6.69367	0.294842	0.584364	0.301941	0.636359	7.37292	WE	WE	480.694
callen\040726\zey-004	7.70087	0.129608	0.0456616	0.00523524	0.514579	0.283988	9.6227	0.825931	0.858924	0.906897	1.19117	10.6018	WE	WE	1889.25
callen\040726\zey-005	1.78376	0.136053	0.0074214	0.00340813	0.159896	0.326649	4.87257	0.465145	1.34605	0.468476	1.38766	5.506	WE	WE	144.14
callen\040726\zey-009	11.8682	0.137522	0.0295992	0.00733496	0.396002	0.305024	8.24699	0.294057	0.356962	0.296627	0.369885	9.12248	WE	WE	175.784
callen\040726\zey-011	6.13851	0.121286	0.0109534	0.00172591	0.247414	0.220361	5.42354	0.527681	0.566198	0.603248	0.919677	6.02528	WE	WE	2703.76
callen\040726\zey-013	5.35012	0.127273	0.0136145	0.00403002	0.173838	0.0801531	2.8325	0.184875	0.216955	0.186296	0.224041	3.23141	WE	WE	154.644
callen\040726\zey-015	17.3325	0.232397	0.0279276	0.00242658	0.545831	0.241712	9.88766	0.77295	1.17671	0.849526	1.63759	10.938	WE	WE	1908.36
callen\040726\zey-018	9.03221	0.285364	0.0258312	0.00626641	0.756222	0.574447	15.2737	0.344747	0.744264	0.349157	0.781412	16.9218	WE	WE	256.803
callen\040726\zey-026	17.6498	0.104871	0.0293606	0.00153507	0.563623	0.276926	10.375	0.525293	0.491661	0.575111	0.674579	11.3513	WE	WE	1830.46
callen\040726\zey-027	8.73813	0.107021	0.0130163	0.00343435	0.259672	0.218694	5.42802	0.227989	0.285746	0.231548	0.30276	6.02985	WE	WE	312.959
callen\040726\zey-032	6.91635	0.159571	0.0354483	0.0126407	0.237794	0.103323	3.87216	0.282949	0.228845	0.311681	0.321148	4.42093	WE	WE	1953.8
callen\040726\zey-034	3.69717	0.0734542	0.0122193	0.00150584	0.140199	0.0894711	1.67118	0.225324	0.696954	0.227082	0.719988	1.98803	WE	WE	156.953
callen\040726\zey-035	8.11619	0.14858	0.0643041	0.00568503	0.717922	0.232696	10.4812	0.772455	0.715502	0.778861	0.740335	11.6504	WE	WE	166.856
callen\040726\zey-038	5.14796	0.111237	0.00692045	0.00159878	0.13869	0.139224	3.05585	0.263784	0.362688	0.266309	0.376834	3.45352	WE	WE	192.427
callen\040726\zey-043	7.43803	0.159269	0.0226036	0.00494585	0.349576	0.236398	6.57415	0.597667	0.555331	0.607225	0.589123	7.34695	WE	WE	320.518
callen\040726\zey-045	11.0764	0.114043	0.031711	0.0031525	0.553306	0.231094	8.98688	0.746394	0.435428	0.855821	0.716202	9.92019	WE	WE	2763.8
callen\040726\zey-047	7.35466	0.0464902	0.0195905	0.00510385	0.562342	0.327705	10.2844	0.264711	0.396466	0.300892	0.628853	11.2456	WE	WE	2588.11
callen\040726\zey-048	3.43156	0.0416842	0.020604	0.00187099	0.0970137	0.214631	2.58451	0.0705714	0.509472	0.0712545	0.529529	2.96031	WE	WE	194.603
callen\040726\zey-049	7.58583	0.357534	0.0295144	0.0033204	0.595439	0.343972	10.7094	0.700281	0.806924	0.708641	0.844858	12.0392	WE	WE	239.76
callen\040726\zey-051	4.33748	0.0564393	0.00660172	0.00118784	0.218734	0.247941	5.26914	0.293103	1.22206	0.335099	1.98554	5.80004	WE	WE	2705.07
callen\040726\zey-055	7.54626	0.275314	0.0724991	0.0107528	0.47991	0.183598	7.68377	1.10104	1.12544	1.20949	1.56321	8.70585	WE	WE	1897.77
callen\040726\zey-058	4.38542	0.103261	0.00803587	0.00220585	0.10059	0.0650263	1.9981	0.0705745	0.0836537	0.0772836	0.114863	2.27722	WE	WE	1834.6
callen\040726\zey-059	6.93986	0.167849	0.021264	0.00673621	0.214067	0.0911465	3.41294	0.103355	0.0641963	0.113517	0.0891163	3.914	WE	WE	1894.64
callen\040726\zey-061	7.21591	0.114514	0.0431637	0.00879702	0.427306	0.174757	7.59254	0.251994	0.174376	0.256169	0.185331	8.36107	WE	WE	331.948
callen\040726\zey-062	7.09015	0.0797659	0.0120344	0.00255651	0.186302	0.109221	3.60938	0.103105	0.111241	0.104801	0.118184	3.99926	WE	WE	329.565
callen\040726\zey-065	7.63682	0.326352	0.0215885	0.00349833	0.326615	0.172891	5.8562	0.27539	0.246436	0.314859	0.400452	6.70715	WE	WE	2705.75
callen\040726\zey-068	7.10902	0.281027	0.0159362	0.00124517	0.251508	0.203002	4.888	0.25477	0.203496	0.257893	0.213283	5.64071	WE	WE	246.112
callen\040726\zey-070	8.61403	0.0861834	0.0217559	0.00272149	0.322344	0.165496	5.63972	0.21344	0.472304	0.235711	0.669119	6.23822	WE	WE	2005.08
callen\040726\zey-073	23.7235	0.271678	0.058014	0.00634959	0.982685	0.611587	19.6974	2.55862	1.25443	2.59162	1.3175	21.6277	WE	WE	258.919
callen\040726\zey-079	9.47831	0.130286	0.0168292	0.00232603	0.224092	0.105913	3.80027	0.343496	0.35747	0.377757	0.498607	4.27971	WE	WE	1920.69
callen\040726\zey-082	7.81041	0.0897949	0.0175087	0.00403564	0.229693	0.136823	4.17873	0.436173	0.585376	0.442436	0.617719	4.65658	WE	WE	288.011
callen\040726\zey-086	4.81616	0.11395	0.00993862	0.00254498	0.127406	0.0685386	2.18296	0.167405	0.244597	0.168691	0.252583	2.50534	WE	WE	154.564
callen\040726\zey-091	7.5983	0.179344	0.0622212	0.0136217	0.572391	0.315171	9.78733	0.689829	0.586964	0.698423	0.615592	10.9301	WE	WE	250.12
callen\040726\zey-093	5.59863	0.130557	0.0112132	0.00173549	0.217172	0.148594	4.23864	0.471333	0.719313	0.477125	0.753983	4.74791	WE	WE	246.751
callen\040726\zey-099	4.69897	0.0355604	0.0064142	0.00366636	0.151007	0.111779	2.93225	0.176046	0.247016	0.178114	0.258464	3.24068	WE	WE	235.855
callen\040726\zey-100	1.2584	0.109453	0.00735142	0.0042181	0.137244	0.192137	3.36928	0.414293	0.949542	0.417377	0.979796	3.81969	WE	WE	149.838
callen\040726\zey-102	20.5111	0.129715	0.0159027	0.00258728	0.508993	0.419286	10.8992	0.377332	0.837203	0.381728	0.875742	11.9756	WE	WE	234.006
callen\040726\zey-103	12.459	0.342308	0.0683296	0.015596	1.22942	0.680219	21.931	0.723046	0.596054	0.731707	0.624153	24.2669	WE	WE	240.535
callen\040726\zey-105	3.78264	0.298918	0.0140659	0.00393847	0.312548	0.570204	8.52251	0.978803	1.45681	1.11902	2.36669	9.72219	WE	WE	2704.55
callen\040726\zey-106	3.09046	0.128928	0.00839815	0.00395149	0.366082	0.459471	9.03954	0.397317	1.24626	0.399712	1.28007	10.0064	WE	WE	121.402
callen\040726\zey-106r	2.84186	0.166317	0.0108479	0.00428798	0.21886	0.200989	4.40508	0.863457	1.42316	0.868568	1.46125	5.00638	WE	WE	119.215
callen\040726\zey-107	4.09312	0.188755	0.0111216	0.00460049	0.200677	0.197405	3.81903	0.550614	0.829314	0.553889	0.851587	4.42159	WE	WE	119.79
callen\040726\zey-111	6.43613	0.058575	0.0221572	0.00596615	0.228362	0.180978	4.39228	0.194632	0.24934	0.195692	0.255623	4.88832	WE	WE	109.777
callen\040726\zey-112	8.13102	0.083668	0.0160114	0.00288894	0.27742	0.165622	5.05171	0.19525	0.217926	0.197501	0.227871	5.59732	WE	WE	231.655
callen\040726\zey-117	4.08403	0.115355	0.020604	0.0031525	0.121585	0.355935	3.03869	0.358444	4.01098	0.361432	4.15078	3.65532	WE	WE	167.729
callen\040726\zey-118	4.69911	0.0293868	0.00610634	0.00187479	0.121898	0.087401	2.42539	0.139035	0.219785	0.140837	0.230881	2.67205	WE	WE	260.155
callen\040726\zey-120	6.57468	0.0389511	0.0122174	0.0029053	0.258599	0.19201	5.37388	0.0683558	0.265405	0.0691909	0.278133	5.87856	WE	WE	245.318
callen\040726\zey-123	17.7842	0.0531694	0.0822093	0.00293668	0.624412	0.202688	8.9095	0.99802	1.18708	1.09596	1.64683	9.87492	WE	WE	1891.16
callen\040726\zey-129	7.5353	0.194444	0.0495092	0.0177237	0.521696	0.348207	9.84708	0.561075	0.367085	0.56405	0.376154	10.9787	WE	WE	106.809
callen\040726\zey-132	5.94667	0.0502244	0.0285305	0.00421098	0.514411	0.240912	7.94185	0.138312	0.228835	0.140111	0.240425	8.78014	WE	WE	261.101
callen\040726\zey-133	6.09846	0.187757	0.0135252	0.00295487	0.189162	0.103145	3.47294	0.277989	0.418999	0.317489	0.677814	3.96948	WE	WE	2684.12
callen\040726\zey-136	5.86612	0.0786139	0.0138545	0.00309752	0.212995	0.102088	3.90487	0.141847	0.182068	0.143001	0.188289	4.31552	WE	WE	163.623
callen\040726\zey-137	11.9249	0.095395	0.0350344	0.00779068	0.540123	0.389476	10.2873	0.554841	0.789465	0.562613	0.832139	11.3551	WE	WE	281.026
callen\040726\zey-138	3.91567	0.0566842	0.00609986	0.00159018	0.12497	0.124233	2.61282	0.193487	0.792852	0.196149	0.835039	2.9264	WE	WE	276.098
callen\040726\zey-141	7.36663	0.10743	0.00970475	0.00198444	0.248886	0.200542	5.22052	0.362194	0.586908	0.365613	0.609541	5.78907	WE	WE	189.821
callen\040726\zey-142	6.20674	0.0666541	0.0110598	0.00207539	0.210224	0.166782	4.11332	0.256752	0.523489	0.259178	0.543692	4.57012	WE	WE	189.994
callen\040726\zey-143	5.52542	0.171786	0.0143733	0.00382235	0.1914	0.0947931	3.21032	0.250658	0.329459	0.252568	0.340149	3.6865	WE	WE	153.353
callen\040726\zey-144	9.23386	0.190966	0.0226553	0.0131697	0.611703	0.652937	12.8054	0.399294	0.413697	0.402793	0.428711	14.2969	WE	WE	176.3
callen\040726\zey-146	9.80117	0.16705	0.0218867	0.00768644	0.347783	0.174668	5.9624	0.107494	0.0853322	0.123276	0.140467	6.68148	WE	WE	2767.53
callen\040726\zey-149	6.67223	0.207858	0.00965967	0.00254199	0.21241	0.199778	4.61829	0.412435	0.328398	0.450758	0.447688	5.25054	WE	WE	1794.96
callen\031017\dnp-001	6.63764	0.0473838	0.0163071	0.00135552	0.329607	0.152887	6.17121	0.117037	0.299541	0.122234	0.348358	6.71875	WE	WE	877.841
callen\031017\dnp-003	1.73858	0.0942434	0.00581289	0.00305795	0.107754	0.12667	2.65211	0.25975	0.628316	0.284432	0.862611	2.98965	WE	WE	1833.87
callen\031017\dnp-004	3.28851	0.111443	0.0115133	0.00487035	0.183407	0.223434	4.56175	0.684599	1.47604	0.757464	2.10604	5.09642	WE	WE	2043.28
callen\031017\dnp-005	9.31978	0.11728	0.0173785	0.00409024	0.465776	0.392308	10.3932	0.5403	0.732598	0.55689	0.815057	11.3901	WE	WE	610.979
callen\031017\dnp-007	7.15623	0.0907362	0.0126919	0.00175916	0.353198	0.214407	7.15747	0.289186	0.841957	0.303696	0.997615	7.83026	WE	WE	988.971
callen\031017\dnp-010	10.4831	0.0680061	0.0465854	0.0101176	0.988619	0.570024	19.7331	0.786143	2.32303	0.803866	2.51719	21.4164	WE	WE	450.371
callen\031017\dnp-012	7.1849	0.142178	0.0139129	0.00208361	0.338246	0.245313	7.2227	0.290814	0.929544	0.31517	1.22915	7.96443	WE	WE	1624.78
callen\031017\dnp-013	14.2124	0.276426	0.0342871	0.0101426	0.809525	0.698447	18.1919	0.795097	1.17827	0.859979	1.54703	20.0207	WE	WE	1584.72
callen\031017\dnp-015	6.37138	0.0388388	0.0103605	0.00160803	0.255221	0.168847	5.30451	0.114363	0.370681	0.12369	0.486621	5.77938	WE	WE	1583.89
callen\031017\dnp-018	4.97449	0.0325845	0.0120926	0.00084566	0.236004	0.124474	4.58882	0.170087	0.830852	0.185671	1.12778	4.99483	WE	WE	1771.06
callen\031017\dnp-022	10.4807	0.119359	0.0218804	0.00320834	0.433597	0.229784	8.44264	0.249042	0.373013	0.262626	0.448287	9.25046	WE	WE	1072.92
callen\031017\dnp-024	13.5116	0.150984	0.0570572	0.00871784	1.01598	0.435714	18.5884	0.590448	0.812534	0.621397	0.969778	20.2569	WE	WE	1032.06
callen\031017\dnp-025	10.7202	0.15782	0.0392374	0.00589876	0.639782	0.327456	12.3305	0.425452	0.596766	0.464656	0.811447	13.5006	WE	WE	1780.71
callen\031017\dnp-026	7.93565	0.0535702	0.0153017	0.00146783	0.394261	0.221358	7.80822	0.305074	0.762007	0.323053	0.928925	8.49418	WE	WE	1156.78
callen\031017\dnp-028	8.38271	0.128651	0.0159536	0.00515915	0.334531	0.344621	7.92012	0.417088	0.653987	0.447051	0.831534	8.74904	WE	WE	1401.54
callen\031017\dnp-029	3.70587	0.145288	0.0117309	0.00332338	0.224518	0.187663	4.99859	0.459076	1.85057	0.493303	2.37402	5.57112	WE	WE	1452.67
callen\031017\dnp-038	22.8905	0.133063	0.032756	0.0075896	0.675043	0.444806	14.0136	0.320014	0.494618	0.346627	0.652771	15.3068	WE	WE	1613.8
callen\031017\dnp-043	9.28973	0.166038	0.0144258	0.00562095	0.254482	0.14133	5.0238	0.105745	0.156909	0.111939	0.191058	5.60569	WE	WE	1149.96
callen\031017\dnp-046	6.71106	0.0740835	0.0160889	0.00195902	0.375199	0.225858	7.58456	0.206752	0.692503	0.226873	0.958084	8.27775	WE	WE	1876.18
callen\031017\dnp-047	6.46548	0.114276	0.0133498	0.00224335	0.274289	0.144658	5.33314	0.385086	0.510808	0.397903	0.573061	5.88195	WE	WE	661.469
callen\031017\dnp-048	6.88323	0.101792	0.0220685	0.00168404	0.649664	0.364708	12.8659	0.25742	0.680162	0.275099	0.855914	14.0058	WE	WE	1341.85
callen\031017\dnp-050	7.79172	0.119989	0.0328703	0.00575269	0.394345	0.162789	7.13447	0.0950017	0.170922	0.100256	0.205925	7.85022	WE	WE	1087.58
callen\031017\dnp-053	11.5256	0.0438648	0.0244663	0.00127973	0.293563	0.118203	5.27234	0.32739	0.381626	0.359301	0.528251	5.75372	WE	WE	1878.96
callen\031017\dnp-061	8.61741	0.0504337	0.0471286	0.00819719	1.31784	0.574334	24.2256	0.300452	1.02854	0.308491	1.12978	26.2235	WE	WE	533.369
callen\031017\dnp-062	4.88216	0.205442	0.0213759	0.00655225	0.195163	0.0878907	3.62242	0.189824	0.168843	0.199461	0.200446	4.13885	WE	WE	1000.44
callen\031017\dnp-065	9.50118	0.0258295	0.0319226	0.00338174	0.586225	0.240504	10.5866	0.0795632	0.193856	0.0832261	0.22664	11.4745	WE	WE	909.267
callen\031017\dnp-070	6.34124	0.0714921	0.0472911	0.00964289	0.51901	0.205915	9.28092	0.378475	0.316215	0.390277	0.352349	10.1343	WE	WE	620.306
callen\031017\dnp-075	5.23383	0.0632624	0.00815345	0.00186867	0.212315	0.141648	4.42367	0.0899709	0.183951	0.0983367	0.250827	4.85092	WE	WE	1796.18
callen\031017\dnp-076	7.20541	0.237262	0.0222377	0.00695858	0.235929	0.097463	4.2693	0.0579673	0.0698951	0.0610645	0.0836967	4.86915	WE	WE	1051.56
callen\031017\dnp-084	4.3486	0.0376271	0.0151758	0.000786748	0.318917	0.165261	6.16885	0.0400619	0.152245	0.0418854	0.177692	6.70662	WE	WE	899.229
callen\031017\dnp-092	9.32957	0.0976821	0.0408424	0.0054052	0.724009	0.348879	13.7085	0.167453	0.272425	0.178858	0.342183	14.9253	WE	WE	1331.12
callen\031017\dnp-094	9.23843	0.0303932	0.0172626	0.00199077	0.376768	0.175962	7.06841	0.0826661	0.206069	0.0867559	0.243615	7.67079	WE	WE	975.539
callen\031017\dnp-096	12.4275	0.0168472	0.019145	0.000804231	0.310038	0.146779	5.83982	0.132265	0.265035	0.144306	0.359051	6.33343	WE	WE	1760.21
callen\031017\dnp-099	11.7553	0.183986	0.0434549	0.00961757	0.631794	0.34473	12.4078	0.365916	0.393385	0.398368	0.528769	13.6214	WE	WE	1716.58
callen\031017\dnp-100	5.27671	0.0657235	0.00694018	0.000778194	0.231641	0.162368	4.89698	0.189027	0.693117	0.198563	0.821993	5.36443	WE	WE	994.275
callen\031017\dnp-102	7.53612	0.234445	0.011668	0.00263449	0.242427	0.163128	5.0638	0.278857	0.210154	0.301086	0.274215	5.7181	WE	WE	1549.48
callen\031017\dnp-103	11.6628	0.229689	0.0247599	0.00813151	0.462136	0.345482	9.95657	0.720846	0.995492	0.763397	1.21394	11.0268	WE	WE	1158.65
callen\031017\dnp-105	14.0275	0.0528494	0.0205971	0.00333672	0.478091	0.289371	9.68002	0.2042	0.559369	0.220278	0.727527	10.5243	WE	WE	1531.13
callen\031017\dnp-109	7.39041	0.256118	0.0477106	0.010672	0.454294	0.161483	7.86531	0.153847	0.147013	0.16854	0.20216	8.79559	WE	WE	1842.76
callen\031017\dnp-117	6.08193	0.159337	0.0472095	0.00659345	0.896117	0.377262	16.3064	0.179128	0.450779	0.196632	0.624494	17.7929	WE	WE	1883.53
callen\031017\dnp-118	5.85074	0.115348	0.022286	0.0031525	0.382985	0.171694	7.0991	0.293463	0.738734	0.309235	0.885512	7.79457	WE	WE	1057.6
callen\031017\dnp-124	10.4151	0.0579389	0.0173591	0.00184269	0.434158	0.219458	8.33684	0.118492	0.306402	0.123888	0.357644	9.06759	WE	WE	899.695
ziyi zhu\180430\Dnp-001	6.63871	0.0247857	0.020604	0.00165132	0.266462	0.121429	5.10686	0.0468966	0.133613	0.0492052	0.157832	5.54179	WE	WE	970.8
ziyi zhu\180430\Dnp-002	9.54839	0.0813571	0.020604	0.00728289	1.48554	0.693143	28.8189	1.20259	1.68487	1.21907	1.77424	31.1068	WE	WE	275.1
ziyi zhu\180430\Dnp-003	4.45484	0.0345714	0.020604	0.00365132	0.623385	0.331029	11.6423	0.364224	0.773529	0.384142	0.930051	12.6555	WE	WE	1075.6
ziyi zhu\180430\Dnp-005	12.2581	0.23	0.020604	0.00625	0.612923	0.444571	13.0934	1.63362	1.59664	1.65656	1.68313	14.4077	WE	WE	281.7
ziyi zhu\180430\Dnp-009	5.10323	0.0393571	0.020604	0.00483553	0.488	0.2556	9.2126	0.192759	0.369958	0.21928	0.588745	10.021	WE	WE	2604.3
ziyi zhu\180430\Dnp-010	6.16774	0.046	0.020604	0.000493421	0.252308	0.180286	5.63555	0.149138	0.637395	0.157822	0.775247	6.13524	WE	WE	1143.4
ziyi zhu\180430\Dnp-011	6.17419	0.0160714	0.020604	0.00598026	0.434462	0.200629	8.0315	0.111681	0.194118	0.121919	0.263531	8.70924	WE	WE	1771.9
ziyi zhu\180430\Dnp-012	7.80323	0.101571	0.020604	0.00138158	0.818462	0.316571	15.1969	0.361207	0.528992	0.392906	0.70886	16.4554	WE	WE	1699.4
ziyi zhu\180430\Dnp-013	9.35484	0.1585	0.020604	0.00565789	0.547692	0.383429	11.5861	0.340517	0.596639	0.366968	0.773302	12.7019	WE	WE	1511.3
ziyi zhu\180430\Dnp-014	6.02903	0.0696429	0.020604	0.00163158	0.154462	0.130286	3.49831	0.127586	0.44958	0.138868	0.603774	3.87494	WE	WE	1711.7
ziyi zhu\180430\Dnp-016	12.3548	0.0662857	0.020604	0.00776316	1.12308	0.506286	21.1136	0.29181	0.828992	0.312331	1.04882	22.8376	WE	WE	1372.9
ziyi zhu\180430\Dnp-018	6.44839	0.253571	0.020604	0.00436842	0.272	0.167429	5.46682	0.219397	0.153361	0.229127	0.178321	6.18479	WE	WE	876.7
ziyi zhu\180501\Dnp-021	38.7097	0.233571	0.020604	0.00684211	0.686154	0.522857	14.9269	0.421552	0.572689	0.452401	0.731374	16.3969	WE	WE	1426.8
ziyi zhu\180501\Dnp-022	8.64839	0.104643	0.020604	0.00563816	0.372923	0.203029	7.1901	0.108793	0.158277	0.115186	0.192843	7.89694	WE	WE	1153.6
ziyi zhu\180501\Dnp-023	8.35806	0.0881429	0.020604	0.00117105	0.403692	0.22	8.0315	0.187931	0.486555	0.196325	0.56632	8.76511	WE	WE	882.8
ziyi zhu\180501\Dnp-024	7.73548	0.0436429	0.020604	0.00177632	0.449846	0.2232	8.80765	0.133147	0.327311	0.139115	0.381162	9.54672	WE	WE	885.8
ziyi zhu\180501\Dnp-027	6.87097	0.109857	0.020604	0.0075	0.560615	0.229143	10.09	1.06466	0.836134	1.18315	1.21301	11.0177	WE	WE	2131.9
ziyi zhu\180501\Dnp-029	7.89032	0.0639286	0.020604	0.00109211	0.356923	0.241143	7.5928	0.403879	1.11807	0.425909	1.34369	8.27649	WE	WE	1072.9
ziyi zhu\180501\Dnp-038	6.12903	0.475	0.020604	0.00405263	0.347692	0.402857	9.24634	0.973276	1.55084	1.02389	1.84848	10.4966	WE	WE	1024.1
ziyi zhu\180501\Dnp-039	7.59677	0.0777857	0.020604	0.00120395	0.312615	0.233314	6.68166	0.197543	0.348319	0.209464	0.426573	7.32719	WE	WE	1183.7
ziyi zhu\180501\Dnp-043	10.1613	0.277857	0.020604	0.0114474	0.763077	0.401714	14.4432	0.534052	0.49958	0.558238	0.582651	15.9179	WE	WE	894.8
ziyi zhu\180501\Dnp-044	13.6774	0.0298571	0.020604	0.00301974	0.609846	0.247429	10.8099	0.627586	0.660924	0.638406	0.703979	11.7207	WE	WE	345.306
ziyi zhu\180501\Dnp-050	11.6065	0.155714	0.020604	0.0136184	0.512615	0.213143	8.97638	0.0974138	0.094958	0.103406	0.116733	9.89207	WE	WE	1205.9
ziyi zhu\180501\Dnp-051	8.93548	0.0603571	0.020604	0.00539474	0.756923	0.310286	13.6108	0.11681	0.205882	0.122681	0.244016	14.7644	WE	WE	990.7
ziyi zhu\180501\Dnp-054	4.7871	0.248714	0.020604	0.00763158	0.347692	0.238286	7.26659	0.313362	0.231513	0.357614	0.373318	8.12952	WE	WE	2668.6
ziyi zhu\180501\Dnp-055	8.51935	0.0691429	0.020604	0.00322368	0.539077	0.299086	10.7537	0.300862	0.460504	0.323014	0.588966	11.6848	WE	WE	1435.2
ziyi zhu\180501\Dnp-057	9.12903	0.0957143	0.020604	0.00513158	0.464615	0.246286	9.43757	0.314655	1.35546	0.320337	1.44759	10.2699	WE	WE	361.541
ziyi zhu\180501\Dnp-058	10.3226	0.442857	0.020604	0.00927632	0.632615	0.271429	11.2261	0.245259	0.181513	0.267471	0.245515	12.6029	WE	WE	1751.5
ziyi zhu\180501\Dnp-060	9.64194	0.0415714	0.020604	0.00196053	0.984615	0.450286	18.3352	1.28017	2.45378	1.30336	2.62105	19.8342	WE	WE	362.7
ziyi zhu\180501\Dnp-061	5.06452	0.0593571	0.020604	0.00136842	0.152369	0.164514	3.68054	0.166336	0.18958	0.171724	0.212071	4.07875	WE	WE	644
ziyi zhu\180501\Dnp-062	11.9032	0.208929	0.020604	0.0168421	0.953846	0.526857	18.6727	0.853448	0.582353	0.872194	0.629846	20.3997	WE	WE	438.931
ziyi zhu\180501\Dnp-064	8.51613	0.137929	0.020604	0.00270395	0.375385	0.278286	8.16648	0.413793	0.941176	0.447409	1.23425	8.98139	WE	WE	1577.9
ziyi zhu\180501\Dnp-067	11.2581	0.391429	0.020604	0.00726974	0.758154	0.361714	14.6794	0.340086	0.401261	0.35934	0.485485	16.2186	WE	WE	1112.5
ziyi zhu\180501\Dnp-069	8.54839	0.0807857	0.020604	0.00194079	0.329231	0.2792	7.41282	0.207759	1.12605	0.224271	1.46814	8.12458	WE	WE	1545
ziyi zhu\180501\Dnp-071	13.4516	0.181429	0.020604	0.0132237	0.804308	0.442286	15.703	0.610345	0.598319	0.648744	0.738895	17.1649	WE	WE	1232.6
ziyi zhu\180501\Dnp-072	15.871	0.0615	0.020604	0.00240789	1.19508	0.573714	22.5084	1.06897	1.83193	1.08577	1.94171	24.3617	WE	WE	315.146
ziyi zhu\180501\Dnp-073	11.7323	0.0711429	0.020604	0.00953947	0.718154	0.392571	14.1395	0.199569	0.389076	0.213322	0.489989	15.3515	WE	WE	1346.3
ziyi zhu\180501\Dnp-074	9.80645	0.233	0.020604	0.01125	0.793231	0.385143	14.4094	0.130474	0.131471	0.139904	0.1674	15.8527	WE	WE	1409.7
ziyi zhu\180501\Dnp-075	9.9129	0.129214	0.020604	0.0138816	0.610462	0.375429	11.991	0.363793	0.419748	0.391542	0.541531	13.1406	WE	WE	1485
ziyi zhu\180501\Dnp-079	7.16129	0.172143	0.020604	0.00449342	0.246769	0.185886	5.14061	0.120259	0.298319	0.129471	0.385284	5.7705	WE	WE	1491.1
ziyi zhu\180501\Dnp-081	9.45161	0.150429	0.020604	0.00561842	0.548923	0.436	12.0022	0.644397	1.17227	0.697988	1.54713	13.1638	WE	WE	1613.9
ziyi zhu\180501\Dnp-083	5.19355	0.0454286	0.020604	0.00143421	0.192	0.108571	3.97075	0.13319	0.329412	0.152196	0.534069	4.33879	WE	WE	2694.8
callen\030526\don-002	12.0695	0.244738	0.0153714	0.00152727	0.396091	0.299669	8.5637	0.476524	0.691735	0.516125	0.912748	9.5211	WE	WE	1612.77
callen\030526\don-003	8.61877	0.0962663	0.0203319	0.00134109	0.475567	0.284938	9.60023	0.199965	0.318197	0.212796	0.394569	10.4787	WE	WE	1256.44
callen\030526\don-006	9.94767	0.0544523	0.0154175	0.00142816	0.385079	0.237038	7.83555	0.115143	0.319064	0.123688	0.408857	8.52896	WE	WE	1446.26
callen\030526\don-007	7.48759	0.18717	0.0445287	0.00965804	0.367077	0.162299	6.77656	0.600695	0.631144	0.612974	0.679262	7.54729	WE	WE	408.805
callen\030526\don-009	14.9985	0.0638364	0.0170131	0.00310283	0.393588	0.164613	7.14818	0.326123	0.555139	0.35841	0.7724	7.79034	WE	WE	1907.14
callen\030526\don-010	6.36179	0.122324	0.0211236	0.00102324	0.526284	0.293642	10.4037	0.485458	1.38871	0.528408	1.86532	11.3681	WE	WE	1712.67
callen\030526\don-011	8.62125	0.270617	0.0137052	0.00186123	0.290279	0.220401	6.28258	0.920497	0.67386	0.989498	0.865619	7.07944	WE	WE	1460.28
callen\030526\don-013	7.1364	0.0403858	0.0336301	0.0026804	0.56474	0.273682	10.7107	0.237165	0.704531	0.259101	0.959088	11.6258	WE	WE	1787.11
callen\030526\don-014	12.9507	0.0281746	0.0398997	0.00807925	0.412728	0.146711	7.14571	0.365487	0.912441	0.373517	0.986876	7.78131	WE	WE	439.064
callen\030526\don-017	8.47248	0.248437	0.0167009	0.00392996	0.243424	0.135038	4.80392	0.351404	0.250662	0.377559	0.321433	5.45145	WE	WE	1450.31
callen\030526\don-020	36.9183	0.0220756	0.0273443	0.0031525	1.08704	0.648966	21.9207	0.345451	1.19263	0.371908	1.54023	23.7093	WE	WE	1490.85
callen\030526\don-021	9.67072	0.0888393	0.0169017	0.00128313	0.389303	0.261628	8.1287	0.181378	0.3796	0.193829	0.477645	8.88666	WE	WE	1341.33
callen\030526\don-022	6.71924	0.125743	0.0246745	0.00453923	0.520829	0.273053	10.109	0.564159	0.742855	0.618908	1.0268	11.0579	WE	WE	1871.12
callen\030526\don-024	17.6234	0.238929	0.0558542	0.0141123	1.03643	0.565822	20.3576	0.53651	0.807462	0.579971	1.05809	22.2688	WE	WE	1573.61
callen\030526\don-026	4.75114	0.0913107	0.00792241	0.00112136	0.158812	0.111614	3.35996	0.208382	0.451359	0.238656	0.738763	3.73074	WE	WE	2740.37
callen\030526\don-028	13.4585	0.247598	0.0208726	0.00633842	0.425184	0.271697	8.74729	0.080644	0.0779896	0.0866443	0.1	9.71898	WE	WE	1449.82
callen\030526\don-029	4.6866	0.23572	0.00738949	0.00132979	0.156188	0.138461	3.538	0.441282	0.730948	0.484088	1.0102	4.07709	WE	WE	1870.35
callen\030526\don-030	9.26105	0.125385	0.0175298	0.00742554	0.326379	0.200825	6.64035	0.141115	0.215697	0.151787	0.277688	7.3179	WE	WE	1472.87
callen\030526\don-031	9.17703	0.0963803	0.0447251	0.00208227	0.635619	0.307	12.0431	0.351739	0.752627	0.384252	1.02437	13.1289	WE	WE	1786.06
callen\030526\don-033	9.25693	0.0515059	0.015014	0.00140654	0.414116	0.219345	8.06208	0.136421	0.420317	0.142904	0.493763	8.76347	WE	WE	937.879
callen\030526\don-034	7.08179	0.0753634	0.0195578	0.00180161	0.2856	0.163608	5.68978	0.891869	1.81795	0.978565	2.5142	6.23572	WE	WE	1874.12
callen\030526\don-036	9.67118	0.246003	0.0198812	0.0038223	0.458349	0.356482	9.99057	0.381669	0.463678	0.41392	0.614654	11.0751	WE	WE	1638.75
callen\030526\don-037	11.2587	0.0372673	0.0594683	0.00535607	0.86632	0.33869	15.4246	0.133995	0.303927	0.14257	0.376657	16.7317	WE	WE	1253.1
callen\030526\don-038	5.24489	0.106437	0.00999619	0.00256747	0.138754	0.130932	3.20135	0.107678	0.124529	0.12322	0.203115	3.59004	WE	WE	2723.72
callen\030526\don-039	7.79474	0.0234256	0.0123219	0.000874165	0.300945	0.176851	6.04061	0.288979	1.20493	0.315921	1.64433	6.55503	WE	WE	1800.72
callen\030526\don-041	18.9079	0.0493025	0.015164	0.00071656	0.478544	0.313278	9.91532	0.233352	0.762878	0.247279	0.932262	10.7723	WE	WE	1171.12
callen\030526\don-042	10.782	0.067136	0.0217435	0.00135909	0.484401	0.279821	9.67407	0.257143	0.564553	0.275586	0.717548	10.5285	WE	WE	1399.35
callen\030526\don-043	12.437	0.156931	0.0182471	0.00190919	0.485247	0.337971	10.2391	0.443809	0.82857	0.476886	1.06285	11.2394	WE	WE	1452.2
callen\030526\don-046	9.18293	0.29123	0.0251621	0.0109318	0.495636	0.325983	10.2835	0.265687	0.305896	0.289671	0.41335	11.4325	WE	WE	1746.05
callen\030526\don-048	3.92803	0.228472	0.0102496	0.00330978	0.152232	0.151528	3.5679	0.160446	0.38198	0.169182	0.458925	4.11369	WE	WE	1071.13
callen\030526\don-049	10.1364	0.190344	0.0197165	0.0033973	0.418689	0.281177	8.74048	0.251942	0.411588	0.273378	0.546661	9.6538	WE	WE	1649.63
callen\030526\don-050	6.91086	0.0168953	0.014098	0.00367444	0.396725	0.271838	8.33108	0.0399393	0.104145	0.043053	0.135107	9.03431	WE	WE	1516.58
callen\030526\don-051	7.38627	0.0595776	0.0172398	0.0013907	0.363522	0.195749	7.11152	0.279668	0.478579	0.305564	0.651724	7.749	WE	WE	1789.04
callen\030526\don-057	13.618	0.369234	0.0421059	0.00706725	0.631008	0.321194	12.1417	0.124085	0.104989	0.130685	0.125623	13.5123	WE	WE	1046.98
callen\030526\don-058	14.8872	0.192392	0.0456281	0.0134155	0.714295	0.320046	13.2382	0.174937	0.223829	0.185484	0.274067	14.524	WE	WE	1182.67
callen\030526\don-059	12.1478	0.119271	0.0157127	0.00361265	0.355031	0.257218	7.57879	0.222711	0.370616	0.241039	0.487723	8.32964	WE	WE	1597.67
callen\030526\don-063	10.8767	0.100217	0.0173902	0.00244651	0.427016	0.27311	8.78727	0.352303	0.660994	0.380085	0.860047	9.60745	WE	WE	1533.41
callen\030526\don-065	11.8415	0.115785	0.0185554	0.00488939	0.355983	0.230972	7.35653	0.306957	0.399512	0.332227	0.525801	8.08272	WE	WE	1598.22
callen\030526\don-066	6.00989	0.0758821	0.0167541	0.00539517	0.236248	0.163193	4.97294	0.0948579	0.144568	0.096741	0.155293	5.47041	WE	WE	397.119
callen\030526\don-069	6.86042	0.292639	0.0316136	0.00827252	0.333855	0.145328	6.13508	0.13522	0.148771	0.148328	0.205562	6.94679	WE	WE	1869.14
callen\030526\don-071	6.58683	0.0535158	0.0122618	0.000940718	0.275698	0.151185	5.42238	0.22945	0.46461	0.254232	0.66647	5.91598	WE	WE	2071.94
callen\030526\don-072	15.0156	0.309962	0.0476214	0.00807699	0.701776	0.448594	14.439	0.961187	0.924411	1.04305	1.22814	15.9551	WE	WE	1651.27
callen\030526\don-076	4.82681	0.0850805	0.0233246	0.00713508	0.397457	0.263239	8.26344	0.189765	0.253226	0.192689	0.268129	9.03968	WE	WE	308.959
callen\030526\don-079	10.0474	0.0482295	0.00850001	0.00242982	0.165138	0.119194	3.52128	0.0140179	0.0560581	0.0154008	0.0779051	3.86477	WE	WE	1900.69
callen\030526\don-080	6.59367	0.0684622	0.0109328	0.00327117	0.181246	0.126337	3.82532	0.19272	0.352446	0.209377	0.470206	4.21557	WE	WE	1674.7
callen\030526\don-082	9.3189	0.0799074	0.0392622	0.0069179	0.502945	0.236408	9.45347	0.104716	0.132159	0.120447	0.220328	10.3189	WE	WE	2827.45
callen\030526\don-085	7.58589	0.228405	0.0376373	0.0064535	0.282216	0.110169	5.0226	0.285083	0.344654	0.311527	0.469599	5.68748	WE	WE	1792.01
callen\030526\don-086	8.90462	0.162954	0.0320258	0.00123361	0.726735	0.408572	14.3984	0.384527	0.950405	0.418627	1.27747	15.7299	WE	WE	1716.52
callen\030526\don-087	11.2469	0.377655	0.0293315	0.0072817	0.617482	0.418274	12.9232	0.76139	0.698321	0.826408	0.928448	14.3732	WE	WE	1655.42
callen\030526\don-089	11.0372	0.332	0.0138384	0.00265263	0.337034	0.299848	7.64259	0.397836	0.62765	0.427547	0.805523	8.62796	WE	WE	1455.05
callen\030526\don-090	8.69376	0.109682	0.0131069	0.00161563	0.294994	0.203433	6.20647	0.142582	0.304569	0.150759	0.369385	6.82931	WE	WE	1126.64
callen\030526\don-093	12.7047	0.171987	0.0429916	0.00884488	0.688415	0.435309	14.1191	0.532733	0.543792	0.575581	0.711228	15.4666	WE	WE	1562.83
callen\030526\don-108	8.43804	0.1357	0.0100765	0.00199238	0.205635	0.169904	4.56264	0.174535	0.309501	0.189295	0.410372	5.08595	WE	WE	1640.05
callen\030526\don-109	9.99521	0.122718	0.0387643	0.00276311	0.518875	0.241235	9.72149	0.48003	1.0641	0.522513	1.42944	10.6458	WE	WE	1713.16
callen\030526\don-110	6.02333	0.087075	0.0101022	0.00164037	0.174022	0.119841	3.65979	0.388777	0.757173	0.4266	1.04744	4.05247	WE	WE	1875.56
callen\030526\don-114	8.26361	0.11302	0.0204437	0.00109987	0.485586	0.236232	9.21995	0.355566	1.02175	0.374244	1.21993	10.0763	WE	WE	1034.25
callen\030526\don-117	11.2258	0.0526736	0.0380101	0.00277424	0.485028	0.221349	9.03783	0.595842	0.929205	0.608854	1.00458	9.83766	WE	WE	436.443
callen\030526\don-121	12.4256	0.18569	0.0228801	0.00182912	0.613166	0.403511	12.7242	0.453895	1.14554	0.480517	1.3952	13.9513	WE	WE	1151.46
callen\030526\don-122	8.2403	0.0724778	0.0118728	0.00142497	0.281093	0.171046	5.70031	0.181613	0.535509	0.190786	0.6352	6.23822	WE	WE	995.402
callen\030526\don-123	14.0641	0.157355	0.0289352	0.00587299	0.41946	0.217226	8.11219	0.64555	0.7082	0.738607	1.15434	8.94104	WE	WE	2720.47
callen\030526\don-125	11.1251	0.457696	0.024675	0.00391972	0.462938	0.308604	9.64322	0.668263	0.571471	0.719819	0.739391	10.9011	WE	WE	1501.36
callen\030526\don-126	7.53701	0.099761	0.018223	0.000907574	0.376913	0.218263	7.53283	0.402773	1.30773	0.424446	1.56788	8.24689	WE	WE	1058.79
callen\030526\don-127	8.97307	0.196638	0.0222055	0.00263388	0.31713	0.236359	6.82635	0.475245	0.593954	0.515427	0.787483	7.60131	WE	WE	1639.71
callen\030526\don-129	2.83313	0.077017	0.00478924	0.00229375	0.0955706	0.106917	2.31822	0.0907005	0.217259	0.103736	0.353564	2.6048	WE	WE	2712.88
callen\030526\don-130	5.6851	0.0360246	0.0223169	0.000905946	0.453895	0.211054	8.50439	0.183356	0.467386	0.198983	0.621067	9.22859	WE	WE	1652.31
callen\030526\don-131	5.90655	0.260948	0.0219247	0.00546879	0.32543	0.25287	7.09142	0.779806	0.728895	0.856306	1.01109	7.95807	WE	WE	1890.56
callen\030526\don-132	13.1463	0.0720539	0.0233705	0.00137037	0.554106	0.323348	11.0992	0.31376	0.801914	0.333354	0.98882	12.0735	WE	WE	1223.73
callen\030526\don-133	8.56141	0.0187023	0.0165906	0.0017192	0.36187	0.199485	7.12822	0.0772575	0.208305	0.0817728	0.253533	7.72659	WE	WE	1147.49
callen\030526\don-134	7.46566	0.173838	0.0207506	0.00346537	0.318567	0.145579	5.93841	0.162689	0.397619	0.171327	0.475615	6.60061	WE	WE	1045.11
callen\030526\don-135	11.6641	0.0557941	0.0201445	0.00124007	0.515605	0.26358	9.93367	0.269042	0.831205	0.285017	1.01475	10.79	WE	WE	1165.28
callen\030526\don-138	12.0487	0.289097	0.0200148	0.00294481	0.507732	0.404966	11.1493	0.689352	1.07391	0.74841	1.42912	12.3741	WE	WE	1660.59
callen\030526\don-139	7.41668	0.0604838	0.0118125	0.00355542	0.41565	0.51377	10.3824	0.676719	5.00881	0.747277	7.09415	11.3877	WE	WE	2003.64
callen\030526\don-140	4.89475	0.17293	0.017708	0.00611016	0.19836	0.157105	4.34681	0.327388	0.489458	0.373277	0.786243	4.89903	WE	WE	2650.02
callen\030526\don-141	11.0475	0.0866864	0.010205	0.00343993	0.500767	0.41544	11.1243	0.431046	3.68581	0.44879	4.24174	12.1409	WE	WE	814.98
callen\030526\don-142	9.75697	0.0936202	0.0370911	0.00603123	0.576182	0.312989	11.3008	0.173184	0.19836	0.186993	0.258845	12.3267	WE	WE	1549.91
callen\030526\don-143	15.0709	0.249004	0.0258917	0.00359221	0.58066	0.384331	12.0701	0.594305	0.68233	0.643787	0.9008	13.3136	WE	WE	1615.65
callen\030526\don-144	12.8857	0.548692	0.0659839	0.0120673	0.9785	0.626245	20.1398	0.818969	1.28446	0.894673	1.74823	22.3713	WE	WE	1786.08
callen\030526\don-146	7.24781	0.445651	0.0340026	0.00536523	0.519135	0.160481	8.62626	0.1092	0.114069	0.114709	0.13528	9.7909	WE	WE	994.322
callen\030526\don-147	7.87941	0.146344	0.0164726	0.00259299	0.372617	0.256005	7.831	0.343791	0.637543	0.370591	0.827067	8.62503	WE	WE	1516.46
callen\030526\don-148	7.28039	0.0932592	0.0161403	0.00081511	0.47124	0.261848	9.30434	0.298385	1.08438	0.317107	1.33842	10.1476	WE	WE	1229.38
callen\030526\don-149	15.1702	0.0981377	0.0325607	0.00758863	0.580071	0.329367	11.5262	0.156322	0.240217	0.169156	0.315918	12.5739	WE	WE	1594.04
callen\060215\e2-001	6.19432	0.0664411	0.0117736	0.00154994	0.388485	0.484782	11.3549	0.849241	3.5125	0.861195	3.70318	12.3079	WE	WE	282.369
callen\060215\e2-003	3.50783	0.212569	0.00960237	0.00359641	0.176159	0.126287	3.77704	0.368488	0.386054	0.380016	0.430311	4.30525	WE	WE	622.308
callen\060215\e2-009	20.1345	0.0175444	0.0239511	0.000509163	0.635218	0.320282	12.9854	0.385937	0.830468	0.392306	0.882462	13.9829	WE	WE	330.684
callen\060215\e2-011	8.44601	0.0809868	0.0139449	0.00273956	0.400457	0.372129	9.81074	0.890149	2.29926	0.902766	2.42485	10.681	WE	WE	284.347
callen\060215\e2-017	13.0163	0.0367964	0.0415303	0.00433687	0.870428	0.386729	16.9787	0.278036	0.620926	0.298705	0.795999	18.3185	WE	WE	1448.61
callen\060215\e2-023	12.8115	0.206913	0.0313415	0.00914134	0.50214	0.2313	8.57653	0.396344	1.49621	0.404132	1.60615	9.55737	WE	WE	393.089
callen\060215\e2-025	18.7895	0.386707	0.0492916	0.00547976	1.61342	0.79549	32.6239	1.49571	3.23518	1.55465	3.70201	35.4743	WE	WE	780.813
callen\060215\e2-028	33.2177	0.0168163	0.0346318	0.00132704	1.1851	0.705474	26.6909	0.327457	1.21317	0.334605	1.31153	28.6342	WE	WE	436.239
callen\060215\e2-029	25.817	0.0238718	0.041366	0.000645499	0.904956	0.394348	17.3514	0.746223	1.05402	0.758369	1.11919	18.7166	WE	WE	326.174
callen\060215\e2-030	26.01	0.0165494	0.0310808	0.000728486	0.813616	0.446778	16.658	0.518751	1.46567	0.527428	1.55856	17.9668	WE	WE	335.11
callen\060215\e2-032	2.94855	0.166047	0.00799315	0.00315296	0.180399	0.2695	5.071	1.18476	2.7626	1.2395	3.23158	5.69809	WE	WE	912.57
callen\060215\e2-033-2	9.37991	0.100738	0.0338872	0.00275761	1.00393	0.554669	20.9099	1.54912	4.6894	1.56966	4.9309	22.6058	WE	WE	266.094
callen\060215\e2-034	27.2041	0.00837885	0.031249	0.000936508	0.757666	0.413756	15.1659	0.121933	0.492889	0.124085	0.525699	16.3779	WE	WE	353.503
callen\060215\e2-036	35.0702	0.0242436	0.0235006	0.000967893	0.889729	0.523227	18.8087	0.598686	3.34569	0.611684	3.61557	20.2704	WE	WE	433.911
callen\060215\e2-037	9.18012	0.0785724	0.0622899	0.00909048	0.80931	0.312052	15.301	0.414984	1.19453	0.425783	1.30901	16.5723	WE	WE	518.964
callen\060215\e2-038	10.7732	0.0537503	0.0210028	0.000596108	0.534122	0.272821	10.7128	0.795045	2.29818	0.824397	2.60874	11.5951	WE	WE	732.401
callen\060215\e2-042	6.14735	0.24575	0.0282926	0.0104642	0.394064	0.201626	7.46265	1.4603	1.28556	1.48435	1.3659	8.34285	WE	WE	330.068
callen\060215\e2-045	1.91817	0.0447738	0.00204443	0.000877666	0.0717499	0.0704367	1.80105	0.19559	1.81599	0.19892	1.93296	1.99093	WE	WE	341.087
callen\060215\e2-046	3.87832	0.362912	0.0152248	0.00458505	0.20738	0.167275	4.34453	2.60895	3.18104	2.68822	3.53541	5.10191	WE	WE	604.682
callen\060215\e2-047	4.97457	0.0458336	0.0173843	0.00486177	0.395675	0.202736	7.77824	0.513092	4.61105	0.531204	5.20682	8.44473	WE	WE	700.834
callen\060215\e2-048	8.14857	0.03612	0.018536	0.00268937	0.392621	0.20576	7.60632	0.113032	0.270477	0.120798	0.3404	8.26204	WE	WE	1342.41
callen\060215\e2-049	5.9004	0.0375365	0.011284	0.00211898	0.366867	0.215994	7.34961	0.131017	0.250136	0.136455	0.28818	7.98341	WE	WE	821.556
callen\060215\e2-065	8.30886	0.04106	0.0102215	0.0031525	0.338838	0.229626	7.30754	0.507789	1.9557	0.515853	2.07395	7.93044	WE	WE	318.286
callen\060215\e2-066	7.63552	0.144962	0.0381028	0.00678164	0.746682	0.450388	15.6563	1.16125	2.51039	1.18094	2.67146	17.0432	WE	WE	339.646
callen\060215\e2-068	13.3626	0.136334	0.0465585	0.0171307	0.69796	0.390586	12.8774	0.364428	0.54194	0.375458	0.602082	14.166	WE	WE	602.356
callen\060215\e2-069	48.7219	0.00576021	0.0392591	0.000882095	1.47609	0.853674	31.2523	0.200113	0.954164	0.204715	1.03543	33.628	WE	WE	459.287
callen\060215\e2-070	27.3005	0.00899016	0.0387387	0.000684473	0.768947	0.31859	14.7121	0.313768	0.829172	0.318696	0.878818	15.848	WE	WE	314.87
callen\060215\e2-071	16.4918	0.064516	0.020684	0.0013729	0.552787	0.337005	11.5672	0.536006	1.02352	0.584089	1.38043	12.5436	WE	WE	1735.49
callen\060215\e2-073	7.93455	0.0638424	0.0203871	0.0062853	0.459723	0.405625	10.4145	0.749217	1.55109	0.760273	1.6389	11.3703	WE	WE	295.935
callen\060215\e2-074	9.55692	0.0673882	0.0419134	0.00694552	0.670883	0.271068	11.8146	0.360995	0.429478	0.374479	0.488194	12.8728	WE	WE	740.799
callen\060215\e2-075	7.36407	0.0365017	0.00809886	0.00145773	0.207005	0.177689	4.42902	0.146963	1.53739	0.149334	1.63168	4.85977	WE	WE	323.31
callen\060215\e2-078	12.9178	0.0791434	0.0250428	0.00457712	0.631285	0.484333	14.0759	0.950619	2.18643	0.96442	2.30843	15.3003	WE	WE	291.186
callen\060215\e2-081	9.21753	0.11154	0.0240449	0.00859519	0.38751	0.240962	7.86656	0.353302	0.47164	0.363294	0.52063	8.63921	WE	WE	563.411
callen\060215\e2-084	7.92607	0.0412443	0.00540902	0.00294488	0.341902	0.357765	8.22767	0.162542	1.44492	0.16868	1.64466	8.97693	WE	WE	748.834
callen\060215\e2-085	5.89209	0.0484026	0.0326552	0.000760972	0.549765	0.24993	10.3765	0.217097	0.389566	0.224722	0.439652	11.258	WE	WE	697.436
callen\060215\e2-087	12.7286	0.0786952	0.0242192	0.00543342	0.683451	0.549042	16.5065	0.243786	1.3275	0.250251	1.45706	17.8473	WE	WE	528.729
callen\060215\e2-088	20.9554	0.0200931	0.0464497	0.00218031	0.802708	0.373751	14.9669	0.487905	0.877454	0.495291	0.928278	16.212	WE	WE	303.543
callen\060215\e2-089	7.09799	0.0699742	0.0182128	0.00216687	0.409915	0.207116	7.96117	0.256577	0.359791	0.291904	0.572761	8.66856	WE	WE	2605.98
callen\060215\e2-090	6.16445	0.0332914	0.0194618	0.00106091	0.345813	0.150097	5.88239	0.227534	0.260348	0.231124	0.275996	6.43211	WE	WE	316.21
callen\060215\e2-091	5.97126	0.0704638	0.0194303	0.00583033	0.338888	0.251076	6.66232	0.338369	0.365776	0.351464	0.417602	7.34801	WE	WE	767.079
callen\060215\e2-093	7.59148	0.186098	0.0164906	0.00258406	0.290863	0.164276	5.77155	0.870018	1.12962	0.983227	1.75011	6.43186	WE	WE	2471.23
callen\060215\e2-094	9.59478	0.0635729	0.0491942	0.00706154	0.742068	0.325306	14.9335	0.451444	0.615089	0.463224	0.674194	16.1207	WE	WE	520.377
callen\060215\e2-096	6.86216	0.0533498	0.00820676	0.00178698	0.180917	0.131901	3.9806	0.119968	0.347074	0.124359	0.393565	4.35676	WE	WE	726.146
callen\060215\e2-098	10.508	0.224602	0.0224081	0.00517793	0.659516	0.460233	14.7356	1.41609	2.88694	1.4564	3.18868	16.1075	WE	WE	566.968
callen\060215\e2-100	33.875	0.0157095	0.0437556	0.00096161	1.04136	0.4984	20.5681	0.396952	0.623325	0.403314	0.661326	22.1683	WE	WE	321.183
callen\060215\e2-101	33.3395	0.0377948	0.038782	0.00236981	1.1826	0.755954	25.1633	0.350657	1.09926	0.36052	1.21284	27.1808	WE	WE	560.392
callen\060215\e2-103	7.63524	0.0302899	0.00390711	0.00081349	0.180722	0.15341	4.14857	0.151821	1.28445	0.15651	1.42985	4.51772	WE	WE	614.468
callen\060215\e2-105	11.4928	0.162488	0.0210986	0.00407536	0.400942	0.206282	7.80457	0.441681	0.562283	0.483049	0.768435	8.59946	WE	WE	1808.67
callen\060215\e2-107	10.993	0.425916	0.0478507	0.00870218	0.635881	0.259202	11.3932	0.522179	0.419897	0.538062	0.466722	12.7707	WE	WE	605.304
callen\060215\e2-112	6.28361	0.0523439	0.0322962	0.00459674	0.322497	0.156118	5.80343	0.836736	1.1494	0.863737	1.28526	6.37128	WE	WE	641.625
callen\060215\e2-113	14.8976	0.116928	0.022791	0.00200797	0.892996	0.700268	20.8532	1.70608	5.70775	1.76252	6.39911	22.5882	WE	WE	657.453
callen\060215\e2-115	5.01449	0.0469232	0.0067395	0.00209634	0.179754	0.231207	4.48363	0.253096	0.69231	0.262188	0.783337	4.95035	WE	WE	713
callen\060215\e2-116	62.1473	0.00717749	0.0157223	0.000441703	1.27053	1.10784	29.2071	0.307481	1.92577	0.314797	2.09518	31.6088	WE	WE	475.023
callen\060215\e2-117	6.71406	0.13412	0.025602	0.0062816	0.455569	0.285535	9.4357	0.766709	1.06174	0.776168	1.11309	10.3428	WE	WE	247.706
callen\060215\e2-119	10.0546	0.135266	0.0257446	0.0092997	0.370346	0.291271	7.9549	0.530509	0.677322	0.539629	0.721331	8.78682	WE	WE	344.343
callen\060215\e2-120	13.3106	0.0326002	0.00642499	0.0031525	0.353381	0.266908	8.50829	0.313796	2.23179	0.359703	3.66664	9.17076	WE	WE	2758.28
callen\060215\e2-122	18.7286	0.0733089	0.0368962	0.00183726	1.67217	0.821058	33.7919	1.94955	4.36658	2.02546	4.98913	36.3971	WE	WE	771.735
callen\060215\e2-123	20.1648	0.0391161	0.0326085	0.00407431	0.974533	0.62787	21.5172	0.178822	0.535346	0.185795	0.611786	23.1954	WE	WE	772.852
callen\060215\e2-125	7.76552	0.0567761	0.0346127	0.00737499	0.466539	0.207166	8.72389	0.373633	0.679939	0.385738	0.760623	9.49636	WE	WE	644.145
callen\060215\e2-127	5.37741	0.0699317	0.00937473	0.00175402	0.274226	0.291167	6.64641	0.73672	1.69925	0.747476	1.79454	7.29286	WE	WE	292.818
callen\060215\e2-128	31.1739	0.0203792	0.0518223	0.00121268	0.937595	0.415973	16.6168	0.5691	0.918264	0.580199	0.985269	18.0438	WE	WE	390.182
callen\060215\e2-130	21.2574	0.0184144	0.0206146	0.00352111	0.620194	0.381616	12.8377	0.27957	1.57523	0.283774	1.66593	13.8821	WE	WE	301.533
callen\060215\e2-131	18.1921	0.192287	0.050504	0.0174876	1.14894	0.671171	24.6094	0.745061	1.4108	0.771363	1.59308	26.6898	WE	WE	700.847
callen\060215\e2-133	10.3544	0.0179965	0.0210325	0.00268142	0.380067	0.206769	7.0531	0.408301	1.09299	0.414926	1.16038	7.68164	WE	WE	325.152
callen\060215\e2-137	18.8152	0.156762	0.046812	0.0190932	1.30258	0.638642	25.1428	3.53542	2.45552	3.64446	2.73312	27.3067	WE	WE	613.679
callen\060215\e2-138	16.2421	0.0192778	0.0466695	0.00228636	0.648638	0.284532	11.8048	0.240392	0.509647	0.244141	0.539964	12.8062	WE	WE	312.623
callen\060215\e2-139	7.98016	0.321396	0.027438	0.00518729	0.451383	0.197628	8.31649	0.636187	0.618332	0.654393	0.683302	9.31953	WE	WE	570.017
callen\060215\e2-140	58.9183	0.00385368	0.0244465	0.0031525	1.39472	0.797149	33.0209	0.153446	1.05003	0.157471	1.15145	35.2442	WE	WE	523.118
callen\060215\e2-141	15.032	0.288618	0.0295885	0.00954501	0.781557	0.545551	17.2463	0.625325	0.979382	0.656717	1.16056	18.9011	WE	WE	989.533
callen\060215\e2-144	22.209	0.0679423	0.037017	0.0048142	1.0911	0.64333	22.9288	1.12507	2.93041	1.14057	3.0865	24.773	WE	WE	276.424
callen\060215\e2-146	60.0677	0.00951757	0.0682718	0.001466	1.96299	0.912091	41.0112	0.394022	1.21582	0.402756	1.31584	43.9655	WE	WE	442.922
callen\060215\e2-148	12.2806	0.129502	0.044908	0.000902451	1.01404	0.615276	21.1948	0.812933	1.36057	0.85182	1.59995	22.9994	WE	WE	943.954
callen\060215\e2-150	15.3173	0.209769	0.0234154	0.00595663	0.562281	0.370892	11.5175	0.55147	0.749406	0.604481	1.03266	12.6898	WE	WE	1854.2
wang yan\070110\e2-03	7.51988	0.122284	0.0242566	0.00550881	0.604003	0.659305	15.0686	1.06287	2.90903	1.0778	3.06666	16.4839	WE	WE	281.809
wang yan\070110\e2-06	4.4674	0.192627	0.0172381	0.00465371	0.346802	0.263839	7.58101	1.44928	3.27564	1.47408	3.48754	8.40617	WE	WE	342.682
wang yan\070110\e2-08	22.4779	0.0447997	0.0304321	0.00439539	1.12436	0.714824	23.9529	0.552723	1.2433	0.565221	1.34751	25.8717	WE	WE	451.718
wang yan\070110\E2-12	5.21599	0.106884	0.0188176	0.00133877	0.381047	0.210196	7.2526	0.265431	0.61846	0.292749	0.871965	7.97088	WE	WE	1979.03
wang yan\070110\E2-13	10.5909	0.450421	0.0396902	0.00891904	0.503807	0.241379	9.1831	0.400397	0.378761	0.444076	0.545334	10.4273	WE	WE	2091.66
wang yan\070110\E2-14	16.0111	0.0526198	0.0690209	0.0103914	1.95261	0.834197	37.2179	0.328414	0.501654	0.34107	0.572427	40.1368	WE	WE	763.865
wang yan\070110\E2-17	9.13306	0.428313	0.0498986	0.0070938	0.819993	0.426665	15.9397	0.718425	0.785515	0.756475	0.9392	17.6716	WE	WE	1042.59
wang yan\070110\E2-18	17.1559	0.0228216	0.0301196	0.000779291	0.611318	0.282933	11.673	0.411202	0.542199	0.417842	0.575479	12.621	WE	WE	323.594
wang yan\070110\E2-19	35.1368	0.0126005	0.0388741	0.000930221	1.30929	0.759758	27.1181	0.512901	2.50121	0.52112	2.65369	29.2396	WE	WE	321.18
wang yan\070110\E2-20	10.8504	0.190629	0.050896	0.0144824	0.605088	0.251426	9.90655	0.830787	0.791012	0.844725	0.84128	11.0191	WE	WE	336.12
wang yan\070110\E2-22	3.91493	0.0440281	0.00927287	0.00155435	0.307864	0.316772	7.82796	0.484894	2.05186	0.492027	2.16769	8.50746	WE	WE	294.993
wang yan\070110\E2-23	14.5986	0.0105407	0.0301762	0.00318411	0.558564	0.231301	9.81348	0.0853241	0.832376	0.0869484	0.891772	10.6472	WE	WE	380.972
wang yan\070110\E2-24	10.26	0.10252	0.0670092	0.00136967	1.01206	0.399469	17.7168	0.792564	0.74537	0.83461	0.891452	19.2992	WE	WE	1044.26
wang yan\070110\E2-25	40.8997	0.0119883	0.0552574	0.00144553	1.36226	0.660907	25.7693	0.440766	1.11985	0.448212	1.19147	27.8612	WE	WE	338.443
wang yan\070110\E2-29	14.0674	0.0323836	0.030159	0.00228745	0.656847	0.41351	13.4402	0.312218	0.900516	0.319481	0.978054	14.5754	WE	WE	464.571
wang yan\070110\E2-30	4.83865	0.0697014	0.00882972	0.00287321	0.175574	0.119731	3.81961	0.0340591	0.268475	0.0385849	0.420057	4.19632	WE	WE	2520.44
wang yan\070110\E2-32	2.53784	0.21402	0.0177837	0.00728825	0.279864	0.292823	6.59749	1.33072	1.25418	1.37176	1.39593	7.40927	WE	WE	613.534
wang yan\070110\E2-33	6.59039	0.0100665	0.0122136	0.00116043	0.324425	0.209667	6.75508	0.0782213	0.436341	0.0807883	0.48878	7.31261	WE	WE	652.333
wang yan\070110\E2-35	9.73554	0.039809	0.0190196	0.000964641	0.272438	0.118825	4.78064	0.255487	0.523141	0.2917	0.845189	5.23169	WE	WE	2677.87
wang yan\070110\E2-36	6.98556	0.262333	0.0145409	0.00414207	0.373637	0.262507	8.04348	0.738017	0.781973	0.760082	0.86772	8.96064	WE	WE	595.138
wang yan\070110\E2-40	25.992	0.00991007	0.0248432	0.0031525	0.831662	0.476145	17.5279	0.311399	1.56128	0.316385	1.65639	18.8737	WE	WE	320.898
wang yan\070110\E2-42	34.7229	0.084871	0.070396	0.00575858	1.99701	1.06024	41.3251	1.43653	2.81673	1.46755	3.04279	44.5434	WE	WE	431.602
wang yan\070110\E2-43	8.05224	0.0523749	0.0283398	0.00416574	0.73254	0.567326	17.472	0.952452	2.02366	0.975069	2.20135	18.8567	WE	WE	474.132
wang yan\070110\E2-45	4.32945	0.30733	0.0402848	0.011301	0.571339	0.360121	11.845	1.06541	1.03754	1.09435	1.14118	13.1354	WE	WE	541.418
wang yan\070110\E2-48	40.8566	0.00533327	0.0190685	0.0031525	1.22464	0.718413	28.0735	0.272383	1.26184	0.278891	1.37329	30.0441	WE	WE	477.035
wang yan\070110\E2-49	14.2909	0.0116294	0.0184225	0.00323395	0.338689	0.300908	7.54206	0.292071	2.85249	0.297118	3.0387	8.21495	WE	WE	346.1
wang yan\070110\E2-51	16.129	0.0289269	0.0421938	0.00230897	0.497452	0.195018	8.7966	0.294978	0.325375	0.29979	0.34553	9.5625	WE	WE	326.856
wang yan\070110\E2-54	2.06622	0.00663875	0.020604	0.00107562	0.0666891	0.0918327	1.72972	0.0681182	0.363769	0.070418	0.408732	1.91656	WE	WE	670.789
wang yan\070110\E2-56	7.41627	0.143619	0.0620385	0.00326024	0.79537	0.326107	14.2871	0.74707	0.907709	0.770176	1.01061	15.6175	WE	WE	615.371
wang yan\070110\E2-58	13.6701	0.143733	0.0516213	0.0116949	1.05601	0.582505	21.8036	0.934417	0.578868	0.963474	0.644836	23.6491	WE	WE	618.628
CALLEN\060223\E3-001	8.74734	0.0327324	0.0724254	0.00330167	1.08673	0.37818	19.528	0.423641	0.445581	0.45801	0.584117	21.1014	WE	WE	1575.84
CALLEN\060223\E3-004	8.01787	0.334003	0.0245287	0.00488967	0.330006	0.193998	6.86099	0.78887	0.709186	0.904629	1.16706	7.74841	WE	WE	2766.13
CALLEN\060223\E3-005	7.35507	0.058689	0.0153596	0.00148717	0.349731	0.191376	6.98435	0.177054	0.505729	0.186672	0.60734	7.60099	WE	WE	1068.58
CALLEN\060223\E3-009	9.407	0.065234	0.027116	0.00469039	0.479091	0.228322	8.85155	0.208814	0.397961	0.219859	0.475711	9.656	WE	WE	1041.22
CALLEN\060223\E3-010	6.35939	0.0780715	0.0146225	0.00298214	0.228784	0.125725	4.52033	0.419266	0.811845	0.432145	0.903262	4.97052	WE	WE	611.237
CALLEN\060223\E3-011	4.92152	0.105391	0.0183278	0.000840856	0.266277	0.125529	5.13234	0.340176	0.422797	0.377336	0.609049	5.64871	WE	WE	2094.39
CALLEN\060223\E3-012	6.92038	0.022811	0.013342	0.0017079	0.249106	0.122483	4.75526	0.0314534	0.10283	0.0330942	0.122632	5.16471	WE	WE	1027.33
CALLEN\060223\E3-013	8.60439	0.158466	0.0169295	0.00140778	0.441257	0.316767	9.53345	1.09711	1.6032	1.18823	2.11506	10.4683	WE	WE	1611.77
CALLEN\060223\E3-014	10.6173	0.248102	0.039874	0.0118147	0.587814	0.427716	13.6393	0.696084	0.602979	0.755736	0.802493	14.9546	WE	WE	1661.07
CALLEN\060223\E3-015	9.56727	0.0704551	0.0163254	0.000972124	0.573163	0.344265	12.3058	0.512545	1.9551	0.562	2.69735	13.311	WE	WE	1860.86
CALLEN\060223\E3-017	5.70527	0.20471	0.012605	0.00328412	0.213075	0.13114	4.1852	0.136405	0.20956	0.143137	0.247645	4.75001	WE	WE	973.215
CALLEN\060223\E3-018	47.7214	0.00790818	0.0222505	0.000675304	1.42984	1.0876	33.5985	0.334572	2.90736	0.343353	3.18833	36.1467	WE	WE	523.425
CALLEN\060223\E3-025	8.12364	0.0737645	0.0329244	0.00154859	0.589009	0.28643	11.3456	0.47363	0.778788	0.487424	0.862028	12.3293	WE	WE	579.961
CALLEN\060223\E3-029	7.7733	0.0679776	0.00879874	0.00065852	0.314866	0.216951	6.82848	0.233442	0.755644	0.249872	0.956224	7.43773	WE	WE	1374.09
CALLEN\060223\E3-032	5.64185	0.130105	0.0243552	0.00372093	0.234439	0.103218	4.19172	0.124174	0.210573	0.141497	0.337443	4.68755	WE	WE	2638.33
CALLEN\060223\E3-034	16.2271	0.171203	0.0448787	0.0138126	0.622109	0.266499	10.8706	0.121908	0.158097	0.12766	0.185521	11.9891	WE	WE	931.418
CALLEN\060223\E3-036	7.44731	0.136568	0.0471175	0.01225	0.610408	0.360077	12.1107	0.391841	0.409875	0.424455	0.54106	13.2771	WE	WE	1615.13
CALLEN\060223\E3-037	6.01235	0.0379442	0.0177057	0.00385803	0.316838	0.17202	6.17679	0.0392397	0.0710848	0.0412436	0.0844722	6.72516	WE	WE	1006.23
CALLEN\060223\E3-038	10.3839	0.273856	0.034803	0.00568391	0.632595	0.387652	13.2115	0.58784	0.657325	0.637592	0.871748	14.5461	WE	WE	1641.3
CALLEN\060223\E3-039	5.08426	0.162401	0.00925974	0.00272628	0.213316	0.194984	4.82139	0.284302	0.493471	0.308414	0.654827	5.40408	WE	WE	1644.58
CALLEN\060223\E3-040	9.97798	0.0408419	0.0618383	0.00687124	0.759167	0.271878	12.9955	0.180507	0.335296	0.188699	0.391171	14.1361	WE	WE	896.658
CALLEN\060223\E3-041	4.03921	0.0724489	0.00592349	0.0031525	0.180298	0.215626	4.23513	0.103995	0.390951	0.112742	0.517579	4.71258	WE	WE	1631.5
CALLEN\060223\E3-043	7.17528	0.0675768	0.0231948	0.00140526	0.46335	0.202094	8.80668	0.295914	0.797951	0.313417	0.97343	9.5643	WE	WE	1160.93
CALLEN\060223\E3-045	5.8562	0.105759	0.00867036	0.00145699	0.174704	0.126759	3.71762	0.227833	0.391643	0.259632	0.627754	4.13497	WE	WE	2639.47
CALLEN\060223\E3-048	26.8255	0.0430023	0.0253308	0.00146897	1.01984	0.576962	21.5123	0.324561	1.37873	0.343457	1.67686	23.1789	WE	WE	1143.18
CALLEN\060223\E3-049	55.7209	0.0586259	0.0581792	0.00336526	1.74201	0.887801	35.5696	0.359773	1.30132	0.380304	1.5768	38.3196	WE	WE	1121.19
CALLEN\060223\E3-050	6.88318	0.170535	0.0166703	0.00161121	0.300417	0.191841	5.95967	0.160544	0.217659	0.174616	0.291563	6.64075	WE	WE	1697.4
CALLEN\060223\E3-051	9.43742	0.158003	0.0199555	0.00573611	0.395772	0.329312	8.97009	0.318639	0.569783	0.34552	0.754963	9.87887	WE	WE	1636.19
CALLEN\060223\E3-053	4.74506	0.180403	0.0188631	0.00327533	0.218137	0.140522	4.49487	0.630867	0.575946	0.729329	0.981613	5.05608	WE	WE	2929.87
CALLEN\060223\E3-055	3.8137	0.0458755	0.00491493	0.00157016	0.125481	0.111753	2.94403	0.151788	0.457348	0.163388	0.590325	3.23362	WE	WE	1487.75
CALLEN\060223\E3-057	6.8059	0.100069	0.014654	0.00314064	0.227429	0.133038	4.48992	0.0850043	0.0901861	0.0933038	0.124906	4.96825	WE	WE	1882
CALLEN\060223\E3-058	8.06693	0.0613888	0.0118185	0.00119943	0.296396	0.213792	6.29489	0.151425	0.391854	0.162803	0.503657	6.87948	WE	WE	1463.62
CALLEN\060223\E3-061	7.98333	0.0595539	0.0106389	0.0031525	0.284106	0.204418	6.14501	0.0983094	0.300152	0.106653	0.398367	6.70688	WE	WE	1645.58
CALLEN\060223\E3-062	5.84041	0.0844493	0.0245042	0.00356494	0.356716	0.215238	7.16826	0.179186	0.238686	0.194525	0.317566	7.85273	WE	WE	1659.36
CALLEN\060223\E3-063	9.57236	0.235791	0.0273617	0.00612124	0.402437	0.200443	7.47865	0.297481	0.283744	0.312861	0.337871	8.3508	WE	WE	1018.34
CALLEN\060223\E3-067	12.048	0.053645	0.0229055	0.00858238	0.482862	0.281212	9.31651	0.125405	0.171658	0.129271	0.191051	10.1657	WE	WE	613.254
CALLEN\060223\E3-068	8.7603	0.0714438	0.0313127	0.0073745	0.501772	0.193251	8.70072	0.12639	0.209228	0.132347	0.245478	9.50588	WE	WE	930.368
CALLEN\060223\E3-072	7.83965	0.0755828	0.0239206	0.00403601	0.376671	0.193916	6.68492	0.267021	0.432796	0.270654	0.455596	7.35904	WE	WE	273.006
CALLEN\060223\E3-074	7.55843	0.0258972	0.0130069	0.00316498	0.27594	0.289801	6.5882	0.213914	1.40064	0.21857	1.5139	7.19601	WE	WE	435.026
CALLEN\060223\E3-075	7.22659	0.0534141	0.00972471	0.000816464	0.28141	0.163808	5.72226	0.266509	0.821732	0.282019	0.99934	6.23144	WE	WE	1142.74
CALLEN\060223\E3-078	11.6806	0.235441	0.0214571	0.0056922	0.370571	0.193792	7.01178	0.307468	0.158066	0.330651	0.20334	7.83873	WE	WE	1468.54
CALLEN\060223\E3-083	15.0469	0.224627	0.0391062	0.00127318	0.876072	0.557955	18.1151	1.70341	3.22082	1.83098	4.13644	19.8142	WE	WE	1459.01
CALLEN\060223\E3-084	11.8275	0.205146	0.0197487	0.0037866	0.453384	0.256175	8.88398	0.403434	0.529259	0.441533	0.725187	9.82222	WE	WE	1823.02
CALLEN\060223\E3-087	10.261	0.0688347	0.0177587	0.00278358	0.369666	0.202254	7.32006	0.377563	0.855668	0.399927	1.04412	7.98136	WE	WE	1162.53
CALLEN\060223\E3-088	6.24226	0.0214523	0.0115105	0.00134849	0.138228	0.0664724	2.52018	0.369617	1.30878	0.37582	1.39198	2.75919	WE	WE	336.222
CALLEN\060223\E3-089	6.68792	0.0876655	0.00638194	0.0031525	0.21469	0.176866	4.79318	0.237486	0.936452	0.258784	1.2629	5.28193	WE	WE	1735.02
CALLEN\060223\E3-090	4.55035	0.015476	0.0126951	0.00125953	0.340661	0.189553	6.6384	0.10018	0.409084	0.102573	0.445209	7.19804	WE	WE	476.928
CALLEN\060223\E3-091	8.31791	0.0829288	0.0188244	0.00112256	0.443375	0.221933	8.60423	0.221803	0.648668	0.233264	0.772339	9.37241	WE	WE	1017.81
CALLEN\060223\E3-092	14.4945	0.0130639	0.0298306	0.00147677	0.460951	0.20306	8.31716	0.0749329	0.0913085	0.0819638	0.124856	9.02554	WE	WE	1811.81
CALLEN\060223\E3-093	28.4851	0.0105785	0.0421561	0.00241011	0.688467	0.323986	12.3901	0.268901	0.705757	0.273332	0.749882	13.4577	WE	WE	330.183
CALLEN\060223\E3-095	8.7149	0.0797902	0.0236726	0.00094382	0.571094	0.29373	11.1899	0.342531	1.04348	0.363248	1.27849	12.1591	WE	WE	1186.35
CALLEN\060223\E3-100	11.3576	0.0729854	0.0153553	0.00152154	0.422862	0.237913	8.50085	0.403646	1.09115	0.410012	1.15672	9.25149	WE	WE	316.136
CALLEN\060223\E3-103	8.77478	0.0342391	0.0303693	0.00408925	0.584954	0.271629	11.1225	0.271534	0.392741	0.278329	0.428993	12.0478	WE	WE	499.307
CALLEN\060223\E3-104	7.58553	0.0622508	0.0139453	0.00185427	0.297307	0.146245	5.49025	0.100006	0.264417	0.105429	0.31745	6.01185	WE	WE	1066.85
CALLEN\060223\E3-105	6.41546	0.149876	0.0240427	0.00460081	0.404934	0.184092	7.8957	0.53308	0.509296	0.549799	0.567828	8.66325	WE	WE	623.889
CALLEN\060223\E3-107	5.53128	0.0135725	0.044534	0.00700676	0.461424	0.186535	7.42664	0.0345544	0.0420586	0.0367052	0.0518272	8.13972	WE	WE	1219.88
CALLEN\060223\E3-108	7.48692	0.0564172	0.0472435	0.00252506	0.669069	0.307784	12.3706	0.238683	0.333271	0.241801	0.350212	13.4536	WE	WE	262.193
CALLEN\060223\E3-109	23.7512	0.0143371	0.0309417	0.0031525	0.712075	0.361496	13.8406	0.287184	0.748577	0.313759	1.01919	14.9626	WE	WE	1787.9
CALLEN\060223\E3-110	3.2869	0.0919346	0.0926689	0.00426227	1.31325	0.505503	23.6143	0.358718	0.643166	0.380523	0.788797	25.6219	WE	WE	1192.14
CALLEN\060223\E3-112	7.98723	0.119844	0.0183793	0.00131807	0.401242	0.22774	7.87142	0.462113	1.2803	0.505039	1.7452	8.63994	WE	WE	1794.47
CALLEN\060223\E3-113	8.06531	0.0578091	0.0350268	0.0036051	0.457249	0.196033	7.86973	0.190219	0.266568	0.192798	0.280565	8.61945	WE	WE	271.997
CALLEN\060223\E3-116	7.47734	0.0706664	0.018255	0.00115551	0.391444	0.19753	7.5156	0.25976	0.709987	0.27315	0.845	8.19465	WE	WE	1015.37
CALLEN\060223\E3-117	7.35648	0.119091	0.0116597	0.00261846	0.268272	0.191286	5.56869	0.212711	0.320166	0.233606	0.444317	6.16162	WE	WE	1893.01
CALLEN\060223\E3-118	16.4035	0.062864	0.03907	0.00401816	0.693742	0.336081	13.4886	0.170333	0.268177	0.185154	0.358475	14.6244	WE	WE	1685.56
CALLEN\060223\E3-119	11.676	0.0355902	0.0439347	0.00159677	0.831517	0.353003	15.7711	0.948687	1.86705	1.04153	2.58781	17.0367	WE	WE	1886.19
CALLEN\060223\E3-120	13.652	0.10789	0.0828238	0.00771334	0.975255	0.388872	16.6988	0.217453	0.25625	0.231721	0.319252	18.2613	WE	WE	1283.81
CALLEN\060223\E3-121	8.96813	0.115563	0.0140699	0.0039044	0.297845	0.186103	5.86881	0.116454	0.221233	0.122037	0.260252	6.48629	WE	WE	946.154
CALLEN\060223\E3-123	9.03398	0.0553017	0.0154974	0.00122996	0.394001	0.226156	7.98874	0.186791	0.484149	0.197678	0.588956	8.68092	WE	WE	1144.38
CALLEN\060223\E3-124	5.95536	0.102968	0.0141356	0.00357513	0.323267	0.244415	6.97192	0.310035	0.391195	0.33528	0.513328	7.66028	WE	WE	1581.43
CALLEN\060223\E3-125	10.5757	0.196653	0.0462836	0.0105788	0.523209	0.337926	9.85988	0.615921	0.72975	0.669091	0.973239	10.9745	WE	WE	1672.77
CALLEN\060223\E3-127	13.8858	0.253393	0.0287788	0.00806515	0.519666	0.270899	9.72199	0.124277	0.168528	0.130144	0.197776	10.8028	WE	WE	931.868
CALLEN\060223\E3-128	7.1655	0.0742827	0.0118461	0.00123682	0.29242	0.177479	5.78742	0.243363	0.698695	0.256245	0.835308	6.34468	WE	WE	1041.99
CALLEN\060223\E3-131	9.51616	0.134711	0.0738622	0.00820833	0.632311	0.228844	10.6883	0.391417	0.44272	0.43369	0.635059	11.7662	WE	WE	2071.85
CALLEN\060223\E3-132	14.241	0.266132	0.0322334	0.0107533	0.612723	0.436229	12.5352	0.322213	0.335153	0.349359	0.443911	13.8932	WE	WE	1634.07
CALLEN\060223\E3-133	8.16105	0.0802494	0.0142489	0.000835816	0.422413	0.251786	8.62126	0.61101	1.6598	0.645961	2.01203	9.3908	WE	WE	1123.75
CALLEN\060223\E3-137	4.65922	0.0620023	0.0185851	0.00334433	0.326217	0.168101	6.36677	0.28358	0.488265	0.290029	0.529416	6.94502	WE	WE	454.306
CALLEN\060223\E3-140	27.5591	0.0265034	0.0363923	0.000674308	0.942181	0.443053	18.4895	0.74245	1.47639	0.754592	1.56806	19.9383	WE	WE	327.706
CALLEN\060223\E3-141	13.0397	0.311252	0.0293505	0.00621982	0.525022	0.352281	10.7618	0.292817	0.385783	0.315091	0.497369	11.9859	WE	WE	1481.06
CALLEN\060223\E3-142	4.70375	0.0117605	0.00462003	0.00368492	0.1847	0.257815	4.73642	0.0441685	0.11302	0.0455806	0.126257	5.199	WE	WE	635.767
CALLEN\060223\E3-144	10.3331	0.292296	0.0203249	0.00445273	0.404301	0.250743	7.78808	0.161606	0.268858	0.169173	0.31513	8.7602	WE	WE	924.513
CALLEN\060223\E3-146	7.686	0.447693	0.0226862	0.00482709	0.391176	0.216081	7.45694	0.343649	0.506249	0.361156	0.601349	8.5394	WE	WE	1003.85
CALLEN\060223\E3-148	7.41977	0.0162159	0.0163466	0.0023891	0.312486	0.166614	5.83612	0.0556111	0.128471	0.0602217	0.169408	6.35017	WE	WE	1609.09
CALLEN\060223\E3-149	7.93864	0.0538135	0.0113559	0.00165095	0.295825	0.199312	6.24434	0.12007	0.337003	0.12861	0.427501	6.80629	WE	WE	1388.17
CALLEN\060223\E3-150	8.18324	0.133144	0.0104159	0.00277051	0.258827	0.174584	5.05093	0.12138	0.3078	0.127579	0.36577	5.63068	WE	WE	1006.27
CALLEN\060223\E3-151	10.764	0.0954793	0.0179397	0.00257233	0.439697	0.257509	8.74905	0.384672	0.675807	0.414833	0.878014	9.56225	WE	WE	1524.94
CALLEN\060223\E3-155	4.41042	0.310193	0.0188283	0.00458715	0.285345	0.218525	6.3963	0.834379	0.953843	0.874443	1.12232	7.23378	WE	WE	947.459
CALLEN\060223\E3-156	8.64475	0.0538459	0.0165612	0.00151272	0.417594	0.231706	8.18768	0.306317	0.710467	0.322445	0.848608	8.9089	WE	WE	1036.6
CALLEN\060223\E3-157	12.0739	0.362471	0.0220373	0.00320382	0.559445	0.417239	12.314	0.60887	1.23177	0.644789	1.50188	13.6783	WE	WE	1157.95
CALLEN\060223\E3-159	7.3776	0.0343665	0.012324	0.00149049	0.298048	0.171958	5.86992	0.0829502	0.338727	0.0878476	0.413072	6.38811	WE	WE	1158.86
CALLEN\060223\E3-161	4.06555	0.0736628	0.0122515	0.000626266	0.34754	0.179665	7.234	0.282606	1.23812	0.298205	1.49113	7.84774	WE	WE	1085.39
CALLEN\060223\E3-162	20.594	0.283421	0.0408174	0.0103727	0.867273	0.602755	17.9855	0.574177	0.602989	0.62424	0.806492	19.7901	WE	WE	1688.84
CALLEN\060223\E3-163	5.58405	0.0670751	0.00948006	0.000879909	0.349973	0.210972	7.16835	0.376182	1.20501	0.382028	1.27646	7.80673	WE	WE	311.508
CALLEN\060223\E3-164	9.16692	0.166315	0.0195529	0.0058654	0.333098	0.182803	6.33192	0.232004	0.390242	0.244257	0.466368	7.03956	WE	WE	1039.75
CALLEN\060223\E3-165	12.147	0.18661	0.0217402	0.00633735	0.388748	0.207622	7.32934	0.0731575	0.108427	0.0766704	0.127579	8.1404	WE	WE	947.505
CALLEN\060223\E3-167	1.42572	0.30463	0.0369667	0.00605948	0.364448	0.402406	8.09407	0.278116	0.224587	0.281753	0.236014	9.20858	WE	WE	262.475
CALLEN\060223\E3-170	18.8497	0.0763161	0.0329951	0.00313156	0.864396	0.535209	18.6938	0.269192	0.716472	0.28985	0.925757	20.2058	WE	WE	1493.71
CALLEN\060223\E3-171	6.66083	0.280742	0.019025	0.00466204	0.327723	0.185632	6.33789	0.247235	0.295753	0.270425	0.404371	7.15567	WE	WE	1811.2
CALLEN\060223\E3-174	5.92831	0.104309	0.0191485	0.00175138	0.405254	0.245894	8.22999	0.410304	1.1673	0.42199	1.28939	9.00635	WE	WE	567.371
CALLEN\060223\E3-176	9.81003	0.108404	0.0492685	0.00271984	0.891957	0.360649	16.7045	0.416171	0.723119	0.440858	0.882634	18.1175	WE	WE	1164.2
CALLEN\060223\E3-178	5.69276	0.247746	0.0625159	0.0154757	0.515901	0.183211	8.18845	0.193534	0.116051	0.202787	0.136456	9.2133	WE	WE	943.407
CALLEN\060223\E3-179	10.9978	0.0726741	0.0293636	0.00456356	0.49141	0.249596	8.80742	0.399336	0.566339	0.405115	0.597848	9.65503	WE	WE	290.244
callen\051012\e5-001	3.39937	0.122201	0.0138518	0.00643843	0.19542	0.0850055	3.74993	0.358791	1.04197	0.37663	1.23279	4.17284	WE	WE	980.267
callen\051012\e5-003	8.01724	0.0881713	0.0486117	0.00542452	0.585417	0.252266	10.723	0.324921	0.395269	0.329385	0.416268	11.7029	WE	WE	275.617
callen\051012\e5-006	5.89158	0.0910023	0.0388086	0.00437724	0.512299	0.233263	9.7627	0.264167	0.441117	0.267896	0.465124	10.6425	WE	WE	283.168
callen\051012\e5-008	8.82405	0.0334538	0.0350012	0.00378513	0.443813	0.207159	7.89931	0.0536743	0.0990646	0.0570309	0.12219	8.62252	WE	WE	1225.46
callen\051012\e5-009	4.63019	0.0273811	0.00807827	0.00076873	0.169067	0.10679	3.44276	0.032141	0.0847942	0.034135	0.104419	3.75485	WE	WE	1215.98
callen\051012\e5-011	0.594866	0.0737662	0.0177211	0.002783	0.409405	0.20816	8.19093	0.300195	0.729325	0.304638	0.77072	8.90277	WE	WE	296.784
callen\051012\e5-012	6.87037	0.0929414	0.0150264	0.00204952	0.311827	0.171892	6.23725	0.23158	0.229682	0.250319	0.300882	6.83099	WE	WE	1571.87
callen\051012\e5-013	5.16511	0.0549312	0.0127444	0.00144274	0.205854	0.119234	3.9667	0.0983376	0.185826	0.0997043	0.195801	4.36091	WE	WE	278.844
callen\051012\e5-014	6.1507	0.1448	0.0091166	0.00104062	0.253065	0.226059	5.93896	0.308563	0.700989	0.329949	0.883943	6.57304	WE	WE	1353.77
callen\051012\e5-015	9.28374	0.0577665	0.0172977	0.00193087	0.431379	0.192676	8.60036	0.150131	0.319559	0.157726	0.379157	9.30141	WE	WE	997.113
callen\051012\e5-016	9.89975	0.0431892	0.0165806	0.00269281	0.405363	0.234244	8.27888	0.157994	0.390129	0.166766	0.470345	8.98095	WE	WE	1091.6
callen\051012\e5-017	7.82074	0.125393	0.0185985	0.00403878	0.3165	0.210173	6.53339	0.264205	0.3087	0.286165	0.407346	7.20809	WE	WE	1612.97
callen\051012\e5-019	1.14583	0.132317	0.0793062	0.00847941	1.35334	0.679569	26.2916	2.1312	2.83662	2.16325	2.99992	28.5446	WE	WE	301.487
callen\051012\e5-020	9.23291	0.063792	0.021262	0.00339715	0.33061	0.167392	6.09665	0.165637	0.223392	0.167978	0.235563	6.68311	WE	WE	283.538
callen\051012\e5-021	7.50619	0.126646	0.0676156	0.00345788	1.40815	0.627604	26.7428	0.328711	0.635565	0.347975	0.773959	28.9763	WE	WE	1150.51
callen\051012\e5-025	9.11497	0.0583606	0.0223951	0.00274028	0.334408	0.165329	6.17649	0.18341	0.273828	0.185966	0.288564	6.75972	WE	WE	279.643
callen\051012\e5-026	4.20285	0.102077	0.0101104	0.000913687	0.214819	0.159077	4.56999	0.295536	0.770403	0.299726	0.812487	5.05699	WE	WE	284.361
callen\051012\e5-027	2.12737	0.010322	0.00304997	0.0031525	0.0884256	0.123331	2.26627	0.0170159	0.758645	0.0178678	0.89858	2.49455	WE	WE	986.854
callen\051012\e5-028	10.5361	0.0379295	0.0122178	0.00106361	0.31875	0.212672	6.86397	0.330089	0.794493	0.361116	1.087	7.4466	WE	WE	1814.87
callen\051012\e5-030	4.56387	0.080923	0.0237984	0.00229449	0.326253	0.168432	6.09641	0.585896	0.857679	0.594543	0.906239	6.69811	WE	WE	295.962
callen\051012\e5-031	6.63299	0.0510365	0.00957376	0.000980893	0.285067	0.180048	6.05544	0.271654	0.857802	0.286884	1.036	6.58215	WE	WE	1101.98
callen\051012\e5-034	6.77757	0.115544	0.00989998	0.00194987	0.233802	0.192745	5.34182	0.452165	0.801529	0.478315	0.973622	5.89576	WE	WE	1135.82
callen\051012\e5-035	6.54441	0.0403697	0.0353345	0.00362825	0.613713	0.247986	11.3704	0.2201	0.459157	0.231878	0.549969	12.3115	WE	WE	1053.12
callen\051012\e5-036	3.94477	0.027776	0.00276193	0.00119743	0.129677	0.172879	3.50836	0.0995991	0.405113	0.105756	0.498507	3.84265	WE	WE	1211.7
callen\051012\e5-038	4.93121	0.328974	0.029692	0.00924212	0.456119	0.258844	8.56513	0.170006	0.149477	0.184362	0.198112	9.648	WE	WE	1637.72
callen\051012\e5-039	6.77179	0.0686307	0.013187	0.00272429	0.257659	0.169323	5.01055	0.0396247	0.111265	0.0417414	0.133232	5.52207	WE	WE	1051.37
callen\051012\e5-040	5.11076	0.0176799	0.00535612	0.00203102	0.142454	0.148171	3.42064	0.0781728	0.171564	0.0805712	0.190859	3.73633	WE	WE	610.494
callen\051012\e5-042	12.656	0.419744	0.0383645	0.00531886	0.59346	0.316125	11.1738	0.262766	0.267411	0.283256	0.346931	12.5468	WE	WE	1516.88
callen\051012\e5-043	12.0357	0.0581491	0.0463891	0.00537191	0.688321	0.257811	12.2032	0.332863	0.597894	0.340043	0.645834	13.2593	WE	WE	431.167
callen\051012\e5-044	6.83494	0.101263	0.0137009	0.00397604	0.297135	0.22624	6.16409	0.250325	0.395546	0.253756	0.416518	6.80641	WE	WE	274.993
callen\051012\e5-046	4.33705	0.11986	0.0584855	0.00336244	1.54745	0.677754	30.3686	0.506454	1.27327	0.546444	1.65726	32.7755	WE	WE	1535.32
callen\051012\e5-047	9.18195	0.0419325	0.0153371	0.00620692	0.298137	0.16921	5.85113	0.0651406	0.0904506	0.0707467	0.120524	6.38195	WE	WE	1667.84
callen\051012\e5-048	10.9146	0.10969	0.0397605	0.0118125	0.622546	0.285069	11.6905	0.159123	0.276189	0.166766	0.324994	12.7594	WE	WE	947.853
callen\051012\e5-049	11.0085	0.107931	0.0308894	0.00438413	0.435368	0.209734	7.75086	0.268418	0.358928	0.272133	0.378126	8.53916	WE	WE	277.716
callen\051012\e5-050	7.63343	0.137101	0.0606398	0.00775813	0.779679	0.378289	13.9989	0.816547	0.867442	0.827804	0.913675	15.3624	WE	WE	276.612
callen\051012\e5-052	4.71242	0.0219082	0.00505127	0.00223147	0.155732	0.160015	3.81306	0.0134234	0.0723998	0.0143052	0.0902238	4.158	WE	WE	1285.34
callen\051012\e5-056	6.76764	0.0811222	0.0279051	0.00188403	0.461752	0.178958	8.04547	0.233395	0.448086	0.245358	0.532795	8.79709	WE	WE	1009.81
callen\051012\e5-057	8.12074	0.146684	0.031679	0.00698972	0.535663	0.307217	11.1613	0.362257	0.348411	0.393158	0.463087	12.1895	WE	WE	1653.72
callen\051012\e5-058	9.30174	0.0137064	0.022968	0.00230019	0.235213	0.0744013	3.66889	0.148076	1.06676	0.160984	1.42669	4.01748	WE	WE	1688.49
callen\051012\e5-059	4.74612	0.105085	0.0902524	0.00352088	1.46045	0.545347	25.1933	0.243976	0.401816	0.258999	0.494062	27.398	WE	WE	1207.11
callen\051012\e5-060	2.53005	0.0235721	0.0339209	0.000981517	0.484925	0.217896	8.32704	0.0618555	0.0983597	0.0654185	0.119388	9.08834	WE	WE	1131.39
callen\051012\e5-061	11.3667	0.213247	0.0632026	0.0215905	1.06395	0.680713	22.2427	0.579711	0.482576	0.629361	0.642142	24.2854	WE	WE	1660.11
callen\051012\e5-062	2.63914	0.16255	0.00418286	0.00125972	0.0821118	0.139933	2.1599	0.215717	0.571042	0.225903	0.670177	2.54994	WE	WE	932.131
callen\051012\e5-064	13.3912	0.071724	0.0201963	0.00315008	0.634879	0.456936	13.9756	0.427741	0.994453	0.455187	1.23312	15.1625	WE	WE	1256.36
callen\051012\e5-066	4.71243	0.0316794	0.00931409	0.000852801	0.267288	0.162321	5.52705	0.131315	0.395201	0.141505	0.512095	5.99851	WE	WE	1509.92
callen\051012\e5-068	9.14046	0.106459	0.0392897	0.0120089	0.564984	0.251123	10.1812	0.181117	0.194611	0.198202	0.266561	11.1551	WE	WE	1821.08
callen\051012\e5-071	13.1662	0.0670855	0.0738249	0.00574857	0.972015	0.34621	17.0277	0.31416	0.525676	0.331519	0.633212	18.4926	WE	WE	1086.48
callen\051012\e5-072	6.0761	0.147741	0.0266966	0.00417861	0.357716	0.173027	6.58654	0.236694	0.354773	0.239759	0.372665	7.2959	WE	WE	259.859
callen\051012\e5-073	12.1018	0.0854666	0.0432842	0.00425008	0.456415	0.201156	7.97731	1.10597	0.712627	1.12216	0.752686	8.76788	WE	WE	293.614
callen\051012\e5-076	8.78999	0.0667893	0.0117377	0.00149019	0.285239	0.199173	6.05917	0.156538	0.300389	0.168176	0.385093	6.6236	WE	WE	1448.73
callen\051012\e5-078	10.19	0.0536467	0.0173051	0.00177981	0.386007	0.205404	7.5993	0.232298	0.499833	0.24638	0.612676	8.26344	WE	WE	1188.96
callen\051012\e5-081	4.31081	0.310129	0.074343	0.0141915	0.819007	0.346575	14.6044	0.500632	0.406528	0.507091	0.426969	16.1687	WE	WE	258.972
callen\051012\e5-082	3.66668	0.0440447	0.00655654	0.00128637	0.176873	0.161069	3.92592	0.226361	0.83325	0.237199	0.979988	4.31575	WE	WE	944.797
callen\051012\e5-083	8.73319	0.0581999	0.0399288	0.0045185	0.520216	0.219342	8.97911	0.209945	0.285862	0.212873	0.301256	9.82132	WE	WE	279.833
callen\051012\e5-084	4.37224	0.0274517	0.0109776	0.00380999	0.135958	0.109521	2.6508	1.57731	0.924388	1.60037	0.976275	2.93852	WE	WE	293.132
callen\051012\e5-086	9.48533	0.058061	0.015809	0.00150397	0.372056	0.198408	7.31621	0.270878	0.626798	0.286006	0.756481	7.96204	WE	WE	1097.88
callen\051012\e5-087	3.93034	0.130332	0.0172705	0.00142871	0.386186	0.212542	7.5658	0.246677	0.624313	0.249967	0.656628	8.31356	WE	WE	267.621
callen\051012\e5-088	8.84223	0.0509004	0.0154078	0.00153346	0.356733	0.191457	6.98294	0.236017	0.61553	0.249596	0.746957	7.59897	WE	WE	1130.07
callen\051012\e5-090	9.13796	0.10614	0.0606844	0.00650601	0.68977	0.278949	11.712	0.404357	0.470076	0.410057	0.495628	12.854	WE	WE	282.797
callen\051012\e5-094	12.7187	0.126771	0.0508627	0.0151891	0.992901	0.661882	21.0541	0.601241	0.700767	0.650047	0.918788	22.9017	WE	WE	1576.74
callen\051012\e5-095	8.84556	0.0988232	0.0385838	0.00418177	0.529109	0.239308	9.18479	0.303508	0.411477	0.307774	0.433787	10.0948	WE	WE	281.982
callen\051012\e5-096	6.51738	0.0581734	0.0119018	0.000984582	0.200206	0.119551	3.86904	0.133583	0.28299	0.135478	0.298462	4.25986	WE	WE	284.649
callen\051012\e5-097	6.7727	0.0231622	0.0121886	0.000979442	0.233991	0.114893	4.39228	0.124186	0.386464	0.135545	0.524301	4.7775	WE	WE	1768.14
callen\051012\e5-098	11.8942	0.23068	0.0414238	0.00202378	0.625598	0.345062	11.6363	1.35725	2.37209	1.37689	2.50402	12.8811	WE	WE	290.147
callen\051012\e5-099	4.09505	0.477236	0.0258482	0.00916978	0.657885	0.401624	14.3561	0.225223	0.31306	0.228331	0.32976	15.9279	WE	WE	276.886
callen\051012\e5-102	3.10838	0.106491	0.0389401	0.0123268	0.818102	0.309516	14.8564	0.512138	0.56984	0.543224	0.698663	16.1418	WE	WE	1190.43
callen\051012\e5-103	8.88759	0.0798383	0.0588444	0.00762209	0.61939	0.248237	10.4158	0.2445	0.273627	0.247956	0.288535	11.4297	WE	WE	283.515
callen\051012\e5-105	6.79053	0.449665	0.0718747	0.0187035	1.15645	0.447153	20.2263	0.438681	0.505905	0.444753	0.532963	22.3702	WE	WE	277.703
callen\051012\e5-107	6.8046	0.128405	0.0204818	0.00730064	0.310326	0.169593	5.87318	0.115996	0.141568	0.127137	0.195025	6.50929	WE	WE	1852.73
callen\051012\e5-108	8.51433	0.0729069	0.0451434	0.00375804	0.614505	0.259686	10.6785	0.277097	0.41655	0.281054	0.439453	11.6745	WE	WE	286.444
callen\051012\e5-110	8.25455	0.0618684	0.0125423	0.00141705	0.295886	0.199281	6.17108	0.175285	0.39198	0.185393	0.475883	6.74208	WE	WE	1132.65
callen\051012\e5-111	8.41941	0.0633779	0.0172928	0.00211768	0.28816	0.159941	5.40052	0.190161	0.297107	0.192811	0.313091	5.93141	WE	WE	279.541
callen\051012\e5-113	1.4675	0.0998554	0.00266875	0.00151791	0.0667983	0.165685	2.06993	0.154939	0.368068	0.166199	0.469272	2.40645	WE	WE	1417.22
callen\051012\e5-114	1.99283	0.0569352	0.0544103	0.00253742	0.823306	0.298595	14.3402	0.224173	0.367855	0.23782	0.45128	15.5759	WE	WE	1193.86
callen\051012\e5-116	3.51734	0.0370538	0.0103987	0.000848244	0.251672	0.122628	4.85632	0.0864669	0.237327	0.0891064	0.263887	5.27892	WE	WE	607.473
callen\051012\e5-117	8.59439	0.0631866	0.0378081	0.00485969	0.497974	0.21958	8.56901	0.184441	0.235911	0.187042	0.248741	9.39242	WE	WE	282.956
callen\051012\e5-118	3.58226	0.0454961	0.00902953	0.0031525	0.157161	0.0873722	2.90378	0.227175	0.547795	0.230402	0.577775	3.20599	WE	WE	284.955
callen\051012\e5-121	3.47232	0.0489867	0.00627551	0.000972129	0.117587	0.0863829	2.31056	0.117454	0.362762	0.119083	0.382191	2.57076	WE	WE	278.137
callen\051012\e5-122	7.29488	0.231532	0.02519	0.0060418	0.335959	0.207025	6.43704	0.219027	0.312711	0.238676	0.421763	7.24279	WE	WE	1735.56
callen\051012\e5-126	6.6137	0.40296	0.0451023	0.00906505	0.788181	0.551708	16.9099	1.30148	1.67387	1.31886	1.76065	18.707	WE	WE	268.11
callen\051012\e5-129	7.95172	0.175132	0.0083412	0.000944682	0.229382	0.196503	5.2285	0.284909	0.539477	0.308034	0.7073	5.83881	WE	WE	1576.59
callen\051012\e5-131	8.54984	0.0636155	0.0201659	0.00185772	0.313138	0.160599	5.67177	0.191887	0.319759	0.194614	0.337266	6.23115	WE	WE	285.105
callen\051012\e5-134	7.61109	0.0540935	0.0122781	0.00107843	0.215217	0.135808	4.17231	0.165669	0.312604	0.168095	0.33018	4.59079	WE	WE	293.676
callen\051012\e5-135	5.14023	0.0693562	0.0388514	0.00300516	0.418184	0.15147	6.81762	0.202903	0.293899	0.205953	0.310811	7.49849	WE	WE	301.341
callen\051012\e5-136	5.25646	0.0860703	0.0225742	0.00300697	0.295722	0.140417	5.08782	0.262309	0.405774	0.266271	0.42923	5.63561	WE	WE	302.873
callen\051012\e5-138	1.17594	0.0121981	0.00505059	0.00281173	0.112992	0.10194	2.32682	0.0321337	0.12204	0.0324324	0.126686	2.56181	WE	WE	186.91
callen\051012\e5-140	13.0866	0.357292	0.047201	0.0107046	0.570009	0.306183	10.679	0.240344	0.260751	0.243805	0.275196	11.9704	WE	WE	288.86
callen\051012\e5-142	11.8707	0.200895	0.0358058	0.00802994	0.732146	0.389809	14.2008	0.0993535	0.0917093	0.105541	0.113021	15.5675	WE	WE	1220.43
callen\051012\e5-146	10.2014	0.0568396	0.0283443	0.00290457	0.613264	0.283763	11.6556	0.350849	0.655028	0.371707	0.799862	12.6407	WE	WE	1166.68
callen\051012\e5-147	11.1595	0.102484	0.0300556	0.00781217	0.375862	0.20882	6.65546	0.135137	0.152781	0.137061	0.161156	7.38049	WE	WE	285.481
callen\051012\e5-148	8.10961	0.0692437	0.0155028	0.00183459	0.253361	0.152954	4.79466	0.15752	0.265303	0.159752	0.279785	5.28755	WE	WE	284.134
callen\051012\e5-149	8.68678	0.213682	0.0114401	0.00256526	0.345643	0.28954	7.76658	0.182225	0.290704	0.196732	0.379183	8.62945	WE	WE	1547.45
callen\060609\e10-003	25.3044	0.00958946	0.0264671	0.00195147	0.724983	0.465485	15.5278	0.222259	0.748055	0.227236	0.810177	16.7563	WE	WE	447.347
callen\060609\e10-005	2.36746	0.206546	0.0279039	0.0173777	0.419138	0.404517	10.6832	0.647301	0.563778	0.64813	0.570208	11.7587	WE	WE	25.8559
callen\060609\e10-006	8.67671	0.0611571	0.022156	0.00196266	0.368772	0.190535	7.18257	0.157151	0.317484	0.17165	0.431861	7.82715	WE	WE	1782.82
callen\060609\e10-009	39.4266	0.00645573	0.0391961	0.00129398	1.07962	0.566242	23.73	0.166445	0.916098	0.170568	0.999834	25.4228	WE	WE	494.268
callen\060609\e10-011	10.9007	0.0601722	0.04727	0.00677587	0.816412	0.35225	16.1998	0.326743	0.384949	0.331158	0.405108	17.4826	WE	WE	271.176
callen\060609\e10-012	7.69207	0.074832	0.0646468	0.00772447	1.04085	0.513016	23.6575	0.652015	1.28819	0.712109	1.75173	25.3586	WE	WE	1781.08
callen\060609\e10-014	4.74867	0.102722	0.0190772	0.00368489	0.333721	0.158221	3.7493	0.513088	0.709994	0.52153	0.754321	4.36672	WE	WE	329.67
callen\060609\e10-015	18.2339	0.0290802	0.0320502	0.000827244	0.677089	0.264593	13.7493	0.589953	0.803798	0.599846	0.854857	14.7529	WE	WE	335.966
callen\060609\e10-017	51.1046	0.00412525	0.0232556	0.000664496	1.28818	0.790993	26.1927	0.139699	0.804063	0.142788	0.870051	28.2999	WE	WE	441.833
callen\060609\e10-020	10.2188	0.158808	0.0506188	0.0103593	0.861007	0.463235	17.5299	2.00029	3.65901	2.03452	3.89576	19.074	WE	WE	342.772
callen\060609\e10-021	5.75913	0.155528	0.0623367	0.0210008	0.754213	0.436277	13.0019	1.53157	2.31961	1.55531	2.45682	14.4312	WE	WE	310.676
callen\060609\e10-022	5.41245	0.0558855	0.0121783	0.00440479	0.324423	0.30907	7.71616	0.208559	0.391465	0.212225	0.417421	8.42212	WE	WE	352.003
callen\060609\e10-023	6.52359	0.0328275	0.0218178	0.00635991	0.55731	0.442334	12.703	0.222222	0.639806	0.226216	0.683103	13.7636	WE	WE	359.853
callen\060609\e10-024	7.39891	0.0863899	0.0223137	0.00942793	0.302361	0.192024	5.58611	0.37776	0.396883	0.386224	0.429861	6.19862	WE	WE	447.613
callen\060609\e10-026	9.84703	0.109208	0.0210041	0.00137053	0.588587	0.326023	11.738	0.179055	0.624335	0.186112	0.714449	12.7842	WE	WE	781.002
callen\060609\e10-030	6.56973	0.055338	0.0344362	0.0149537	0.471118	0.258693	9.33722	0.247879	0.272291	0.267005	0.352312	10.1718	WE	WE	1501.55
callen\060609\e10-031	39.686	0.0298532	0.0421107	0.00193777	1.22997	0.646053	31.2385	0.641816	1.09253	0.65406	1.17064	33.1884	WE	WE	381.762
callen\060609\e10-032	11.5973	0.0409795	0.0126972	0.00514521	0.306598	0.380024	7.04115	0.378659	1.27746	0.384409	1.35165	7.78659	WE	WE	304.467
callen\060609\e10-033	9.55265	0.0321229	0.0160367	0.00101766	0.437147	0.250797	9.48594	0.0897117	0.275027	0.0947497	0.332263	10.2231	WE	WE	1103.79
callen\060609\e10-034	3.57707	0.0342824	0.00529964	0.0031525	0.157113	0.118262	3.39177	0.196573	1.07363	0.203184	1.20584	3.70988	WE	WE	668.336
callen\060609\e10-035	5.02125	0.0625158	0.0119191	0.00211653	0.125401	0.0690457	2.45319	0.647989	1.17043	0.659013	1.24576	2.72419	WE	WE	340.818
callen\060609\e10-037	7.11502	0.0831624	0.0167431	0.00137939	0.40817	0.203785	9.24989	0.361573	0.512437	0.373787	0.575814	9.96313	WE	WE	671.191
callen\060609\e10-038	43.6448	0.0287196	0.0210537	0.00413758	1.22028	0.712844	26.8056	0.182052	0.707027	0.212686	1.26343	28.7926	WE	WE	3141.88
callen\060609\e10-039	7.76493	0.057675	0.0193458	0.0018887	0.306466	0.122546	5.47496	0.29602	0.391507	0.30342	0.427607	5.98288	WE	WE	498.761
callen\060609\e10-040	4.76475	0.0328031	0.02535	0.00258335	0.343822	0.174753	6.39135	0.556989	1.40836	0.566133	1.49611	6.97066	WE	WE	328.965
callen\060609\e10-041	10.1532	0.0958171	0.0252974	0.00105422	0.554372	0.289182	12.5505	0.92902	1.80852	0.977982	2.16053	13.5162	WE	WE	1037.59
callen\060609\e10-043	45.3815	0.00198986	0.0133445	0.00037485	1.12003	0.815289	31.3848	0.120967	2.74146	0.123674	2.96906	33.3358	WE	WE	447.212
callen\060609\e10-046	8.27212	0.111945	0.0223643	0.00406057	0.256126	0.143327	5.25023	1.87959	3.20133	1.9106	3.4017	5.78805	WE	WE	330.579
callen\060609\e10-047	4.38894	0.0128775	0.00281703	0.000545766	0.142765	0.168678	4.16	0.229375	3.87464	0.233132	4.11553	4.48768	WE	WE	328.156
callen\060609\e10-048	11.1472	0.165182	0.0196292	0.0057149	0.507593	0.558911	12.035	0.97555	1.75887	1.02184	2.06572	13.292	WE	WE	936.461
callen\060609\e10-050	13.7141	0.344332	0.0294484	0.00799354	0.60942	0.398929	12.3895	0.431991	0.522406	0.467548	0.687509	13.7796	WE	WE	1597.93
callen\060609\e10-051	7.3557	0.00332308	0.00362192	0.00105363	0.150891	0.0784853	2.92194	0.0592545	1.89041	0.0611005	2.10623	3.15932	WE	WE	619.757
callen\060609\e10-055	7.12303	0.0627027	0.0111033	0.000967155	0.354909	0.248099	7.92301	0.218663	0.607158	0.233875	0.766274	8.60079	WE	WE	1358.67
callen\060609\e10-058	15.0024	0.0531474	0.0106195	0.00111557	0.385004	0.326895	8.39433	0.194876	0.509308	0.204026	0.597205	9.17112	WE	WE	926.932
callen\060609\e10-059	32.8583	0.00638989	0.0319527	0.00176595	1.00884	0.425213	19.5625	0.169128	0.999327	0.173021	1.08453	21.0366	WE	WE	459.804
callen\060609\e10-060	5.81728	0.108992	0.00845238	0.00192061	0.225764	0.248392	5.429	0.425333	0.66427	0.439195	0.743557	6.02252	WE	WE	647.902
callen\060609\e10-062	37.7406	0.0119045	0.0452306	0.00129836	1.07092	0.531176	20.0827	0.455843	1.11066	0.466821	1.20949	21.7432	WE	WE	480.741
callen\060609\e10-063	18.7656	0.022901	0.0302783	0.00061958	0.755855	0.351304	14.6754	0.598458	0.907352	0.608549	0.965276	15.8363	WE	WE	337.791
callen\060609\e10-064	11.4225	0.100642	0.0280708	0.00481814	0.644275	0.470792	14.3432	0.796619	1.27769	0.808157	1.34883	15.5918	WE	WE	290.517
callen\060609\e10-065	11.1747	0.0927735	0.0550297	0.0151385	1.12685	0.64045	24.1239	0.560714	0.691411	0.576018	0.760796	26.0542	WE	WE	543.992
callen\060609\e10-067	5.31644	0.105527	0.0149795	0.00680401	0.201951	0.163542	4.77875	0.590212	0.47211	0.643992	0.639751	5.27155	WE	WE	1761.69
callen\060609\e10-068	4.58127	0.0734821	0.0133935	0.000938833	0.254051	0.111624	3.37783	0.395573	0.928587	0.405471	1.01429	3.83131	WE	WE	499.269
callen\060609\e10-070	12.6889	0.00309194	0.00810391	0.000577125	0.251607	0.145218	4.91879	0.11407	1.22987	0.115927	1.30591	5.32739	WE	WE	326.206
callen\060609\e10-071	4.60583	0.0738712	0.0478126	0.0130087	0.535682	0.311329	12.3296	0.48284	0.713878	0.493852	0.774204	13.3113	WE	WE	455.573
callen\060609\e10-072	25.3691	0.00960278	0.0615342	0.000983923	0.604277	0.152422	8.80482	0.268731	0.557703	0.27301	0.591513	9.63364	WE	WE	319.207
callen\060609\e10-073	9.72312	0.234913	0.0182828	0.00140981	0.502266	0.334028	10.9645	0.89108	1.22508	0.979834	1.70798	12.0554	WE	WE	1918.16
callen\060609\e10-074	18.6389	0.0106072	0.0243837	0.000530151	0.459781	0.116334	7.20292	0.109054	0.88931	0.111227	0.955517	7.81456	WE	WE	398.609
callen\060609\e10-075	4.03878	0.0543027	0.00845668	0.000851958	0.14673	0.114885	3.36951	0.160906	0.817151	0.163297	0.863708	3.69474	WE	WE	298.039
callen\060609\e10-076	25.1888	0.0219215	0.0241708	0.00215865	0.782608	0.520841	17.4671	0.455441	1.67178	0.466124	1.81686	18.8188	WE	WE	468.378
callen\060609\e10-077	8.68518	0.0322893	0.0208699	0.00312911	0.449823	0.226952	7.6878	0.259888	0.550399	0.264955	0.590549	8.42086	WE	WE	390.044
callen\060609\e10-078	10.7547	0.0321151	0.0180495	0.0036818	0.530254	0.331029	11.0717	0.492883	1.06525	0.505301	1.16422	11.9869	WE	WE	502.667
callen\060609\e10-079	1.70824	0.27147	0.00753692	0.0032707	0.19163	0.344312	6.60027	0.862528	0.918428	0.863592	0.928761	7.41849	WE	WE	24.9116
callen\060609\e10-080	10.3482	0.0250233	0.0301063	0.00191458	0.427563	0.248579	9.4632	0.78496	2.53467	0.798195	2.69647	10.1964	WE	WE	337.764
callen\060609\e10-083	9.67741	0.0331515	0.00946801	0.0021804	0.268564	0.224432	6.02404	0.173524	0.298026	0.17753	0.323507	6.56184	WE	WE	461.179
callen\060609\e10-086	4.39356	0.0599972	0.0179793	0.000978897	0.302863	0.134884	6.56954	0.195724	0.258736	0.213084	0.347794	7.08624	WE	WE	1716.81
callen\060609\e10-089	12.9937	0.0132451	0.0266239	0.00225501	0.521455	0.28054	10.2259	0.247	0.596448	0.254701	0.6646	11.07	WE	WE	620.272
callen\060609\e10-090	15.5547	0.0334219	0.0345258	0.00206862	0.753791	0.351902	17.0199	0.447099	0.852984	0.457501	0.926438	18.1956	WE	WE	464.625
callen\060609\e10-091	42.8163	0.00547365	0.0158297	0.000572261	1.08667	0.775916	25.4004	0.295299	4.43223	0.298999	4.64949	27.2849	WE	WE	251.549
callen\060609\e10-093	48.8131	0.00357603	0.0256475	0.000484661	1.56221	0.415614	33.2402	0.216649	2.36074	0.221487	2.55629	35.2477	WE	WE	446.159
callen\060609\e10-094	4.58651	0.178231	0.0148945	0.00242003	0.307545	0.179382	6.43015	0.53959	1.28583	0.58558	1.70865	7.11262	WE	WE	1652.4
callen\060609\e10-095	19.4447	0.121254	0.0249619	0.00368472	0.723487	0.402741	14.0733	0.408149	0.710802	0.425111	0.819048	15.3494	WE	WE	822.57
callen\060609\e10-096	6.11371	0.00593912	0.00900694	0.00125061	0.158699	0.166144	3.55291	0.134002	0.332609	0.137027	0.360447	3.89395	WE	WE	451.014
callen\060609\e10-097	23.35	0.0173982	0.0257338	0.00195395	0.657474	0.380921	14.282	0.253753	0.515287	0.258157	0.549061	15.3655	WE	WE	347.621
callen\060609\e10-099	5.68608	0.0299365	0.0110442	0.00085418	0.239611	0.149382	4.8405	0.365279	1.32456	0.371547	1.41047	5.27133	WE	WE	343.686
callen\060609\e10-101	10.1905	0.167188	0.0147001	0.00233265	0.599167	0.564053	14.6848	1.20206	3.70264	1.22038	3.91833	16.0322	WE	WE	305.462
callen\060609\e10-104	8.04903	0.270309	0.0386646	0.0116639	0.29839	0.118613	4.76381	0.512021	0.381054	0.52078	0.405701	5.50145	WE	WE	342.651
callen\060609\e10-106	8.44002	0.0234704	0.0529987	0.00524862	0.706387	0.279101	12.9373	0.103294	0.176753	0.109349	0.21525	14.0045	WE	WE	1150.77
callen\060609\e10-108	4.08671	0.0511925	0.00654337	0.00214162	0.162128	0.174181	4.00739	0.23415	0.46266	0.237502	0.488154	4.40358	WE	WE	287.143
callen\060609\e10-109	23.6213	0.0531471	0.0191244	0.00358397	0.697544	0.363688	14.0833	0.327849	0.753472	0.336678	0.828108	15.2204	WE	WE	536.821
callen\060609\e10-110	6.96379	0.100376	0.0224371	0.00240205	0.335634	0.186964	6.77822	0.702718	1.53174	0.724418	1.70512	7.42603	WE	WE	614.401
callen\060609\E10-111	17.2114	0.0419935	0.0556485	0.00502456	0.587672	0.214732	10.9929	0.205349	0.160724	0.20867	0.170604	11.898	WE	WE	324.132
callen\060609\E10-112	7.67524	0.0655638	0.0399114	0.00606685	0.281434	0.121448	5.86096	0.779294	1.04701	0.792278	1.11313	6.37538	WE	WE	333.823
callen\060609\E10-113	8.51432	0.0505088	0.0143961	0.00132297	0.399758	0.243258	9.84399	0.164366	0.459195	0.177102	0.594783	10.5532	WE	WE	1507.68
callen\060609\E10-115	8.74383	0.125644	0.0437869	0.000823321	0.70158	0.310939	14.5304	0.559922	0.95669	0.567863	1.00897	15.7131	WE	WE	284.493
callen\060609\E10-117	6.004	0.0674495	0.0180789	0.000938	0.302224	0.120695	5.52545	0.191719	0.450462	0.196732	0.493838	6.03483	WE	WE	521.496
callen\060609\E10-118	8.79366	0.392337	0.0334315	0.00905626	0.874919	0.700971	19.2377	4.3671	5.30996	4.41601	5.54628	21.2484	WE	WE	225.003
callen\060609\E10-119	28.5629	0.00235113	0.0140951	0.000501999	0.843574	0.0662306	9.36708	0.0625343	0.620055	0.0640423	0.675302	10.2938	WE	WE	481.386
callen\060609\E10-120	11.6435	0.0311016	0.0325301	0.00106329	0.586467	0.311276	12.8924	0.706366	1.79118	0.718192	1.90479	13.8549	WE	WE	335.416
callen\060609\E10-121	28.2462	0.00772007	0.0246054	0.00093155	0.633257	0.353317	12.5183	0.207498	0.748191	0.213134	0.822931	13.5381	WE	WE	541.458
callen\060609\E10-122	18.595	0.118492	0.0209383	0.00512147	0.553056	0.379188	11.5792	0.168622	0.340552	0.177557	0.407213	12.656	WE	WE	1043.07
callen\060609\E10-124	37.7986	0.00752203	0.0191661	0.00161925	0.996419	0.576786	21.1728	0.0936545	1.30751	0.0962686	1.44161	22.7743	WE	WE	556.152
callen\060609\E10-131	60.5894	0.0034129	0.0216476	0.000490944	1.56029	1.01862	36.9753	0.158955	1.61366	0.162757	1.7563	39.5797	WE	WE	477.411
callen\060609\E10-134	18.8526	0.0414455	0.0281022	0.0016633	0.639333	0.283049	12.6414	0.34755	1.09986	0.358116	1.22245	13.635	WE	WE	604.989
callen\060609\E10-135	7.8439	0.0264241	0.0326626	0.00199772	0.459492	0.174887	8.11689	0.279916	0.820477	0.286824	0.895215	8.81236	WE	WE	492.52
callen\060609\E10-136	5.54982	0.01583	0.00657534	0.0031525	0.199328	0.20925	4.74541	0.343474	1.89523	0.355749	2.14313	5.17954	WE	WE	709.371
callen\060609\E10-141	21.0528	0.337822	0.0302747	0.00484452	0.685689	0.524456	14.8726	3.00279	2.83404	3.07928	3.10014	16.4557	WE	WE	508.156
callen\060609\E10-142	41.4762	0.00807347	0.0162599	0.00135791	1.10567	0.955173	26.05	0.38894	4.92197	0.393966	5.16977	28.1365	WE	WE	259.351
callen\060609\E10-146	10.2452	0.0463046	0.0384965	0.001624	0.759484	0.311219	18.6415	0.275881	0.500336	0.289924	0.594243	19.7986	WE	WE	1003.03
callen\060609\E10-149	15.7586	0.0143953	0.00554062	0.000990173	0.242476	0.32211	6.18649	0.032866	0.725155	0.0336805	0.791478	6.772	WE	WE	494.582
callen\060609\E10-150	13.3247	0.0554334	0.0480435	0.00432936	0.687139	0.251205	14.814	0.364008	0.60874	0.372338	0.660341	15.8602	WE	WE	457.05
callen\060609\E10-152	7.15744	0.0128233	0.0112632	0.000841339	0.239808	0.135513	4.75835	0.135614	0.360014	0.141396	0.416295	5.1586	WE	WE	843.567
callen\060609\E10-153	4.11082	0.0206671	0.0118655	0.000730718	0.260686	0.155875	4.72886	0.0794085	0.150349	0.0842565	0.18455	5.17868	WE	WE	1197.16
callen\060609\E10-154	5.23134	0.0748732	0.0069353	0.00163054	0.163344	0.157218	3.79071	0.326061	1.31149	0.337543	1.48053	4.19471	WE	WE	699.177
callen\060609\E10-157	15.7042	0.0400101	0.0572094	0.00135442	0.7053	0.261581	15.3751	0.482449	0.524464	0.490387	0.55721	16.4405	WE	WE	329.7
callen\060609\E10-160	9.9764	0.0508144	0.0518158	0.00906275	0.850294	0.352981	16.7066	0.208909	0.331064	0.224852	0.427168	18.0216	WE	WE	1485.68
callen\060609\E10-161	13.7739	0.103782	0.0373892	0.0010782	0.771029	0.398664	15.7745	0.534033	1.09118	0.571323	1.37832	17.0864	WE	WE	1363.58
callen\060609\E10-163	9.28417	0.100938	0.0270418	0.000858258	0.332402	0.114047	6.44823	0.638947	1.87226	0.649901	1.9936	7.02352	WE	WE	343.388
callen\060609\E10-169	8.95363	0.0274798	0.00843706	0.00217235	0.26995	0.213241	5.7896	0.0583367	0.531729	0.0598677	0.58311	6.31088	WE	WE	523.37
callen\060609\E10-174	6.2459	0.0330519	0.00810628	0.000455084	0.260312	0.195277	5.64633	0.270664	1.43768	0.27964	1.61226	6.14353	WE	WE	659.088
callen\060609\E10-175	7.79984	0.050488	0.0126283	0.00598356	0.257026	0.128978	5.43325	0.206965	0.81131	0.210495	0.863646	5.88835	WE	WE	341.651
callen\060609\E10-176	10.8064	0.0117589	0.0219252	0.00135116	0.362201	0.0868315	6.08964	0.265526	2.07239	0.269754	2.19801	6.57371	WE	WE	319.15
callen\060609\E10-177	6.85582	0.144562	0.0855471	0.0176526	0.868902	0.311886	16.8185	0.888411	1.08694	0.903153	1.15533	18.2471	WE	WE	332.49
callen\060609\E10-178	11.1455	0.119433	0.044574	0.00793801	0.416776	0.158218	7.00392	0.83206	1.37303	0.857349	1.52603	7.75086	WE	WE	604.863
callen\060609\E10-179	7.0181	0.0305618	0.0205722	0.00161355	0.375862	0.212724	6.93469	0.0899985	0.200679	0.0973567	0.263622	7.57603	WE	WE	1587.64
callen\060609\E10-180	11.2845	0.0341887	0.0159638	0.000848023	0.492713	0.281614	9.80936	0.462046	1.52624	0.470727	1.63382	10.6347	WE	WE	376.011
callen\060609\E10-184	30.6562	0.156398	0.0205049	0.00297598	0.772353	0.642322	19.3521	0.1557	0.293989	0.167276	0.376891	20.9467	WE	WE	1448.79
callen\060609\E10-185	8.85431	0.107168	0.0192523	0.0031868	0.385735	0.182167	7.00709	0.209309	0.428246	0.220449	0.512463	7.7046	WE	WE	1047.57
callen\060609\E10-186	13.8617	0.0530835	0.0247204	0.000980307	0.668237	0.351953	14.0211	1.04334	2.37674	1.08435	2.71881	15.1201	WE	WE	778.84
callen\060609\E10-190	4.22282	0.0630435	0.0151945	0.00445326	0.160794	0.0598827	2.69141	0.122047	0.235452	0.125796	0.261961	2.99478	WE	WE	611.151
callen\060609\E10-191	5.85928	0.073948	0.021816	0.00296189	0.255983	0.126304	4.84162	1.37179	1.93442	1.3951	2.05883	5.32263	WE	WE	340.524
callen\060609\E10-192	4.78893	0.0277366	0.00637933	0.000887291	0.140396	0.0808116	2.27783	0.204271	1.40867	0.20769	1.49799	2.53404	WE	WE	335.323
callen\060609\E10-195	7.21277	0.0331207	0.040058	0.00319128	0.685378	0.269848	12.2919	0.277222	0.52689	0.291579	0.627579	13.3235	WE	WE	1020.03
callen\060609\E10-196	8.60198	0.0387971	0.0121064	0.0013423	0.315086	0.26282	6.94409	0.214655	0.812897	0.229783	1.02899	7.57424	WE	WE	1375.84
callen\060609\E10-197	38.1881	0.00673837	0.0312193	0.000603326	1.12393	0.625609	24.0742	0.227342	0.859993	0.231106	0.914001	25.8623	WE	WE	331.796
callen\060609\E10-199	2.6738	0.0797393	0.00896251	0.000663937	0.380709	0.214788	7.59948	0.291111	0.951474	0.303703	1.10241	8.28435	WE	WE	855.451
wang yan\061213\e12-002	4.09351	0.0820814	0.00596933	0.00284705	0.137643	0.155934	3.42978	0.598713	0.965093	0.610182	1.03436	3.81426	WE	WE	383.323
wang yan\061213\e12-003	13.0502	0.154499	0.0613956	0.0109038	0.949407	0.410843	18.2037	0.988984	0.555191	1.03608	0.652418	19.7908	WE	WE	939.832
wang yan\061213\e12-004	9.33573	0.0702452	0.0278424	0.00483517	0.528846	0.271249	10.1128	0.136681	0.199533	0.145968	0.250489	11.0158	WE	WE	1327.94
wang yan\061213\e12-007	19.0692	0.0461097	0.0923584	0.00593032	1.17313	0.479901	21.4126	1.0397	1.78189	1.05607	1.88879	23.2101	WE	WE	315.577
wang yan\061213\e12-009	6.99376	0.124609	0.0809231	0.014736	1.09159	0.435527	19.4368	1.27292	1.85931	1.2941	1.97657	21.1842	WE	WE	333.317
wang yan\061213\e12-012	45.219	0.0070378	0.0295826	0.00135118	1.35901	0.792565	28.8932	0.152916	1.08234	0.156534	1.17705	31.0827	WE	WE	472.434
wang yan\061213\e12-014	7.81499	0.121933	0.0211581	0.0012015	0.60906	0.389563	13.1097	0.35111	0.765961	0.368944	0.909394	14.2526	WE	WE	1000.89
wang yan\061213\e12-015	57.6604	0.00344564	0.0351692	0.00117961	1.89801	1.02473	41.8479	0.133229	0.964309	0.136996	1.06446	44.8104	WE	WE	563.309
wang yan\061213\e12-016	40.1638	0.00392886	0.0265348	0.00101604	1.30033	0.676055	27.2057	0.105496	0.683079	0.10849	0.75427	29.2135	WE	WE	565.323
wang yan\061213\e12-018	26.812	0.00550704	0.0349032	0.000967001	0.895106	0.360325	16.8423	0.129899	0.755402	0.132887	0.819758	18.1391	WE	WE	459.453
wang yan\061213\e12-019	8.30186	0.252722	0.0414492	0.00996151	0.690922	0.460156	13.9218	0.718935	1.28121	0.740503	1.42217	15.377	WE	WE	597.14
wang yan\061213\e12-026	16.0697	0.0980363	0.057349	0.00385387	1.32626	0.506717	26.0882	1.5233	1.82334	1.55802	1.97733	28.0804	WE	WE	455.298
wang yan\061213\e12-033	13.287	0.0843955	0.0539749	0.0136719	0.962574	0.52325	19.5919	0.380011	0.770833	0.408951	0.994082	21.2298	WE	WE	1482.72
wang yan\061213\e12-034	43.9398	0.00496433	0.0391168	0.00106214	1.39402	0.74113	30.8555	0.207461	1.17302	0.213203	1.29233	33.0358	WE	WE	551.479
wang yan\061213\e12-036	42.7773	0.00848802	0.0450929	0.00148862	1.3575	0.808935	28.1554	0.386149	1.25191	0.395389	1.36264	30.3769	WE	WE	477.713
wang yan\061213\E12-043	28.8608	0.0110662	0.0299986	0.00180336	1.06783	0.730581	24.1581	0.347216	1.14346	0.35475	1.23565	25.9994	WE	WE	433.7
wang yan\061213\E12-044	11.5846	0.162505	0.0376719	0.0081679	0.623858	0.378943	12.4845	1.19848	1.92255	1.23144	2.1169	13.6956	WE	WE	548.08
wang yan\061213\E12-049	20.8342	0.230764	0.051733	0.0108388	1.01885	0.538266	20.6307	0.542478	0.632477	0.586926	0.83134	22.4812	WE	WE	1590.96
wang yan\061213\E12-050	15.2436	0.490194	0.0516778	0.0113652	0.708832	0.339317	12.5271	1.39386	1.09437	1.43332	1.20817	14.1285	WE	WE	564.023
wang yan\061213\e12-053	7.179	0.0231503	0.0137725	0.00107419	0.286088	0.136589	5.45324	0.119195	0.348821	0.123001	0.389616	5.91391	WE	WE	634.855
wang yan\061213\e12-055	5.90713	0.0769762	0.0220489	0.00423973	0.553628	0.276843	11.1948	0.343274	0.727412	0.353015	0.803219	12.1286	WE	WE	565.288
wang yan\061213\e12-056	32.8817	0.00627954	0.0209019	0.00102553	1.07846	0.57563	22.9232	0.121663	0.9521	0.124474	1.03357	24.6055	WE	WE	461.589
wang yan\061213\e12-058	2.82448	0.0295305	0.020604	0.0031525	0.0733143	0.102853	1.94894	0.292273	3.21522	0.297607	3.43587	2.1784	WE	WE	365.33
wang yan\061213\e12-059	4.54874	0.048716	0.00579605	0.00131331	0.152162	0.133612	3.57165	0.179828	0.671992	0.194338	0.879656	3.91325	WE	WE	1567.69
wang yan\061213\e12-065	21.4959	0.0452184	0.0633153	0.00513659	1.44369	0.728466	27.9887	1.08357	2.26523	1.10801	2.45464	30.2745	WE	WE	450.575
wang yan\061213\e12-066	22.9006	0.0810581	0.0291184	0.00166815	0.836575	0.451263	16.8542	1.05394	2.64888	1.11138	3.18295	18.2539	WE	WE	1072.03
wang yan\061213\e12-069	35.7856	0.00742419	0.0363335	0.0034487	1.18829	0.464697	22.7798	0.212231	1.03468	0.220712	1.1861	24.48	WE	WE	791.565
wang yan\061213\e12-071	6.09811	0.0695044	0.00619115	0.00102714	0.200854	0.215262	5.06224	0.2068	0.526983	0.213089	0.585742	5.55508	WE	WE	605.218
wang yan\061213\e12-072	24.0443	0.0100083	0.0194332	0.0031525	0.701024	0.416827	14.8363	0.247169	1.1281	0.251381	1.20083	15.9868	WE	WE	341.417
wang yan\061213\e12-074	48.5266	0.00333445	0.0228136	0.000950837	1.41101	0.921376	32.7696	0.164073	1.92309	0.167965	2.09177	35.1291	WE	WE	473.624
wang yan\061213\e12-077	5.98605	0.165115	0.0641423	0.0136136	0.693517	0.284899	12.7049	1.75466	2.05161	1.78413	2.18209	13.9262	WE	WE	336.407
wang yan\061213\e12-081	13.8042	0.112624	0.0387842	0.00775378	1.24276	0.813694	27.5894	1.351	2.57555	1.37015	2.71626	29.805	WE	WE	284.387
wang yan\061213\e12-083	23.7928	0.00820279	0.00372862	0.0031525	0.379603	0.66618	9.59086	0.0999487	1.76374	0.102394	1.92306	10.6517	WE	WE	488.278
wang yan\061213\e12-084	8.7074	0.10982	0.0213559	0.00158368	0.495988	0.273867	9.69018	0.482875	1.21701	0.507309	1.44402	10.5928	WE	WE	997.218
wang yan\061213\e12-085	8.49424	0.278577	0.0386857	0.0102593	0.373743	0.131001	6.12264	0.317887	0.268258	0.364287	0.440182	6.95491	WE	WE	2752.41
wang yan\061213\e12-086	7.13305	0.167149	0.0364449	0.00483307	0.502537	0.185652	8.37656	0.48516	0.547433	0.492492	0.579094	9.27317	WE	WE	303.04
wang yan\061213\e12-087	1.27552	0.0295043	0.00945269	0.00142194	0.101386	0.0705295	2.17199	0.36729	1.67927	0.372924	1.77768	2.38428	WE	WE	307.52
wang yan\061213\e12-089	13.7513	0.0443267	0.0455648	0.00214547	0.920863	0.361061	16.9441	0.588339	1.72178	0.605315	1.90415	18.318	WE	WE	574.671
wang yan\061213\e12-092	9.79877	0.00518976	0.00856175	0.0031525	0.248155	0.167109	5.22055	0.128099	0.462251	0.131141	0.50283	5.65272	WE	WE	474.014
wang yan\061213\e12-097	33.9788	0.00707408	0.0385529	0.00234703	1.16101	0.675381	24.4208	0.261141	1.20612	0.267192	1.30959	26.3051	WE	WE	462.779
wang yan\061213\e12-101	4.87667	0.169619	0.0295297	0.00874152	0.598463	0.447937	12.7699	0.628954	0.56816	0.652361	0.645553	14.0242	WE	WE	738.171
wang yan\061213\e12-102	4.64792	0.130473	0.0199377	0.0031525	0.372814	0.186736	7.17657	0.917515	1.27521	0.999427	1.71745	7.88968	WE	WE	1727.54
wang yan\061213\e12-109	6.94851	0.0754591	0.0193078	0.00213584	0.500861	0.410952	11.1437	0.815055	1.73117	0.833508	1.87645	12.1524	WE	WE	452.273
wang yan\061213\e12-111	8.79004	0.0398442	0.0216976	0.00210414	0.463327	0.246182	9.16808	0.440122	1.1415	0.450956	1.24523	9.94123	WE	WE	491.273
wang yan\061213\e12-112	44.2715	0.0102215	0.0591351	0.00158286	1.71504	0.562925	32.5125	0.283494	0.59407	0.289944	0.644156	34.8614	WE	WE	454.483
wang yan\061213\e12-113	44.645	0.0068052	0.0369838	0.0031525	1.31105	0.78555	27.5592	0.199306	1.1859	0.20476	1.30521	29.7027	WE	WE	545.357
wang yan\061213\e12-118	15.9221	0.333085	0.0367516	0.00734482	1.00862	0.946384	24.2865	3.48073	6.35336	3.53032	6.70198	26.6187	WE	WE	285.79
wang yan\061213\e12-119	7.52072	0.0425557	0.0307226	0.0100999	0.414275	0.236932	7.9254	0.720907	5.89655	0.732006	6.24327	8.65998	WE	WE	308.648
wang yan\061213\e12-120	57.7369	0.0037203	0.0360251	0.00099783	1.83634	1.02354	39.9834	0.0973361	0.627108	0.100035	0.691009	42.884	WE	WE	552.521
wang yan\061213\e12-122	3.15984	0.0668437	0.0131676	0.00125639	0.160976	0.0793659	2.90954	0.196754	0.351997	0.215148	0.480766	3.23115	WE	WE	1805.4
wang yan\061213\e12-125	5.42945	0.0347729	0.0199899	0.00262332	0.327128	0.177522	6.27388	0.271672	0.516245	0.282313	0.590286	6.83591	WE	WE	776.202
wang yan\061213\e12-126	7.48661	0.0942622	0.0309962	0.00207452	0.655895	0.344606	12.8949	0.699685	1.20383	0.71058	1.27535	14.0227	WE	WE	312.158
wang yan\061213\e12-131	2.56736	0.293261	0.0252575	0.00939296	0.290986	0.157112	5.57966	3.05245	2.38384	3.10345	2.53478	6.35567	WE	WE	334.789
wang yan\061213\e12-132	5.88852	0.163249	0.0176193	0.00188218	0.290106	0.183509	5.81122	0.90647	1.53235	1.02955	2.4226	6.46759	WE	WE	2572.01
wang yan\061213\e12-134	6.45981	0.0707946	0.023047	0.00746267	0.353212	0.248582	7.33784	0.125898	0.119501	0.138493	0.166856	8.04094	WE	WE	1926.32
wang yan\061213\e12-136	7.23519	0.309175	0.0469215	0.0127675	0.659876	0.347182	12.1767	0.878249	0.808725	0.971396	1.15243	13.5527	WE	WE	2036.44
wang yan\061213\e12-137	10.2656	0.0506307	0.0355979	0.00153653	0.653575	0.323023	12.3299	1.8615	4.76554	1.89281	5.06904	13.3942	WE	WE	336.91
wang yan\061213\e12-138	7.6426	0.132635	0.0194391	0.0030594	0.372411	0.186838	7.05698	0.481325	0.534199	0.527991	0.738162	7.77136	WE	WE	1869.45
wang yan\061213\e12-139	9.5385	0.135588	0.039091	0.0103242	0.405443	0.160254	6.78247	0.0968529	0.0634283	0.106854	0.0895314	7.53317	WE	WE	1985.32
wang yan\061213\e12-140	9.43363	0.0371803	0.0741392	0.00443919	0.888017	0.384034	15.9473	1.57382	3.64225	1.60058	3.8765	17.3351	WE	WE	340.539
wang yan\061213\e12-141	17.5943	0.255226	0.058335	0.00883199	0.882069	0.480343	17.4662	0.743155	0.795362	0.849555	1.29176	19.151	WE	WE	2703.2
wang yan\061213\e12-142	7.34964	0.0862718	0.015649	0.00225491	0.383077	0.243936	7.95634	0.519973	1.0096	0.536108	1.12442	8.68753	WE	WE	617.355
wang yan\061213\e12-144	4.11211	0.0285566	0.00635559	0.00253998	0.156518	0.134765	3.39673	0.0755009	0.279946	0.0873927	0.479743	3.72547	WE	WE	2954.91
wang yan\061213\e12-146	8.30669	0.0886098	0.0372522	0.00656119	0.61009	0.314679	12.051	0.456295	0.44783	0.469217	0.494409	13.1081	WE	WE	564.161
wang yan\061213\e12-147	19.825	0.0507656	0.0178587	0.00594055	0.571769	0.570063	13.0709	0.422405	1.73524	0.433067	1.89676	14.2873	WE	WE	503.61
wang yan\061213\e12-148	9.72659	0.167268	0.0228668	0.0026822	0.571431	0.333232	11.0012	0.790523	1.00575	0.831756	1.19939	12.0987	WE	WE	1027.16
wang yan\061213\e12-149	8.54136	0.0361724	0.0428614	0.00243906	0.815941	0.313423	14.5278	0.210935	0.398912	0.221969	0.47595	15.7386	WE	WE	1030.07
wang yan\061213\e12-151	39.3466	0.0624009	0.0563508	0.00401138	1.43518	0.611253	27.7786	0.684552	1.08603	0.771634	1.66527	29.9478	WE	WE	2419.08
wang yan\061213\e12-152	14.5955	0.0425566	0.0439876	0.00373189	0.71532	0.308183	13.1368	0.73451	0.890377	0.76949	1.04631	14.2505	WE	WE	939.883
wang yan\061213\e12-153-1	46.5889	0.00387033	0.0259943	0.0031525	1.52274	0.748426	31.5404	0.150993	1.53859	0.15446	1.66942	33.8446	WE	WE	458.541
wang yan\061213\e12-153-2	45.8435	0.0038927	0.0253717	0.0031525	1.49688	0.73845	30.9716	0.148342	1.5313	0.151758	1.66187	33.2393	WE	WE	459.881
wang yan\061213\e12-155	44.3855	0.00821751	0.0518839	0.0168403	1.35216	0.976026	27.6502	0.512297	5.31873	0.522425	5.71177	30.0554	WE	WE	395.472
wang yan\061213\e12-158	7.24101	0.0940368	0.0126479	0.00100963	0.309815	0.201191	6.34661	0.278176	0.459169	0.305199	0.634885	6.96531	WE	WE	1872.9
wang yan\061213\e12-160	5.16221	0.0688181	0.0487923	0.010235	0.350222	0.191607	6.48141	2.55634	5.05859	2.59837	5.37423	7.15108	WE	WE	329.465
wang yan\061213\e12-162	10.769	0.024397	0.0232538	0.00206182	0.732896	0.488228	14.5337	0.304889	0.878043	0.318098	1.01756	15.8046	WE	WE	856.816
wang yan\061213\e12-166	4.73759	0.119219	0.0325596	0.00397289	0.487346	0.268307	9.05491	0.219515	0.531243	0.238932	0.713526	9.96631	WE	WE	1712.33
wang yan\061213\e12-169	16.252	0.0269102	0.00992053	0.00145377	0.423167	0.329139	10.0685	0.206718	2.35426	0.231025	3.49031	10.8591	WE	WE	2245.9
wang yan\061213\e12-171	19.0849	0.0057376	0.0148517	0.000942231	0.529789	0.325703	10.8739	0.14714	0.546286	0.150989	0.598911	11.7509	WE	WE	521.724
wang yan\061213\e12-172	1.91104	0.131001	0.00922725	0.00513092	0.19594	0.246079	5.03489	0.474224	0.667286	0.49315	0.764818	5.62227	WE	WE	790.592
wang yan\061213\e12-175	38.3715	0.00370873	0.0221803	0.0031525	1.14478	0.675089	25.3285	0.11181	0.624591	0.114355	0.677266	27.1774	WE	WE	454.624
wang yan\061213\e12-177	7.29499	0.0165908	0.0110772	0.00129675	0.291185	0.165662	5.71702	0.0676413	0.215215	0.0717881	0.264392	6.20283	WE	WE	1202.01
wang yan\061213\e12-178	14.9295	0.268021	0.0866678	0.00704619	1.72214	0.8058	35.4966	2.11577	2.56257	2.22076	3.03092	38.3862	WE	WE	978.383
wang yan\061213\e12-181	11.289	0.0612994	0.031237	0.00174735	0.656237	0.24271	10.9388	0.859519	7.5885	0.883529	8.36736	11.9321	WE	WE	556.605
wang yan\061213\e12-182	2.47147	0.0924055	0.020604	0.00150293	0.0864065	0.125003	2.23507	0.424946	0.860673	0.445887	1.01685	2.561	WE	WE	971.798
wang yan\061213\e12-183	30.2081	0.0141793	0.0616084	0.00270145	1.36695	0.650812	25.8898	0.452847	1.06409	0.463831	1.15943	27.986	WE	WE	484.189
wang yan\061213\e12-184	10.5687	0.109144	0.0306071	0.00498929	0.934846	0.516749	19.2141	0.22301	1.12691	0.229143	1.24083	20.8104	WE	WE	548.095
wang yan\061213\e12-185	5.91533	0.100702	0.0171769	0.00213933	0.343419	0.224734	7.09894	0.286706	0.790301	0.294547	0.869769	7.78711	WE	WE	545.108
wang yan\061213\e12-189	7.0484	0.0815043	0.010552	0.00242671	0.30845	0.313038	7.44122	0.401624	3.59531	0.444287	5.12619	8.15719	WE	WE	2039.46
wang yan\061213\e12-190	7.7837	0.139286	0.0599236	0.00137555	0.906944	0.347466	15.6648	0.915251	1.16408	0.942555	1.29145	17.1198	WE	WE	593.852
wang yan\061213\e12-191	7.38977	0.279863	0.0227834	0.00465076	0.343659	0.19754	6.47341	0.305795	0.444486	0.321144	0.526695	7.32191	WE	WE	989.354
wang yan\061213\e12-192	4.98673	0.0526562	0.00714883	0.00235399	0.172454	0.223409	4.38677	0.37674	0.631521	0.388279	0.702427	4.84479	WE	WE	609.463
wang yan\061213\e12-193	10.2844	0.0507062	0.0211792	0.00208109	0.674043	0.440837	14.0881	0.781972	2.00382	0.799422	2.16971	15.2769	WE	WE	445.878
wang yan\061213\e12-194	4.2244	0.0425049	0.0104281	0.00283624	0.196931	0.114037	3.80515	0.082607	0.258638	0.0848615	0.284592	4.17189	WE	WE	543.962
wang yan\061213\e12-196	9.05173	0.281238	0.0292158	0.00718542	0.429312	0.243844	7.95702	0.467167	0.882697	0.535133	1.44586	8.94781	WE	WE	2744.01
wang yan\061213\e12-197	12.7866	0.0272063	0.0739305	0.00614711	0.931853	0.373372	15.972	1.0641	1.8006	1.0804	1.90601	17.3845	WE	WE	307.153
wang yan\061213\e12-199	13.843	0.031375	0.0376146	0.00275995	0.582676	0.280305	10.6443	1.03151	2.29422	1.04734	2.42871	11.579	WE	WE	307.603
ziyi zhu\180430\Elbe-001	8.1	0.231143	0.020604	0.00405921	0.324308	0.221143	6.60292	0.149138	0.305882	0.156721	0.363224	7.40418	WE	WE	1001.9
ziyi zhu\180430\Elbe-002	11.6452	0.183786	0.020604	0.00295395	0.502769	0.299429	10.2025	0.503879	0.747479	0.551911	1.02724	11.212	WE	WE	1839.4
ziyi zhu\180430\Elbe-003	7.14194	0.0536429	0.020604	0.000230263	0.238769	0.202857	5.45557	0.18306	0.690756	0.194297	0.84881	5.97167	WE	WE	1203.5
ziyi zhu\180430\Elbe-004	9.4	0.031	0.020604	0.00613158	0.248615	0.128686	4.58943	0.0253017	0.0315126	0.0275078	0.0421476	5.02446	WE	WE	1688.8
ziyi zhu\180430\Elbe-005	9.22581	0.201429	0.020604	0.00710526	0.535385	0.401714	11.1474	0.165086	0.420168	0.175804	0.522292	12.3136	WE	WE	1270.7
ziyi zhu\180430\Elbe-006	15.8387	0.0126429	0.020604	0.00173684	0.489231	0.298286	9.5838	0.469828	1.31092	0.477485	1.39207	10.4063	WE	WE	326.6
ziyi zhu\180430\Elbe-007	38.1613	0.0112857	0.020604	0.00111842	1.37846	0.76	27.3341	0.51681	2.11765	0.524927	2.24441	29.5056	WE	WE	314.8
ziyi zhu\180430\Elbe-009	4.37097	0.0143571	0.020604	0.00361842	0.230154	0.0896571	4.0045	0.0706897	0.25084	0.0747397	0.304163	4.36289	WE	WE	1125.5
ziyi zhu\180430\Elbe-010	18.6774	0.150714	0.020604	0.00736842	0.580308	0.265486	10.4612	0.377586	0.190336	0.389296	0.21197	11.4857	WE	WE	617
ziyi zhu\180430\Elbe-012	6.70323	0.154643	0.020604	0.00169737	0.244923	0.178514	5.19685	0.14875	0.72563	0.156822	0.871278	5.79723	WE	WE	1067.6
ziyi zhu\180430\Elbe-014	41.6452	0.00727143	0.020604	0.00113158	1.36062	0.743429	27.1879	0.292672	0.845798	0.299431	0.918118	29.3209	WE	WE	461.2
ziyi zhu\180430\Elbe-015	61.9677	0.00965	0.020604	0.000677632	1.91385	1.16286	44.3195	0.363362	1.88655	0.371207	2.03794	47.4271	WE	WE	431.52
ziyi zhu\180430\Elbe-016	7.70645	0.235571	0.020604	0.00717763	0.432615	0.175143	7.61417	0.0967241	0.160924	0.101486	0.190093	8.48528	WE	WE	970.8
ziyi zhu\180430\Elbe-018	8.20323	0.191071	0.020604	0.005125	0.292308	0.165486	5.85489	0.12056	0.0560504	0.132596	0.0782037	6.52949	WE	WE	1922.3
ziyi zhu\180430\Elbe-019	13.4516	0.0771429	0.020604	0.00280921	0.418462	0.217143	8.09899	0.301724	0.44958	0.327446	0.597446	8.83515	WE	WE	1652.7
ziyi zhu\180430\Elbe-020	10.5323	0.0668571	0.020604	0.000684211	0.442462	0.191429	8.06524	0.663793	0.630252	0.675006	0.670553	8.78728	WE	WE	338.4
ziyi zhu\180430\Elbe-023	6.35484	0.1715	0.020604	0.00116447	0.262154	0.226857	6.07424	0.312069	0.584034	0.338612	0.775625	6.75652	WE	WE	1649.1
ziyi zhu\180430\Elbe-024	11.8065	0.196643	0.020604	0.01	0.557538	0.290857	10.7874	0.102586	0.134916	0.108009	0.161258	11.863	WE	WE	1040.6
ziyi zhu\180430\Elbe-025	7.90323	0.103929	0.020604	0.00128947	0.327385	0.240857	7.1766	0.275862	0.755042	0.296358	0.967792	7.87067	WE	WE	1447.8
ziyi zhu\180430\Elbe-026	6.47097	0.0310714	0.020604	0.00407237	0.225354	0.122057	4.25197	0.0468966	0.0888235	0.0496711	0.108362	4.65513	WE	WE	1161.2
ziyi zhu\180430\Elbe-027	11.5161	0.344286	0.020604	0.0122368	0.683692	0.373143	13.847	0.172414	0.291176	0.174823	0.30688	15.281	WE	WE	280.3
ziyi zhu\180430\Elbe-028	3.27097	0.0262857	0.020604	0.00144079	0.157538	0.275429	4.72553	0.356897	1.11345	0.391624	1.54038	5.20683	WE	WE	1875.9
ziyi zhu\180430\Elbe-030	5.86129	0.0712857	0.020604	0.00263816	0.859077	0.301143	14.9719	0.489655	1.01681	0.514266	1.20514	16.2266	WE	WE	990.7
ziyi zhu\180430\Elbe-031	6.47742	0.284143	0.020604	0.00161842	0.223631	0.122686	4.51744	0.319397	0.520168	0.365391	0.847393	5.17012	WE	WE	2717.86
ziyi zhu\180430\Elbe-032	17.9355	0.0261429	0.020604	0.00107895	0.716308	0.321714	13.1721	0.461207	0.701261	0.468557	0.743796	14.258	WE	WE	319.4
ziyi zhu\180430\Elbe-033	7.11613	0.0565714	0.020604	0.00147368	0.392	0.236	8.06524	0.160474	0.553361	0.175503	0.756219	8.77189	WE	WE	1808.5
ziyi zhu\180430\Elbe-035	10.4	0.0375	0.020604	0.00568421	0.590769	0.307429	11.5861	0.125862	0.287395	0.133157	0.349248	12.548	WE	WE	1138.3
ziyi zhu\180430\Elbe-036	11.3742	0.1435	0.020604	0.00307895	0.351385	0.270286	7.70529	0.209052	0.313866	0.225644	0.409074	8.49414	WE	WE	1543
ziyi zhu\180430\Elbe-037	13.4516	0.0949286	0.020604	0.00174342	0.408	0.292	8.8189	0.474138	1.47479	0.48279	1.57599	9.63617	WE	WE	365.303
ziyi zhu\180430\Elbe-040	8.47097	0.0707143	0.020604	0.00235526	0.506462	0.292571	10.3825	0.364655	0.836134	0.385889	1.01697	11.2752	WE	WE	1143.4
ziyi zhu\180430\Elbe-041	10.4871	0.168571	0.020604	0.00763158	0.651077	0.361143	12.5534	0.247414	0.415966	0.258657	0.485378	13.7625	WE	WE	897.8
ziyi zhu\180430\Elbe-044	6.87097	0.185	0.020604	0.00199342	0.262154	0.266114	6.13048	0.392672	0.785714	0.423797	1.02369	6.86635	WE	WE	1541
ziyi zhu\180430\Elbe-045	4.30968	0.0638571	0.020604	0.00123026	0.212308	0.103143	3.50394	0.0128017	0.0382353	0.0133776	0.0445498	3.90508	WE	WE	889
ziyi zhu\180430\Elbe-048	4.6129	0.0218571	0.020604	0.00265132	0.177231	0.232514	4.49944	0.102155	0.589916	0.104975	0.649768	4.9543	WE	WE	550.1
ziyi zhu\180430\Elbe-049	7.05161	0.150429	0.020604	0.00372368	0.318154	0.256	7.07537	0.362931	0.722689	0.393151	0.954105	7.82428	WE	WE	1615.8
ziyi zhu\180430\Elbe-051	11.0645	0.258571	0.020604	0.00789474	0.493538	0.321714	9.94376	0.232328	0.221849	0.249846	0.285395	11.0461	WE	WE	1468.6
ziyi zhu\180430\Elbe-052	23.2258	0.00889286	0.020604	0.000480263	0.689231	0.424571	14.6119	0.284483	1.73529	0.289038	1.841	15.7557	WE	WE	320.9
ziyi zhu\180430\Elbe-054	11.5613	0.312143	0.020604	0.00601316	0.799385	0.460571	16.108	0.528879	0.615966	0.557059	0.73724	17.7067	WE	WE	1048.7
ziyi zhu\180430\Elbe-055	30.1935	0.00441429	0.020604	0.000552632	0.795077	0.505714	16.8054	0.116509	0.668067	0.118652	0.714249	18.1318	WE	WE	368.2
ziyi zhu\180430\Elbe-058	9.59032	0.029	0.020604	0.000901316	0.252308	0.113486	4.85939	0.374569	0.652101	0.409479	0.889818	5.27569	WE	WE	1800.2
ziyi zhu\180430\Elbe-059	10.771	0.337857	0.020604	0.0169737	0.953846	0.283429	15.2981	0.183621	0.207983	0.19384	0.250858	16.9108	WE	WE	1094.2
ziyi zhu\180430\Elbe-061	6.70968	0.13	0.020604	0.00189474	0.683077	0.511429	14.8481	0.225431	0.665126	0.243582	0.870162	16.1951	WE	WE	1564.4
ziyi zhu\180430\Elbe-062	6.46452	0.0466429	0.020604	0.00355263	0.580308	0.291429	11.0911	0.149138	0.443697	0.162809	0.602356	12.0336	WE	WE	1771.9
ziyi zhu\180430\Elbe-063	7.14839	0.116	0.020604	0.00208553	0.398154	0.202857	7.69404	0.202759	0.556723	0.213476	0.66542	8.43374	WE	WE	1040.6
ziyi zhu\180430\Elbe-064	12.0645	0.299357	0.020604	0.00493421	0.704615	0.4584	14.6344	0.340948	0.407563	0.367542	0.528798	16.1223	WE	WE	1517.3
ziyi zhu\180430\Elbe-065	12.0645	0.1385	0.020604	0.00913158	0.655385	0.277714	11.6423	0.119095	0.186134	0.124887	0.219451	12.7436	WE	WE	959.4
ziyi zhu\180430\Elbe-067	10.4839	0.0330714	0.020604	0.0108553	0.908308	0.374857	16.108	0.132759	0.270588	0.140418	0.328539	17.4557	WE	WE	1133.2
ziyi zhu\180430\Elbe-068	6.8129	0.077	0.020604	0.00388816	0.600615	0.310286	11.5523	0.296983	0.582773	0.324235	0.791405	12.5647	WE	WE	1773.6
ziyi zhu\180430\Elbe-070	10.9645	0.143	0.020604	0.00861184	0.402462	0.200686	7.69179	0.0424569	0.0492017	0.0444967	0.0578974	8.46715	WE	WE	948
ziyi zhu\180430\Elbe-071	13.5484	0.0541429	0.020604	0.00328289	0.625846	0.393714	13.1946	0.436207	0.907563	0.447012	0.990523	14.2922	WE	WE	494.3
ziyi zhu\180430\Elbe-072	7.23226	0.18	0.020604	0.00292105	0.465846	0.369143	10.36	0.465517	0.697479	0.503716	0.917143	11.3985	WE	WE	1593.2
ziyi zhu\180430\Elbe-073	10.5032	0.0589286	0.020604	0.00182895	0.519385	0.279429	10.315	0.285776	0.898739	0.302379	1.09265	11.1951	WE	WE	1140.9
ziyi zhu\180430\Elbe-074	6.89355	0.222857	0.020604	0.0115066	0.564923	0.415429	11.901	0.384483	0.330252	0.39645	0.367922	13.1363	WE	WE	619.189
ziyi zhu\180430\Elbe-076	5.6129	0.108571	0.020604	0.00296053	0.182769	0.171429	3.90326	0.146379	0.366387	0.157075	0.467736	4.3896	WE	WE	1424.7
ziyi zhu\180430\Elbe-077	8.97742	0.101286	0.020604	0.000519737	0.351385	0.256	7.77278	0.37069	0.970588	0.392425	1.18205	8.50257	WE	WE	1151.1
ziyi zhu\180430\Elbe-078	17.2903	0.461857	0.020604	0.00458553	0.846769	0.477143	17.874	0.498707	0.705462	0.505459	0.742469	19.685	WE	WE	271.7
ziyi zhu\180430\Elbe-080	39.3548	0.00371429	0.020604	0.000309211	1.08985	0.718286	25.8268	0.135216	0.878992	0.138357	0.954587	27.6595	WE	WE	464
ziyi zhu\180430\Elbe-081	9.89677	0.113071	0.020604	0.00776316	0.426462	0.248571	8.52643	0.3875	0.601261	0.42647	0.841	9.34291	WE	WE	1935.9
ziyi zhu\180430\Elbe-082	7.72903	0.176286	0.020604	0.00282895	0.263569	0.213657	5.74016	0.106034	0.10042	0.113878	0.128577	6.4171	WE	WE	1441.6
ziyi zhu\180430\Elbe-083	5.87097	0.0329286	0.020604	0.00146711	0.326769	0.192229	6.71541	0.147543	0.391176	0.159331	0.510717	7.28941	WE	WE	1552.8
ziyi zhu\180430\Elbe-084	17.9355	0.0310714	0.020604	0.000322368	0.832615	0.42	15.8493	0.431897	1.03361	0.438868	1.09704	17.1539	WE	WE	323.5
ziyi zhu\180430\Elbe-089	29.2903	0.0117857	0.020604	0.00170395	1.04985	0.518286	20.2362	0.348707	0.87395	0.354926	0.932673	21.8384	WE	WE	357.1
ziyi zhu\180430\Elbe-090	7.80323	0.195714	0.020604	0.00430921	0.395077	0.284	8.48144	0.234483	0.271429	0.256855	0.373125	9.38114	WE	WE	1841
ziyi zhu\180430\Elbe-091	36.9677	0.00349286	0.020604	0.000473684	0.985231	0.710286	22.8346	0.0896552	0.87395	0.0921931	0.96481	24.5547	WE	WE	563.924
ziyi zhu\180430\Elbe-092	5.15484	0.0892143	0.020604	0.00432895	0.291077	0.232571	6.33296	0.22069	0.407983	0.241803	0.561333	6.97075	WE	WE	1845.8
ziyi zhu\180430\Elbe-093	5.12581	0.281429	0.020604	0.00360526	0.231385	0.16	4.67942	0.991379	1.02941	1.06537	1.32092	5.37644	WE	WE	1454.1
ziyi zhu\180430\Elbe-095	7.87097	0.279214	0.020604	0.00473684	0.364923	0.222857	7.13161	0.5875	0.296639	0.631671	0.381334	8.02394	WE	WE	1464.5
ziyi zhu\180430\Elbe-096	5.91935	0.180571	0.020604	0.00578947	0.309538	0.162514	5.973	0.0863362	0.0781092	0.0940838	0.105359	6.65202	WE	WE	1736.1
ziyi zhu\180430\Elbe-098	7.89032	0.0214286	0.020604	0.00570395	0.299077	0.146457	5.42857	0.102457	0.147269	0.106724	0.169748	5.92184	WE	WE	824.4
ziyi zhu\180430\Elbe-100	9.54839	0.114357	0.020604	0.00263158	0.704	0.313714	13.2283	0.439655	0.484874	0.459366	0.564667	14.3837	WE	WE	886
ziyi zhu\180430\Elbe-102	9.26129	0.0594286	0.020604	0.00140789	0.436308	0.2688	8.74016	0.165086	0.457143	0.175177	0.561272	9.52671	WE	WE	1198.6
ziyi zhu\180430\Elbe-103	8.17419	0.0547857	0.020604	0.00172368	0.388923	0.218286	7.72778	0.178017	0.494538	0.185853	0.574404	8.41211	WE	WE	870.235
ziyi zhu\180430\Elbe-104	6.39355	0.0444286	0.020604	0.00280921	0.563692	0.245143	10.0225	0.256034	0.571429	0.27927	0.77339	10.8992	WE	WE	1754.9
ziyi zhu\180430\Elbe-105	15.6774	0.172143	0.020604	0.00480263	0.704	0.423429	14.5219	0.628879	1.40126	0.643554	1.52227	15.8469	WE	WE	466
ziyi zhu\180430\Elbe-106	23.6129	0.00737143	0.020604	0.00136842	0.730462	0.445143	14.7919	0.181034	0.47395	0.18561	0.518115	15.9968	WE	WE	504.208
ziyi zhu\180430\Elbe-107	6.27419	0.0584286	0.020604	0.0015	0.541538	0.295429	10.9111	0.37931	0.882353	0.409218	1.14802	11.8286	WE	WE	1533.2
ziyi zhu\180430\Elbe-108	22.1613	0.0182143	0.020604	0.00109868	0.636923	0.526857	14.4769	0.377586	3.42437	0.41506	4.76846	15.6806	WE	WE	1911.62
ziyi zhu\180430\Elbe-109	8.24516	0.0507143	0.020604	0.00465789	0.476308	0.213714	8.60517	0.165517	0.330252	0.173616	0.389739	9.37117	WE	WE	965.1
ziyi zhu\180430\Elbe-112	5.85806	0.122857	0.020604	0.00236184	0.165538	0.121657	3.44207	0.29181	0.384454	0.331535	0.608598	3.87509	WE	WE	2578.4
ziyi zhu\180430\Elbe-114	6.34839	0.0663571	0.020604	0.00169079	0.300308	0.189543	5.83802	0.106724	0.295378	0.116331	0.398798	6.41652	WE	WE	1741.3
ziyi zhu\180430\Elbe-115	8.93548	0.1655	0.020604	0.00151316	0.404923	0.356	9.29134	1.03017	1.51261	1.12891	2.08236	10.2399	WE	WE	1849
ziyi zhu\180430\Elbe-116	37.0968	0.00971429	0.020604	0.00121053	1.17292	0.648	24.1282	0.214224	0.804202	0.220094	0.885211	25.9807	WE	WE	546.092
ziyi zhu\180430\Elbe-117	9.72903	0.235786	0.020604	0.0138816	0.803692	0.348571	14.387	0.337069	0.322689	0.369463	0.444626	15.8095	WE	WE	1853.8
ziyi zhu\180430\Elbe-122	12.2903	0.142143	0.020604	0.00723684	0.457231	0.317143	9.6063	0.215948	0.334454	0.231007	0.422331	10.5507	WE	WE	1361.8
ziyi zhu\180430\Elbe-123	10	0.104857	0.020604	0.00326316	0.593846	0.370286	12.0135	0.307759	0.486134	0.330384	0.621518	13.1064	WE	WE	1433.1
ziyi zhu\180430\Elbe-124	5.04194	0.0548571	0.020604	0.00646711	0.621538	0.389714	13.0709	0.471121	0.756303	0.519948	1.06891	14.164	WE	WE	1992.2
ziyi zhu\180430\Elbe-125	4.26129	0.0172143	0.020604	0.00213158	0.096	0.115429	2.32846	0.0461207	0.144118	0.0495061	0.184186	2.57984	WE	WE	1431
ziyi zhu\180430\Elbe-126	14.1935	0.259286	0.020604	0.0165789	0.859077	0.519429	16.8391	0.201724	0.22605	0.218802	0.299811	18.5141	WE	WE	1641.7
ziyi zhu\180430\Elbe-127	23.1613	0.0155	0.020604	0.00131579	1.00246	0.558286	19.8313	0.402155	1.13529	0.411561	1.23355	21.4294	WE	WE	467.074
ziyi zhu\180430\Elbe-129	7.42258	0.225786	0.020604	0.00426974	0.242462	0.142057	4.63442	0.377155	0.207983	0.406732	0.270225	5.2696	WE	WE	1525.2
ziyi zhu\180430\Elbe-130	10	0.244286	0.020604	0.00703947	0.586462	0.389143	12.0022	0.280172	0.491597	0.301573	0.634448	13.2498	WE	WE	1487
ziyi zhu\180430\Elbe-133	10.1935	0.178571	0.020604	0.00386184	0.286769	0.310857	6.95163	0.250991	0.688235	0.269945	0.885697	7.75229	WE	WE	1470.7
ziyi zhu\180430\Elbe-135	8.83871	0.183357	0.020604	0.000631579	0.328	0.350857	8.08774	0.384052	0.995798	0.410199	1.25068	8.97119	WE	WE	1330.6
ziyi zhu\180430\Elbe-136	8.74194	0.141429	0.020604	0.00888158	0.549538	0.394286	11.721	0.459052	0.510504	0.495774	0.666734	12.8358	WE	WE	1554.7
ziyi zhu\180430\Elbe-137	7.43548	0.0367857	0.020604	0.00351974	0.213538	0.160971	4.3982	0.240086	0.181092	0.254002	0.220067	4.83362	WE	WE	1138.3
ziyi zhu\180430\Elbe-138	6.35484	0.175	0.020604	0.00183553	0.274462	0.144114	5.25309	0.387069	0.293277	0.442362	0.475752	5.86911	WE	WE	2697.5
ziyi zhu\180430\Elbe-139	11.1613	0.0328571	0.020604	0.00973684	0.742154	0.330857	13.5433	0.12069	0.246218	0.127457	0.297374	14.6795	WE	WE	1102.1
ziyi zhu\180430\Elbe-141	49.6129	0.009	0.020604	0.00161184	1.83385	0.911429	36.8954	0.3625	2.06303	0.370753	2.23707	39.6719	WE	WE	454.772
ziyi zhu\180430\Elbe-146	18.2581	0.0490714	0.020604	0.000743421	0.889231	0.504	18.0765	0.405172	1.10504	0.427499	1.33045	19.5401	WE	WE	1083.6
ziyi zhu\180430\Elbe-148	19.6452	0.0135	0.020604	0.00148026	0.377231	0.552	9.6288	0.127586	2.11345	0.129728	2.24782	10.5936	WE	WE	336.3
ziyi zhu\180430\Elbe-150	58.4839	0.0149286	0.020604	0.00169737	2.20923	1.09143	46.0067	0.38319	0.689076	0.392934	0.753671	49.3446	WE	WE	507.312
ziyi zhu\180430\Elbe-151	5.3871	0.124286	0.020604	0.00427632	0.209231	0.290286	5.46682	0.362069	1.02101	0.396834	1.40641	6.1155	WE	WE	1852.2
ziyi zhu\180430\Elbe-152	7.15806	0.0812857	0.020604	0.00138158	0.313231	0.253143	7.01912	0.148578	0.422563	0.158333	0.526535	7.68877	WE	WE	1284.7
ziyi zhu\180430\Elbe-153	3.92581	0.0194286	0.020604	0.00280263	0.211692	0.0914857	3.88301	0.0840517	0.281513	0.088833	0.340903	4.22903	WE	WE	1117.7
ziyi zhu\180430\Elbe-155	5.70645	0.0466429	0.020604	0.000743421	0.302154	0.196571	6.50169	0.217241	0.628571	0.233859	0.811524	7.0684	WE	WE	1489.1
ziyi zhu\180430\Elbe-156	11.7419	0.0531429	0.020604	0.00743421	0.685538	0.338857	13.1721	0.224569	0.394958	0.236943	0.475521	14.2777	WE	WE	1083.6
ziyi zhu\180430\Elbe-157	3.35806	0.163571	0.020604	0.00221711	0.0982769	0.119086	2.42182	0.543103	0.80084	0.600495	1.1397	2.82558	WE	WE	2029.4
ziyi zhu\180430\Elbe-158	5.54516	0.0602143	0.020604	0.00136184	0.265231	0.212457	6.12036	0.250862	1.08824	0.265167	1.3184	6.68023	WE	WE	1120.3
ziyi zhu\180430\Elbe-160	8.92258	0.240071	0.020604	0.00489474	0.340308	0.218686	6.81665	0.141207	0.272269	0.148529	0.324369	7.64121	WE	WE	1021.3
ziyi zhu\180501\Elbe-161	10.5806	0.110357	0.020604	0.0128289	0.724923	0.394286	14.072	0.204741	0.22395	0.222236	0.297803	15.335	WE	WE	1656.4
ziyi zhu\180501\Elbe-162	6.78387	0.0485	0.020604	0.00325	0.414769	0.24	8.009	0.198707	0.456723	0.217298	0.623961	8.73612	WE	WE	1806.8
ziyi zhu\180501\Elbe-166	11.1613	0.0315714	0.020604	0.00153289	0.321846	0.297143	7.67154	0.122414	0.32395	0.126211	0.360782	8.34424	WE	WE	617.2
ziyi zhu\180501\Elbe-167	8.27097	0.1095	0.020604	0.00809211	0.453538	0.260571	8.96513	0.181466	0.201261	0.196374	0.264735	9.81744	WE	WE	1595.1
ziyi zhu\180501\Elbe-170	6.72581	0.153	0.020604	0.00128289	0.592	0.330286	11.7548	0.414655	1.59664	0.435068	1.88604	12.852	WE	WE	970.8
ziyi zhu\180501\Elbe-171	4.33226	0.0515714	0.020604	0.00161842	0.163815	0.125143	3.6333	0.0797414	0.192437	0.0858671	0.248714	3.99605	WE	WE	1495.2
ziyi zhu\180501\Elbe-172	9.80645	0.244071	0.020604	0.00973684	0.649846	0.373314	12.8796	0.332328	0.281513	0.361963	0.379014	14.1772	WE	WE	1725.7
ziyi zhu\180501\Elbe-174	7.78065	0.056	0.020604	0.000756579	0.311385	0.192	6.52418	0.256897	0.737815	0.271545	0.893866	7.10493	WE	WE	1120.3
ziyi zhu\180501\Elbe-175	19.8387	0.0263571	0.020604	0.00426316	0.931692	0.392	16.2767	0.2	0.367227	0.217966	0.495491	17.6516	WE	WE	1737.8
ziyi zhu\180501\Elbe-176	24.5161	0.00794286	0.020604	0.000796053	0.704	0.429143	14.4769	0.33319	1.35714	0.338879	1.44478	15.6394	WE	WE	342.019
ziyi zhu\180501\Elbe-177	21.1935	0.0121071	0.020604	0.000440789	0.678769	0.378857	13.8808	0.296552	0.911765	0.301428	0.968661	14.9715	WE	WE	329.5
ziyi zhu\180501\Elbe-178	9.96774	0.110286	0.020604	0.00444079	0.658462	0.403429	13.8358	1.40086	2.96218	1.42496	3.1548	15.033	WE	WE	344.632
ziyi zhu\180501\Elbe-179	9.77419	0.178857	0.020604	0.00502632	0.574769	0.341714	11.1586	0.271121	0.505042	0.283828	0.592047	12.2796	WE	WE	925.367
ziyi zhu\180501\Elbe-180	8.57742	0.262857	0.020604	0.0130921	0.611077	0.287429	11.1249	0.393103	0.609244	0.412919	0.72243	12.3199	WE	WE	993.5
callen\061129\p11-004	8.78508	0.146978	0.0348907	0.00553892	0.650192	0.343566	12.7103	0.30673	0.214436	0.325126	0.262296	13.8915	WE	WE	1176.66
callen\061129\p11-007	4.52127	0.028314	0.0166119	0.0031525	0.329056	0.178243	6.31648	0.117059	0.257129	0.128427	0.355491	6.87186	WE	WE	1872.34
callen\061129\p11-008	4.48802	0.0619433	0.0120831	0.0050083	0.186755	0.13187	3.80079	0.016455	0.0229316	0.0181546	0.0323712	4.19845	WE	WE	1985.72
callen\061129\p11-010	7.37396	0.268814	0.0397377	0.0018225	1.02266	0.475086	19.324	0.408007	1.14668	0.414803	1.21907	21.1322	WE	WE	333.712
callen\061129\p11-011	9.91619	0.153763	0.020045	0.00205759	0.523718	0.373652	10.8692	0.444112	0.763487	0.477284	0.979889	11.9424	WE	WE	1455.24
callen\061129\p11-012	9.8324	0.1839	0.0247642	0.00248917	0.487561	0.26231	9.48312	0.453871	0.53538	0.502684	0.766794	10.4441	WE	WE	2063.62
callen\061129\p11-018	1.94413	0.0430956	0.00875988	0.00354811	0.101836	0.0724868	2.08833	0.110438	0.599234	0.125539	0.950675	2.31806	WE	WE	2589.16
callen\061129\p11-019	9.08094	0.0509632	0.0190901	0.00186693	0.425151	0.224608	8.2517	0.231358	0.568113	0.244421	0.687024	8.97338	WE	WE	1109.63
callen\061129\p11-021	7.85959	0.197163	0.0184841	0.00399241	0.350812	0.238423	7.07796	0.350385	0.292823	0.354871	0.307449	7.88683	WE	WE	257.013
callen\061129\p11-022	10.118	0.0974218	0.0424418	0.00502277	0.621739	0.327535	11.8648	0.385616	1.33831	0.396118	1.47233	12.959	WE	WE	542.812
callen\061129\p11-024	4.80575	0.0209567	0.0109082	0.0031525	0.158309	0.110278	3.45894	0.135222	0.59997	0.148881	0.840455	3.76254	WE	WE	1944.06
callen\061129\p11-027	7.19131	0.0287992	0.0212783	0.00144181	0.205849	0.0793783	3.58638	0.376617	0.995871	0.414026	1.38715	3.92313	WE	WE	1913.17
callen\061129\p11-028	4.95816	0.283806	0.0187286	0.0048856	0.351562	0.229664	7.22473	0.225412	0.212353	0.228006	0.222027	8.11337	WE	WE	231.186
callen\061129\p11-029	3.21157	0.106876	0.0138599	0.00576069	0.159697	0.0976002	3.18917	0.253877	0.311173	0.257579	0.328606	3.57296	WE	WE	292.496
callen\061129\p11-030	6.48627	0.117183	0.0132185	0.00401423	0.22559	0.144216	4.24975	0.165774	0.140601	0.167858	0.147513	4.75397	WE	WE	252.407
callen\061129\p11-033	5.5689	0.102023	0.0471013	0.0171548	0.254844	0.0663111	3.70971	0.375342	0.366829	0.429057	0.595626	4.19715	WE	WE	2702.02
callen\061129\p11-035	6.49267	0.0820327	0.0404484	0.00697898	0.530631	0.257929	9.76723	0.336434	0.391253	0.365363	0.521211	10.6853	WE	WE	1666.44
callen\061129\p11-036	9.53452	0.0362877	0.0826154	0.0132472	0.953815	0.363172	15.8197	0.250649	0.299577	0.275054	0.414537	17.2689	WE	WE	1877.09
callen\061129\p11-037	7.51745	0.14832	0.0634746	0.010576	0.588427	0.188537	9.73504	0.473055	0.59971	0.511476	0.786403	10.7344	WE	WE	1577.55
callen\061129\p11-040	6.61758	0.164286	0.0192237	0.00446276	0.258805	0.141303	4.74079	0.285132	0.209879	0.316219	0.302118	5.32887	WE	WE	2090.57
callen\061129\p11-041	4.94774	0.06502	0.020604	0.00195376	0.147566	0.282183	4.14512	0.507974	1.69935	0.532509	2.00134	4.66245	WE	WE	952.917
callen\061129\p11-042	13.6782	0.18116	0.0280868	0.0067964	0.691215	0.492398	14.6871	0.602655	1.2012	0.651787	1.57674	16.0867	WE	WE	1583.28
callen\061129\p11-045	8.77104	0.0197014	0.0614736	0.0044836	1.06177	0.422442	18.9884	0.439061	0.810886	0.448688	0.87691	20.5583	WE	WE	438.182
callen\061129\p11-046	4.79381	0.0965489	0.0450681	0.0052567	0.639494	0.268752	11.8203	0.713726	0.899878	0.731893	0.984311	12.8754	WE	WE	507.783
callen\061129\p11-047	5.93585	0.15996	0.0136775	0.00582846	0.328106	0.395333	8.21208	1.14306	1.84617	1.16309	1.96825	9.11499	WE	WE	350.966
callen\061129\p11-048	4.9983	0.01164	0.0656691	0.0131286	0.787782	0.299046	12.7363	0.0503827	0.12806	0.0536165	0.158803	13.9136	WE	WE	1256.72
callen\061129\p11-050	3.71633	0.0544592	0.020604	0.0031525	0.200234	0.155047	4.47324	0.148482	0.579772	0.150311	0.607775	4.90674	WE	WE	247.338
callen\061129\p11-053	7.03506	0.22717	0.0653392	0.023688	0.86291	0.414642	15.5795	1.08318	0.929675	1.09623	0.973732	17.1732	WE	WE	241.986
callen\061129\p11-054	13.0729	0.128036	0.0347123	0.0142393	0.482958	0.177127	8.16967	0.0611936	0.0668191	0.0645432	0.0803535	9.00674	WE	WE	1076.61
callen\061129\p11-056	9.79638	0.132294	0.0445853	0.00914112	0.5108	0.277551	10.1092	0.467782	0.566659	0.474796	0.599202	11.0836	WE	WE	300.682
callen\061129\p11-057	8.22515	0.0228475	0.0140717	0.00333701	0.369447	0.164367	6.98043	0.270447	2.31359	0.30862	3.72974	7.5545	WE	WE	2667.35
callen\061129\p11-061	24.4477	0.195249	0.0467282	0.0061126	0.849502	0.384455	15.9692	1.42673	1.25112	1.62498	2.00088	17.4512	WE	WE	2628.5
callen\061129\p11-062	2.92621	0.0576966	0.00515057	0.0031525	0.172903	0.155783	4.08669	0.174032	0.599716	0.176267	0.629758	4.48137	WE	WE	257.868
callen\061129\p11-063	21.2342	0.0103038	0.0102339	0.0031525	0.7827	0.415883	17.6527	0.351228	3.98993	0.385641	5.53237	18.875	WE	WE	1888.32
callen\061129\p11-064	9.61568	0.0810103	0.0215448	0.00297296	0.562635	0.339782	11.8536	0.674457	0.981062	0.782202	1.69579	12.8615	WE	WE	2994.04
callen\061129\p11-066	7.23402	0.124552	0.0189772	0.00363384	0.307696	0.176654	6.07232	0.304825	0.400845	0.348749	0.653227	6.70383	WE	WE	2719.47
callen\061129\p11-067	7.82514	0.20757	0.0108326	0.00169027	0.31121	0.299494	7.34801	0.318895	0.617795	0.346667	0.826008	8.17881	WE	WE	1686.89
callen\061129\p11-071	11.2839	0.0536397	0.0182576	0.0025887	0.442015	0.192692	7.58114	0.158576	3.47564	0.174419	4.85058	8.29033	WE	WE	1923.7
callen\061129\p11-073	11.0682	0.126719	0.035426	0.00974662	0.533934	0.414331	12.2139	0.155918	0.230964	0.157847	0.24216	13.3341	WE	WE	248.353
callen\061129\p11-076	8.67967	0.101034	0.0153402	0.0031525	0.418847	0.261695	8.67613	0.411743	0.832545	0.451498	1.14887	9.4762	WE	WE	1862.07
callen\061129\p11-077	11.9754	0.0327464	0.0310215	0.0031525	0.531814	0.262555	9.87048	0.179987	0.395353	0.197698	0.548971	10.7318	WE	WE	1896.11
callen\061129\p11-078	10.6605	0.0259366	0.0302733	0.0031525	0.26804	0.0893444	4.46614	0.333419	0.652026	0.366727	0.909946	4.88289	WE	WE	1923.58
callen\061129\p11-080	12.2371	0.150604	0.0561383	0.00457753	0.678048	0.324016	11.9464	0.136003	0.164967	0.144437	0.203131	13.1598	WE	WE	1215.51
callen\061129\p11-081	8.06437	0.13037	0.0927092	0.0105612	0.693802	0.21627	10.8813	0.352667	0.238263	0.386963	0.329559	12.025	WE	WE	1874.86
callen\061129\p11-082	7.81851	0.0993727	0.0376753	0.00213961	0.623781	0.355729	12.4787	0.306879	0.499815	0.310425	0.522661	13.5974	WE	WE	232.102
callen\061129\p11-084	7.68002	0.0391474	0.0466253	0.0195873	0.894547	0.577397	18.3181	0.373622	0.515507	0.379591	0.546844	19.8954	WE	WE	320.163
callen\061129\p11-085	11.9286	0.179004	0.0261885	0.00867625	0.599012	0.416178	12.6348	0.596461	1.36075	0.605967	1.4433	13.8638	WE	WE	319.425
callen\061129\p11-086	7.46672	0.0484713	0.0313176	0.00624405	0.627729	0.344386	12.1358	0.166521	0.232575	0.169367	0.247611	13.1939	WE	WE	342.459
callen\061129\p11-087	5.02736	0.101776	0.0204784	0.0040125	0.464101	0.299519	9.85791	0.413743	0.660276	0.454028	0.913649	10.7478	WE	WE	1877.09
callen\061129\p11-088	5.52799	0.0534062	0.0122868	0.0031525	0.191106	0.0695536	3.14057	0.391808	0.937806	0.43111	1.31058	3.47008	WE	WE	1931.09
callen\061129\p11-089	7.87065	0.119694	0.0199886	0.00675759	0.377801	0.305838	8.36702	0.774958	1.41212	0.786832	1.49479	9.1971	WE	WE	307.185
callen\061129\p11-090	6.80782	0.0525488	0.0545189	0.0185228	0.931886	0.46121	18.0699	0.477842	0.426091	0.489016	0.462959	19.5886	WE	WE	466.938
callen\061129\p11-091	5.13381	0.0636198	0.0165195	0.00270359	0.256066	0.145596	5.11739	0.228419	0.438982	0.263647	0.742937	5.60189	WE	WE	2897.5
callen\061129\p11-094	3.6011	0.211534	0.00777844	0.0031525	0.126527	0.0840737	2.59642	0.253433	0.210273	0.279346	0.295788	3.02949	WE	WE	1966.69
callen\061129\p11-095	3.23886	0.0537769	0.0653048	0.0148609	1.066	0.384065	19.7976	0.161351	0.265441	0.163201	0.277491	21.3816	WE	WE	230.248
callen\061129\p11-100	7.12367	0.217626	0.017771	0.00210023	0.366338	0.24719	7.81003	0.34274	0.539196	0.391338	0.871293	8.66106	WE	WE	2678.78
callen\061129\p12-002	9.26621	0.242071	0.0265792	0.00330378	0.433918	0.309367	8.97298	0.347379	0.365421	0.377354	0.487287	9.98822	WE	WE	1672.08
callen\061129\p12-007	6.29165	0.0324389	0.020663	0.00234714	0.448292	0.232605	8.63717	0.19633	0.377294	0.215358	0.521291	9.37351	WE	WE	1868.84
callen\061129\p12-008	4.48308	0.11259	0.00686115	0.00128565	0.161128	0.126662	3.6393	0.350416	0.617727	0.401242	1.01019	4.04783	WE	WE	2736.22
callen\061129\p12-010	8.00261	0.186005	0.0361473	0.00151437	1.72676	1.02112	39.9403	1.19805	2.1765	1.33185	3.1617	42.9119	WE	WE	2138.92
callen\061129\p12-011	8.15813	0.131438	0.0358807	0.0131694	0.546088	0.323236	10.8033	0.42522	0.441133	0.437499	0.487891	11.8532	WE	WE	575.09
callen\061129\p12-012	9.0152	0.0725671	0.016571	0.0019553	0.343415	0.195024	7.04245	0.426165	1.31967	0.467884	1.82929	7.67199	WE	WE	1886.71
callen\061129\p12-013	58.3044	0.00850455	0.0364847	0.0031525	1.94255	1.11349	42.2934	0.251748	0.876931	0.258151	0.959141	45.3975	WE	WE	507.343
callen\061129\p12-019	2.0316	0.0411763	0.020604	0.00241483	0.0798827	0.126	1.92534	1.61238	2.17814	1.76723	3.00047	2.19542	WE	WE	1852.46
callen\061129\p12-020	7.70529	0.225389	0.0309816	0.00709343	0.420727	0.273484	8.65211	1.35254	1.12633	1.48697	1.56921	9.60979	WE	WE	1914.37
callen\061129\p12-021	6.14137	0.0425141	0.0126603	0.00241997	0.342189	0.199226	7.01686	0.153947	0.232486	0.176825	0.385255	7.61587	WE	WE	2799.05
callen\061129\p12-026	8.12934	0.031427	0.0172797	0.0031525	0.393401	0.193845	7.79187	0.1183	0.299063	0.125661	0.368501	8.43098	WE	WE	1219.51
callen\061129\p12-029	3.96968	0.01629	0.00611103	0.00132603	0.184257	0.238913	4.64601	0.0652779	0.375166	0.071622	0.518811	5.09291	WE	WE	1873.71
callen\061129\p12-030	6.16884	0.0339675	0.0108378	0.00260474	0.156842	0.0924681	2.98999	0.269979	1.12878	0.311777	1.91467	3.28671	WE	WE	2907.91
callen\061129\p12-031	9.08527	0.360914	0.0422778	0.0157185	0.880392	0.653855	19.9109	0.743771	0.643688	0.753934	0.677725	21.864	WE	WE	274.165
callen\061129\p12-035	3.47426	0.0745189	0.0110459	0.0031525	0.323822	0.150582	6.16695	0.197307	0.475482	0.225355	0.769359	6.73007	WE	WE	2685.2
callen\061129\p12-039	11.9319	0.0998468	0.0323741	0.0109895	1.06546	0.631364	22.3322	0.458325	0.602391	0.463828	0.630847	24.1723	WE	WE	241.101
callen\061129\p12-040	11.0053	0.387766	0.0178234	0.00662403	0.53316	0.567736	13.428	0.814128	1.66908	0.897926	2.35331	14.9411	WE	WE	1979.2
callen\061129\p12-044	4.88197	0.102159	0.0119856	0.00277645	0.203988	0.152552	4.42769	0.0107164	0.0194838	0.0117314	0.0267216	4.90115	WE	WE	1828.19
callen\061129\p12-047	6.80647	0.0999286	0.0312196	0.00218799	0.399867	0.183562	7.39493	0.480097	0.621631	0.527212	0.862392	8.1117	WE	WE	1891.18
callen\061129\p12-050	13.4272	0.241033	0.0373383	0.00331029	0.720273	0.421225	13.964	0.625681	0.807077	0.685913	1.11266	15.3872	WE	WE	1856.78
callen\061129\p12-051	7.05018	0.102679	0.0126731	0.00201619	0.305627	0.20249	6.58342	0.606944	0.878845	0.618122	0.939669	7.20891	WE	WE	368.673
callen\061129\p12-052	8.981	0.113416	0.0142884	0.0031525	0.421191	0.30473	9.25188	0.562788	1.27318	0.615381	1.73876	10.1087	WE	WE	1804.8
callen\061129\p12-053	3.73212	0.1047	0.00503275	0.0031525	0.10125	0.103348	2.31896	0.288897	0.301185	0.292804	0.316971	2.63644	WE	WE	271.427
callen\061129\p12-055	10.5391	0.0144629	0.024857	0.00610063	0.379795	0.172	6.67118	0.0868295	0.120654	0.0951258	0.165935	7.26839	WE	WE	1843.52
callen\061129\p12-060	6.73901	0.143818	0.0114816	0.00138521	0.268444	0.199013	6.01508	0.511557	0.956339	0.519104	1.01047	6.63922	WE	WE	295.841
callen\061129\p12-061	16.0924	0.236229	0.0393623	0.0166065	0.908063	0.559675	18.8115	0.545656	0.417916	0.556225	0.448218	20.5715	WE	WE	387.542
callen\061129\p12-062	8.54437	0.187665	0.0186694	0.00376171	0.386921	0.293964	8.27504	0.547308	0.657551	0.555334	0.69457	9.16602	WE	WE	294.095
callen\061129\p12-064	1.23249	0.0293073	0.020604	0.0018253	0.0723457	0.0969418	1.7744	0.068686	0.205007	0.0702854	0.222676	1.99543	WE	WE	465.03
callen\061129\p12-065	5.94936	0.146338	0.0283504	0.00377979	0.321815	0.173418	6.43179	0.717927	0.931973	0.821264	1.51788	7.10549	WE	WE	2716.69
callen\061129\p12-066	1.96258	0.165461	0.00667281	0.00234133	0.189549	0.311114	5.6245	0.415988	0.507032	0.424239	0.54462	6.29964	WE	WE	396.812
callen\061129\p12-069	5.22225	0.422055	0.0192145	0.00754141	0.507481	0.490445	13.2571	2.61593	2.70243	2.63523	2.78793	14.7038	WE	WE	148.508
callen\061129\p12-071	4.61795	0.0316122	0.020604	0.00234381	0.134377	0.15782	3.25569	0.265813	0.831022	0.292003	1.1544	3.60245	WE	WE	1898.39
callen\061129\p12-073	3.26155	0.0560923	0.020604	0.0031525	0.100957	0.142882	2.55292	0.135178	0.892885	0.136486	0.928016	2.87661	WE	WE	194.464
callen\061129\p12-075	4.65434	0.0336482	0.00859017	0.00241363	0.248184	0.226971	5.80367	0.110899	0.430068	0.127543	0.716582	6.32348	WE	WE	2824.81
callen\061129\p12-076	7.253	0.0913942	0.0138202	0.00352055	0.379606	0.222867	7.59843	0.143814	2.21677	0.163726	3.53881	8.30963	WE	WE	2619.64
callen\061129\p12-079	8.41285	0.209293	0.0204992	0.00658213	0.445185	0.375913	10.1661	1.64645	1.40591	1.66641	1.47288	11.2236	WE	WE	243.425
callen\061129\p12-080	7.12143	0.0128287	0.00896091	0.0014852	0.193388	0.122774	3.87808	0.0787636	0.26589	0.0864328	0.367923	4.21751	WE	WE	1877.1
callen\061129\p12-083	1.85955	0.0391934	0.0106043	0.00863263	0.37789	0.5053	10.9137	0.0580062	0.954521	0.0583711	0.981253	11.8553	WE	WE	126.697
callen\061129\p12-084	5.22193	0.112377	0.0123983	0.00147918	0.248436	0.214274	5.39953	0.904617	1.29864	0.99312	1.79978	5.9885	WE	WE	1885.64
callen\061129\p12-085	8.68673	0.11212	0.0152646	0.00160603	0.338372	0.255212	7.30135	0.452723	0.72426	0.496076	0.996784	8.02393	WE	WE	1847.42
callen\061129\p12-088	6.99798	0.209887	0.0129743	0.00220843	0.243104	0.180109	5.66353	0.376914	0.285279	0.431127	0.464453	6.31181	WE	WE	2714.89
callen\061129\p12-092	10.6057	0.337447	0.0248514	0.00276814	0.429571	0.299502	9.15553	0.592179	0.550709	0.640701	0.723869	10.2497	WE	WE	1591.01
callen\061129\p12-094	35.1231	0.00685309	0.0227108	0.00144042	1.05505	0.495852	22.4412	0.304266	2.7223	0.318566	3.19263	24.0231	WE	WE	927.881
callen\061129\p12-095	12.9491	0.102974	0.020021	0.00343094	0.459801	0.303367	9.62721	0.348022	0.680309	0.377938	0.906193	10.5168	WE	WE	1665.92
callen\061129\p12-099	3.9103	0.0490935	0.0319323	0.00451839	0.361807	0.159012	5.78977	0.212831	0.262275	0.234154	0.366376	6.39613	WE	WE	1928.85
callen\061129\p12-100	7.98934	0.203786	0.0146596	0.00227601	0.294714	0.163622	6.07477	0.422968	0.647251	0.475997	0.986053	6.75383	WE	WE	2386.14
callen\041216\po-001	5.39462	0.216892	0.0559755	0.00889224	0.534554	0.242068	9.74261	0.471405	0.505451	0.487938	0.570337	10.801	WE	WE	696.383
callen\041216\po-002	11.4673	0.0586193	0.0280951	0.00312789	0.691504	0.347974	13.9618	0.416252	0.971871	0.421687	1.02125	15.0912	WE	WE	262.061
callen\041216\po-005	8.5955	0.0327592	0.0259796	0.00381459	0.37806	0.192549	6.95004	0.112513	0.233277	0.114067	0.24573	7.5832	WE	WE	277.112
callen\041216\po-007	7.10702	0.0508637	0.0338834	0.0167265	0.678617	0.458143	13.8177	0.131327	0.178717	0.133587	0.190339	15.0559	WE	WE	344.682
callen\041216\po-008	41.5849	0.0044947	0.0283098	0.0031525	1.64014	0.707173	33.2159	0.184992	2.88029	0.189396	3.13376	35.5991	WE	WE	475.231
callen\041216\po-009	6.41091	0.117445	0.0211249	0.00185338	0.468677	0.302026	9.80813	0.921992	1.57247	0.958435	1.80007	10.7193	WE	WE	783.13
callen\041216\po-010	8.27434	0.370656	0.0292437	0.00810425	0.475374	0.249784	8.76267	0.431614	0.447625	0.443751	0.493862	9.89583	WE	WE	560.224
callen\041216\po-011	6.89814	0.0805459	0.0339495	0.00231532	0.275385	0.136649	4.80606	0.332442	0.370346	0.337368	0.391389	5.3349	WE	WE	297.146
callen\041216\po-013	10.8588	0.0366186	0.0312485	0.00128307	0.526498	0.254973	9.46836	0.819277	2.52203	0.832803	2.67998	10.319	WE	WE	330.806
callen\041216\po-014	8.65082	0.0617957	0.0152371	0.00388235	0.518968	0.419414	12.0331	0.16214	0.985336	0.166372	1.08004	13.0524	WE	WE	520.502
callen\041216\po-016	26.3791	0.00780746	0.01215	0.00358681	0.625636	0.651469	16.3549	1.19027	2.14811	1.21366	2.30597	17.6555	WE	WE	393.137
callen\041216\po-019	9.17479	0.101132	0.0185583	0.00333456	0.446835	0.285989	9.35455	0.298494	0.555731	0.3077	0.618554	10.2104	WE	WE	613.643
callen\041216\po-020	18.8734	0.0865168	0.078747	0.00398153	1.7151	0.774929	32.675	1.36765	2.42312	1.38285	2.53023	35.3343	WE	WE	223.235
callen\041216\po-021	3.48423	0.0153785	0.00665897	0.00220956	0.131041	0.139079	3.04575	0.274779	2.21326	0.278843	2.33882	3.34011	WE	WE	296.618
callen\041216\po-022	4.81364	0.0196497	0.020604	0.00129246	0.14205	0.10623	3.12219	0.0883879	0.38123	0.0895849	0.401232	3.41201	WE	WE	271.759
callen\041216\po-026	7.90968	0.0830687	0.0133156	0.00296317	0.432119	0.411314	10.4237	0.655159	1.93109	0.664997	2.04214	11.3665	WE	WE	301.129
callen\041216\po-027	7.99833	0.0753217	0.0252589	0.00178673	0.267054	0.141661	4.70481	0.191445	0.333447	0.194017	0.350819	5.21589	WE	WE	269.606
callen\041216\po-030	6.01062	0.156433	0.0208338	0.0046242	0.262954	0.108309	4.52997	0.357101	0.474308	0.36757	0.525328	5.08312	WE	WE	583.715
callen\041216\po-031	8.82173	0.0858604	0.0208476	0.00523756	0.464018	0.396698	10.3856	0.961445	1.87327	0.963264	1.8984	11.3582	WE	WE	38.1843
callen\041216\po-032	9.79187	0.0577867	0.0161582	0.00186387	0.538515	0.340895	11.3851	0.882411	2.45661	0.894908	2.5907	12.3403	WE	WE	284.092
callen\041216\po-033	10.1864	0.155095	0.033248	0.0126144	0.672236	0.49066	14.7204	0.427859	0.599355	0.444251	0.683413	16.0843	WE	WE	759.491
callen\041216\po-035	5.02316	0.211395	0.0110444	0.00472893	0.306107	0.425324	7.90176	1.70968	2.99717	1.71301	3.03795	8.86036	WE	WE	39.3303
callen\041216\po-036	5.68493	0.0409388	0.0111414	0.00319577	0.25163	0.283427	6.51074	0.243661	0.685932	0.247314	0.725324	7.10107	WE	WE	300.678
callen\041216\po-039	9.3991	0.0741893	0.0172941	0.00255105	0.588792	0.520906	13.86	1.50026	2.79265	1.53422	3.02695	15.0637	WE	WE	452.154
callen\041216\po-040	26.1094	0.0390722	0.0289517	0.00266695	1.13001	0.762166	24.5242	0.604988	1.91169	0.61942	2.08028	26.4871	WE	WE	476.275
callen\041216\po-042	11.6716	0.0858653	0.0294756	0.00546263	0.734801	0.628771	17.0231	1.0708	2.73615	1.08649	2.89002	18.5074	WE	WE	293.747
callen\041216\po-045	1.972	0.0174482	0.020604	0.00132209	0.0747964	0.111743	1.99832	0.0264805	0.181058	0.0276006	0.209132	2.22423	WE	WE	836.951
callen\041216\po-046	6.93566	0.0731165	0.0278127	0.00740968	0.527331	0.363783	11.052	0.711523	1.36335	0.721736	1.43866	12.0515	WE	WE	287.922
callen\041216\po-049	7.00367	0.0255859	0.00865221	0.00114975	0.327784	0.374766	8.35747	0.425237	1.72164	0.435419	1.87401	9.0954	WE	WE	478.047
callen\041216\po-051	3.31476	0.0386656	0.0161786	0.00701119	0.236105	0.210552	5.13722	0.366655	0.243835	0.378401	0.272449	5.64574	WE	WE	637.015
callen\041216\po-052	9.36574	0.0907202	0.0174603	0.00291882	0.58935	0.424065	12.9235	0.452927	1.29156	0.459511	1.36371	14.048	WE	WE	291.55
callen\041216\po-053	10.2908	0.0971802	0.0549952	0.00957308	0.874876	0.382457	16.5071	0.97036	1.07838	0.981686	1.1281	17.9261	WE	WE	234.431
callen\041216\po-054	3.26831	0.0349249	0.00543838	0.0031525	0.0918593	0.127314	2.46162	0.660879	2.14108	0.689592	2.48226	2.72431	WE	WE	859.166
callen\041216\po-055	30.6297	0.174826	0.027403	0.0101534	1.16544	0.950199	27.1845	0.803641	2.39675	0.812963	2.50667	29.5125	WE	WE	233.002
callen\041216\po-056	7.43555	0.159217	0.0270774	0.0126389	0.388297	0.262923	7.86773	0.297912	0.315289	0.308224	0.355237	8.71789	WE	WE	687.436
callen\041216\po-057	5.16485	0.0701098	0.0324883	0.0129226	0.350425	0.294853	7.57518	0.531839	0.549346	0.539357	0.57928	8.33598	WE	WE	283.569
callen\041216\po-058	7.40974	0.085467	0.0285078	0.00570405	0.751018	0.447175	15.0729	1.18832	2.00632	1.23608	2.30169	16.3908	WE	WE	796.142
callen\041216\po-059	3.32615	0.0739396	0.0140131	0.00140834	0.182404	0.0681423	3.33429	0.634128	0.985934	0.652969	1.09339	3.6742	WE	WE	591.497
callen\041216\po-060	6.14959	0.0550293	0.0253031	0.00541297	0.45307	0.24136	8.92919	0.30988	0.61044	0.318318	0.671562	9.70936	WE	WE	542.75
callen\041216\po-061	21.0616	0.27193	0.0550214	0.00422907	1.2966	0.570101	25.8978	4.00363	4.64674	4.05402	4.87543	28.0956	WE	WE	252.709
callen\041216\po-062	15.3906	0.139717	0.0793014	0.0111361	0.855953	0.349325	13.7662	0.997017	1.33268	1.02394	1.46502	15.2017	WE	WE	538.19
callen\041216\po-066	10.537	0.0934816	0.0363011	0.00312044	0.581171	0.279472	10.7767	0.51259	0.797825	0.519706	0.840607	11.7702	WE	WE	278.517
callen\041216\po-071	7.72045	0.0294581	0.0108651	0.00137105	0.311696	0.28114	7.09447	0.261015	0.826387	0.268101	0.908894	7.729	WE	WE	541.162
callen\041216\po-072	11.0932	0.118908	0.0240202	0.00837403	0.447275	0.363851	9.67476	0.803392	1.53086	0.818124	1.63639	10.6372	WE	WE	367.09
callen\041216\po-075	6.40493	0.074192	0.0127903	0.00197329	0.428853	0.344377	9.92958	0.534615	1.64089	0.542294	1.73158	10.7918	WE	WE	288.126
callen\041216\po-076	16.7216	0.0322046	0.0439528	0.00339882	0.874945	0.390947	16.3095	0.575435	1.13187	0.5827	1.18773	17.6549	WE	WE	253.482
callen\041216\po-077	14.7553	0.0116223	0.0430089	0.00133318	0.483372	0.0860732	6.92335	0.344905	1.71273	0.349732	1.80523	7.54876	WE	WE	280.757
callen\041216\po-080	15.9504	0.015752	0.0107934	0.0031525	0.421568	0.393507	10.1911	0.219617	1.95272	0.222807	2.06174	11.0359	WE	WE	291.354
[truncated: 2,759 more rows]

## Sheet: GSB zircon
Sample ID	Age(Ma)	P (μmol/g)	Ce (μmol/g)	Sm (μmol/g)	Eu (μmol/g)	Dy (μmol/g)	Lu (μmol/g)	Y (μmol/g)	Th (μmol/g)	U (μmol/g)	Time-corrected Th (μmol/g)	Time-corrected U (μmol/g)
NAD-106-0-4-297.2	4088.27	8.10884	0.0639004	0.0248748	0.00296169	0.663453	0.247902	10.4087	0.182316	0.196444	0.22321	0.44968
NAD-180-2-1-188.1	4099.61	29.5327	0.0685127	0.0256106	0.00357586	0.936609	0.603576	20.2353	0.197175	0.284765	0.241536	0.654092
NAD-180-2-1-188.2	4099.61	15.3587	0.0937763	0.0571259	0.010119	1.43273	0.680939	28.6936	0.45768	0.397688	0.560652	0.913469
NAD-180-2-2-1-56.1	4023.72	6.6956	0.0315854	0.0136523	0.00383916	0.332133	0.213815	7.8455	0.113833	0.108532	0.138922	0.243703
NAD-180-2-2-1-56.2	4023.72	9.00612	0.0345206	0.0210167	0.00656149	0.38793	0.236183	8.37892	0.108096	0.119231	0.13192	0.267728
SA22Sample1-2.1	4038.84	6.36777	0.0246054	0.0362062	0.00589355	0.769534	0.366135	14.7731	0.193674	0.191606	0.236535	0.432171
SA22Sample1-2.2	4037.01	5.55433	0.0203284	0.0398928	0.00570434	0.74196	0.354009	13.8748	0.137958	0.165949	0.168474	0.374097
SA22Sample1-2.3	4031.49	11.313	0.0338118	0.104288	0.0148781	1.72906	0.717888	31.6974	0.427742	0.361675	0.522215	0.813991
NAD-106-100-1-142.1	4068.31	5.73141	0.0448962	0.00881662	0.000862944	0.255447	0.157304	5.4672	0.137274	0.154085	0.167899	0.350607
NAD-180-2-2-1-46.2	4129.8	10.3189	0.119306	0.0216083	0.000454136	0.759184	0.535055	18.4879	0.604906	1.14232	0.74211	2.64805
NAD-180-2-2-3-222.2	4151.63	2.52461	0.0372631	0.00213572	0.000388166	0.0891042	0.172269	2.62976	0.199534	0.490415	0.245057	1.14449
NAD-106-0-4-8.1	4153.14	5.97993	0.0725808	0.00552522	0.000935315	0.207991	0.188492	4.87566	0.0948572	0.195521	0.116507	0.4565
NAD-106-0-4-8.2	4153.14	6.01425	0.062362	0.00206567	0.00085199	0.203562	0.209673	4.37212	0.27156	0.43059	0.33354	1.00534
NAD-106-200-3-198.1	4138	6.5001	0.033217	0.0122989	0.00380922	0.588615	0.382711	12.7453	0.266081	0.469269	0.326566	1.09056
SA22Sample1-18.2	4058.6	3.91038	0.0268425	0.000382943	0.000313741	0.202426	0.153034	9.93035	0.075153	0.171251	0.0918748	0.388537
SA22Sample1-18.3	4058.6	4.42216	0.0340169	0.00534282	0.000200999	0.182478	0.122589	18.7076	0.0870215	0.17887	0.106384	0.405822
SA22Sample1-64.1	4072.89	9.40443	0.0542777	0.0113001	0.00164035	0.496722	0.338351	9.51923	0.338555	0.757693	0.414177	1.72643
SA22Sample1-64.2	4072.89	8.93007	0.0368191	0.0114976	0.00138632	0.456959	0.329149	23.2133	0.23365	0.472541	0.28584	1.0767
SAF-663-14	3283.18	55.6715	0.117627	0.00351735	0.141627	1.48369	0.650696	53.7492	0.693923	1.57226	0.87909	4.55144
BARB5-DZ2	3287.6	40.322	0.0721479	0.107155	0.0545672	2.02607	0.655571	46.525	0.881407	1.28738	1.08166	2.99005
SAF-663-14	3292.05	34.6888	0.0804525	0.0866492	0.0944543	1.56753	0.808298	35.2871	0.810685	2.16698	0.946871	3.86801
BSoI-S3-1	3251.51	29.7906	0.343423	0.141916	0.0659248	0.932939	0.376677	22.3667	0.553107	0.909625	0.610317	1.2847
NAD-89	3546.84	27.3375	0.0599261	0.212122	0.0767445	1.4463	0.322985	22.4226	0.329439	0.44812	0.363603	0.633481
NAD-89	3532.37	25.1251	0.158583	0.618288	0.307096	2.29215	1.07157	36.372	0.595629	2.01442	0.699017	3.67685
BSoI-S3-1	3325.06	24.9305	0.322588	0.266235	0.162072	1.14259	0.314608	18.3406	0.698018	1.10706	0.75669	1.46537
BARB5-DZ4	3238.24	21.1993	0.0726007	0.0220914	0.00495805	0.693505	0.482952	15.3397	0.250655	0.569987	0.268159	0.719987
BARB5-DZ2	3419.19	19.2768	0.0506241	0.0534065	0.0365185	0.768321	0.711168	19.6047	0.374812	3.16509	0.408583	4.27446
NAD-89	3294.43	19.0918	0.365678	0.561975	0.140368	1.72579	0.574676	30.5879	1.3629	1.84573	1.55927	3.00772
BSoI-S3-1	3240.4	18.6476	0.214495	0.0969023	0.046148	0.577765	0.351891	12.6153	0.307812	0.650825	0.325383	0.788638
BSoI-S3-1	3285.5	17.435	0.0628943	0.0288665	0.00583045	0.675863	0.459724	16.9566	0.322522	0.842694	0.347509	1.09147
AV-2	3458.39	17.1364	0.250671	0.143044	0.0400706	0.422317	0.257554	9.2036	0.283646	0.567786	0.29537	0.653776
BARB5-DZ4	3236.59	16.5531	0.10293	0.0712256	0.0128447	1.2789	0.617688	27.6803	0.574031	0.732825	0.64839	1.133
BSoI-S3-1	3248.68	16.4152	0.255576	0.055337	0.0312176	0.755866	0.579899	16.5884	0.530085	0.732473	0.570228	0.943288
AV-2	3225.83	16.2826	0.308093	0.256263	0.088263	0.879264	0.296101	11.9835	0.35915	0.677767	0.378598	0.813496
BSoI-S3-1	3549.62	15.5966	0.132375	0.0628121	0.0279608	1.09131	0.837461	24.7649	0.579786	1.35629	0.646542	1.9938
NAD-130	3466.12	14.4384	1.06798	0.114509	0.041492	1.38216	0.716749	30.2218	2.4018	1.93137	2.74343	3.12605
NAD-89	3292.12	13.7062	0.156341	0.114775	0.0251677	1.04844	0.542228	21.4091	0.798529	1.2233	0.877418	1.70085
SB2-23	3274.32	13.4118	0.209734	0.107213	0.0338801	1.7287	0.693499	26.3162	0.743487	1.37747	0.83477	2.07947
NAD-130	3443.14	13.4115	0.0724823	0.0155339	0.00403568	0.428777	0.330871	10.2338	0.313875	0.565117	0.328333	0.660741
SA-971-1	3427	13.1021	0.10103	0.0995845	0.014347	1.59254	0.752267	33.6697	1.29658	1.43145	1.50364	2.47386
NAD-89	3436.57	13.0299	0.24514	0.130881	0.0392565	1.10556	0.907741	25.4182	0.836948	1.492	0.936	2.21783
BARB5-DZ4	3237.16	12.8993	0.0874311	0.0390513	0.0107069	1.1191	0.524285	23.1107	0.477798	0.638553	0.528947	0.913012
NAD-89	3268.37	12.8782	0.0820659	0.0337065	0.0183751	0.520903	0.22258	13.14	0.447495	0.959356	0.474133	1.17177
SAF-663-13	3281.29	12.8221	0.269914	0.188698	0.0577351	2.17106	0.897867	40.5536	0.987018	1.57255	1.17986	3.14538
SB2-23	3282.52	12.7607	0.0504094	0.00544373	0.000627861	0.370925	0.305968	6.85493	0.21394	0.813259	0.220492	0.904561
BARB5-DZ4	3289.77	12.7385	0.074229	0.0204347	0.00383026	0.570572	0.405744	13.6865	0.410592	0.793372	0.436082	0.977116
SAF-663-14	3281.97	12.7036	0.0767483	0.0586771	0.0165614	0.612388	0.406742	14.3145	0.630771	1.52174	0.671783	1.89221
BARB5-DZ4	3289.28	12.5713	0.0948597	0.0384744	0.00495063	1.20493	0.649088	27.5942	0.757411	1.32854	0.8552	2.05089
BARB5-DZ2	3462.82	12.4779	0.21765	0.0437091	0.00558413	1.04311	0.659207	23.5742	1.01435	1.96067	1.12522	2.82511
BSoI-S3-1	3241.84	12.3856	0.20078	0.0673603	0.031669	0.846455	0.641081	19.0458	0.387573	0.534032	0.421456	0.714817
BARB5-DZ2	3462.55	12.3665	0.216814	0.192994	0.0893672	0.875372	0.448294	18.7947	0.362629	0.618107	0.393896	0.824063
NAD-130	3286.08	12.2334	0.114001	0.0986367	0.0102306	2.79932	1.31208	59.3596	1.64387	2.24723	2.13458	8.01976
NAD-89	3275.77	12.1984	0.264442	0.0775657	0.0285198	0.646601	0.46573	18.4256	1.40865	1.55054	1.52763	2.05515
BSoI-S3-1	3563.08	12.1753	0.0827505	0.0729676	0.0301791	1.14962	0.569774	24.6448	0.459522	0.77386	0.512161	1.13529
NAD-130	3308.42	12.1164	0.0548595	0.0169998	0.00491795	0.480478	0.394494	11.0086	0.341357	0.670052	0.3583	0.792552
SSF-1	3249.55	12.1148	0.0691445	0.0091745	0.0030339	0.331857	0.528479	8.61648	0.252706	0.525781	0.262471	0.60017
SAF-663-14	3301.56	12.0849	0.167288	0.055429	0.0177637	0.911628	0.500823	18.9407	0.742792	1.43151	0.807356	1.91292
BSoI-S3-1	3440.31	11.9937	0.100656	0.0401504	0.0138583	0.926448	0.657329	21.7236	0.47547	0.76227	0.523167	1.06529
SB2-23	3282.78	11.9796	0.0583193	0.0549971	0.0116865	1.13367	0.77546	27.0139	0.708957	1.26776	0.798449	1.93721
NAD-130	3266.45	11.9634	0.0997139	0.0157293	0.00301351	0.405497	0.299314	9.40377	0.430894	0.94445	0.449099	1.09072
SAF-663-14	3301.1	11.9312	0.0352143	0.000749046	0.0629067	0.801435	0.317754	17.7422	0.229979	0.68906	0.248654	0.903526
SAF-663-13	3284.69	11.8213	0.131327	0.0611941	0.0189308	0.929827	0.493269	18.9849	0.522817	1.31305	0.568372	1.75586
BARB5-DZ2	3448.9	11.7095	0.13635	0.0319763	0.0116865	0.665795	0.530825	15.6281	0.559798	0.6122	0.599651	0.776755
SSF-1	3249.76	11.571	0.0551297	0.0169757	0.00520514	0.460212	0.395693	8.78803	0.231639	0.359036	0.240773	0.410874
SA-681-5	3541.67	11.4877	0.0968643	0.068376	0.011278	1.37382	0.678094	28.8243	1.10736	1.24597	1.25712	1.96604
NAD-130	3266.03	11.4564	0.137949	0.0422794	0.0138706	0.752057	0.614669	18.5413	0.605497	1.3271	0.656972	1.76221
BARB5-DZ2	3288.26	11.4333	0.15937	0.0291806	0.00389199	0.939197	0.591699	20.1262	0.987479	1.79355	1.07893	2.44251
BARB5-DZ4	3427.54	11.3718	0.26255	0.0309678	0.00745817	1.13416	0.964579	29.3689	1.05187	1.67772	1.19699	2.67349
SAF-663-14	3298.29	11.3644	0.158755	0.0354981	0.0078603	0.758893	0.484792	18.6628	0.845198	1.71467	0.917542	2.28123
SAF-663-14	3286.44	11.2443	0.0689606	0.0274056	0.00473959	0.743253	0.476961	17.351	1.06777	2.01671	1.15249	2.62824
SAF-663-13	3286.69	11.2311	0.176212	0.0344953	0.00205724	0.890029	0.588544	19.9389	0.797695	1.63458	0.870849	2.21935
SAF-663-14	3427.19	11.1179	0.16994	0.206146	0.107306	0.791166	0.377918	14.0589	0.676989	1.20954	0.720195	1.49814
SAF-663-13	3440.51	11.1016	0.202744	0.152134	0.0495664	0.89962	0.447145	18.0694	0.449593	1.00398	0.486802	1.32326
SA-681-5	3483.24	11.0868	0.0582773	0.012306	0.00353399	0.303511	0.294547	7.99961	0.237655	0.409902	0.24617	0.463656
NAD-89	3564.49	11.0473	0.0719139	0.380263	0.123268	1.24904	0.621571	12.4499	0.300872	0.625142	0.317816	0.755626
NAD-89	3274.14	11.0342	0.123993	0.0813482	0.023696	0.856568	0.668607	18.9211	0.328488	0.998987	0.35701	1.33453
AV-2	3233.05	10.9505	0.202224	0.0730294	0.022144	0.692047	0.225288	13.0489	0.604222	0.873349	0.639934	1.06525
AV-2	3454.9	10.79	0.162284	0.0831113	0.019451	0.351501	0.307888	8.44212	0.2631	0.673975	0.273058	0.767352
NAD-89	3472.53	10.7615	0.0953034	0.0562443	0.0194765	0.37071	0.30459	10.2235	0.241438	0.565254	0.252548	0.6608
BARB5-DZ4	3286.32	10.7373	0.11025	0.0615244	0.0187445	0.765313	0.430242	16.7546	0.618337	1.12526	0.665649	1.45287
BARB5-DZ2	3281.19	10.6926	0.147773	0.0549268	0.0039814	1.35586	0.820967	28.71	0.934662	1.66461	1.06053	2.62124
BARB5-DZ2	3240.13	10.6824	0.0544437	0.0067926	0.00276349	0.407004	0.349717	10.3673	0.126126	0.222718	0.132014	0.260924
SB2-23	3289.33	10.6806	0.144602	0.0335697	0.00188515	0.77096	0.496782	18.1115	0.908795	1.745	0.984191	2.30146
NAD-89	3253.24	10.6006	0.12119	0.0517611	0.0149124	0.563486	0.334544	12.9308	0.568235	1.02814	0.601506	1.25181
SAF-663-13	3287.26	10.49	0.172725	0.0556507	0.0188454	1.00137	0.515954	18.616	1.00076	1.79843	1.0862	2.3909
SAF-663-13	3288.09	10.4815	0.186826	0.120508	0.015471	2.08277	1.01291	44.5225	1.08357	1.65811	1.31809	3.6525
BSoI-S3-1	3524.1	10.3521	0.0604335	0.0160003	0.00491178	0.54917	0.486106	13.5741	0.413015	0.783849	0.438438	0.963737
BARB5-DZ4	3540.52	10.3129	0.215783	0.0768269	0.0153212	0.883596	0.385356	18.7973	1.07019	1.01302	1.16248	1.35061
BSoI-S3-1	3456.36	10.3106	0.0796545	0.0179143	0.00425798	0.37038	0.328104	9.46529	0.346934	0.811337	0.36169	0.937845
NAD-130	3293.19	10.2733	0.191547	0.0459908	0.00474967	0.906679	0.559911	19.7907	0.739414	1.48658	0.806697	2.01361
NAD-130	3284.05	10.2678	0.126583	0.0321563	0.00348118	0.656019	0.433521	14.1083	0.557449	1.1119	0.593155	1.37824
NAD-89	3290.42	10.2625	0.501914	0.107389	0.0209558	1.3121	0.739509	32.3619	0.975495	2.02805	1.12479	3.41711
NAD-89	3452.4	10.0971	0.167963	0.0992739	0.0303663	0.587464	0.30121	11.2471	0.465301	0.68732	0.488909	0.815886
NAD-89	3546.74	10.0493	0.0749765	0.114014	0.0937092	3.52887	0.892211	13.5156	5.93593	1.87679	6.29968	2.30545
BSoI-S3-1	3229.53	10.0376	0.278576	0.0815027	0.0522222	0.934242	0.331181	20.2293	0.528089	1.18523	0.577255	1.61676
NAD-89	3279.35	10.0113	0.071808	0.0184994	0.00568282	0.34062	0.198038	6.94503	0.147723	0.221067	0.152307	0.24621
SAF-663-13	3288.53	9.95837	0.151753	0.0244293	0.0021347	0.800335	0.510898	17.6131	0.700428	1.50241	0.756875	1.96603
BARB5-DZ2	3286.49	9.95724	0.144233	0.022083	0.00213351	0.835724	0.522776	18.4501	0.864197	1.59951	0.937289	2.12088
AV-2	3236.67	9.92026	0.217808	0.12427	0.0387584	0.790697	0.17963	13.4977	0.370535	0.651404	0.393211	0.799967
NAD-130	3451.73	9.91853	0.0766119	0.0345644	0.00954052	0.368649	0.348642	9.21988	0.20164	0.415595	0.209989	0.478651
SAF-663-14	3288.98	9.89001	0.0506488	0.0151353	0.00261624	0.50993	0.43367	14.0179	0.319466	1.08429	0.339794	1.34217
NAD-89	3295.29	9.68879	0.062308	0.0614138	0.0159048	0.632139	0.43952	13.5326	0.371051	0.895626	0.393819	1.10047
SB2-23	3280.7	9.67879	0.189101	0.0523122	0.00558768	0.927042	0.504786	20.2492	0.545215	1.13467	0.596028	1.54829
BARB5-DZ2	3464.16	9.66918	0.0543841	0.0150551	0.00408384	0.409484	0.350942	10.3092	0.146934	0.350315	0.153753	0.410053
SAF-663-13	3284.23	9.65463	0.104659	0.0356486	0.00203904	0.818279	0.465011	18.5281	0.777347	1.35311	0.843383	1.79637
NAD-130	3548.17	9.50712	0.0512675	0.027933	0.00559658	0.624744	0.634237	16.413	0.32902	0.794717	0.353663	1.02066
NAD-130	3277.04	9.39986	0.213297	0.058879	0.01883	0.687506	0.545222	16.6282	0.532204	1.53419	0.572607	1.97697
BARB5-DZ2	3287.64	9.38866	0.144103	0.0267877	0.00665651	0.689198	0.452934	17.0916	0.643615	1.34205	0.693889	1.74191
SAF-663-14	3287.36	9.37455	0.140521	0.051129	0.0103594	1.09791	0.539032	22.8739	0.619411	1.16789	0.685006	1.66333
SAF-663-13	3281.49	9.30943	0.115249	0.0370638	0.00559355	0.752544	0.50713	16.7999	0.512081	1.33569	0.551374	1.72579
AV-2	3221.24	9.30544	0.207651	0.127009	0.0399896	0.6066	0.185792	11.0899	0.258545	0.456393	0.271475	0.540489
BARB5-DZ2	3317.2	9.18371	0.127151	0.0742777	0.0283763	0.629807	0.451215	14.7494	0.558599	0.962624	0.596058	1.20497
BARB5-DZ2	3288.33	9.17032	0.143207	0.0678208	0.00388705	1.58023	0.839375	33.7856	1.17327	1.86489	1.36134	3.23029
SB2-23	3281.12	9.13969	0.0970711	0.0191318	0.00158875	0.649042	0.4646	15.3551	0.417352	0.999469	0.446527	1.26279
NAD-89	3267.37	9.10156	0.11527	0.0744514	0.0311871	0.451056	0.275522	8.3488	0.395606	0.881117	0.41041	1.00181
BARB5-DZ4	3284.07	9.03544	0.0613543	0.0212127	0.00193409	0.652399	0.392028	14.5869	0.444738	0.925523	0.474223	1.15565
SAF-663-13	3291.49	9.02364	0.202556	0.104712	0.0176057	1.49352	0.797325	32.704	0.753233	1.37791	0.869824	2.33699
SAF-663-14	3294.84	9.01317	0.0553372	0.0197032	0.00189896	0.521881	0.41265	12.9232	0.353452	1.23371	0.374135	1.50193
SSF-1	3250.15	8.95209	0.0714326	0.0150701	0.00682481	0.517647	0.471315	12.5723	0.290969	0.443757	0.307521	0.537374
NAD-130	3278.49	8.91283	0.146754	0.0747568	0.00815132	1.84136	0.955588	38.8471	1.09229	1.73823	1.29592	3.34555
SA-681-5	3470.88	8.86241	0.0587971	0.00866507	0.00172371	0.267649	0.297041	7.00711	0.245112	0.713752	0.252788	0.795658
SAF-663-13	3289.92	8.84379	0.213312	0.0382969	0.0048482	1.05052	0.631728	24.1537	0.768262	1.50015	0.854418	2.18264
SA-971-1	3433.38	8.83904	0.0715835	0.0135452	0.00372331	0.523139	0.45587	12.9317	0.299097	0.677319	0.316611	0.82468
NAD-130	3459.79	8.81819	0.103032	0.0180424	0.00421153	0.467271	0.456347	12.4816	0.264013	0.48641	0.27892	0.588219
SAF-663-13	3284.38	8.66274	0.0848532	0.087158	0.0110132	1.79517	0.858479	35.8616	0.686463	1.21613	0.80381	2.19643
AV-2	3240	8.65077	0.153263	0.0400062	0.0153722	0.559733	0.168513	10.7134	0.274711	0.48981	0.287972	0.576806
BARB5-DZ4	3459.95	8.64099	0.0584091	0.0102612	0.0026905	0.288686	0.270812	6.49475	0.218965	0.63506	0.225314	0.702639
BARB5-DZ2	3465.72	8.63252	0.155352	0.0650057	0.0253044	0.473803	0.399948	13.3533	0.507945	1.10985	0.538687	1.35999
AV-2	3234.28	8.62989	0.145427	0.0530647	0.0191919	0.429483	0.178859	10.0369	0.258197	0.599002	0.269856	0.69831
SAF-663-14	3463.05	8.62079	0.0601768	0.0228309	0.00926151	0.427103	0.272698	9.87754	0.250037	0.544624	0.261145	0.633413
SAF-663-13	3292.15	8.59578	0.1625	0.0360814	0.00149261	0.829244	0.527878	17.5814	0.627329	1.39464	0.677791	1.82411
SB2-23	3290.61	8.58206	0.0410691	0.0412031	0.0110708	0.0126635	0.0253999	20.387	0.0201483	0.046381	0.0220394	0.0634287
BARB5-DZ2	3289.39	8.57032	0.0634266	0.0257667	0.00340332	0.747233	0.448853	17.6974	0.501714	0.958533	0.542348	1.25599
AV-2	3449.35	8.55527	0.0635097	0.0116554	0.00295056	0.259934	0.234838	6.53814	0.127404	0.282786	0.131123	0.313077
BSoI-S3-1	3561.42	8.48817	0.0349426	0.0398817	0.00804162	1.09619	0.714159	24.7933	0.357354	0.479646	0.39855	0.705438
BARB5-DZ2	3286.43	8.46707	0.0772349	0.0208583	0.00124085	0.579974	0.386706	14.3782	0.562194	1.08954	0.598915	1.35611
BARB5-DZ4	3239.98	8.37689	0.0488701	0.00970348	0.00289734	0.315993	0.191118	7.13928	0.135526	0.24521	0.139851	0.273879
SAF-663-13	3442.86	8.35035	0.0741937	0.0283567	0.0034712	0.5669	0.408918	13.2903	0.751846	1.37028	0.797129	1.6775
AV-2	3431.47	8.34644	0.260509	0.213968	0.0963595	0.808396	0.227885	13.0903	0.40147	0.937843	0.425276	1.14463
BARB5-DZ2	3460.12	8.33312	0.0791135	0.0200973	0.00316866	0.4628	0.387158	12.1719	0.269739	0.56559	0.284581	0.680783
NAD-89	3293.41	8.28581	0.114627	0.0181582	0.00132124	0.665953	0.436924	15.3671	0.602144	1.28447	0.644271	1.62319
NAD-89	3292.55	8.22199	0.0517602	0.0253325	0.00387631	0.680149	0.425441	14.6579	0.496516	0.894777	0.529598	1.11848
NAD-130	3266.03	8.2109	0.139457	0.0407237	0.013058	0.454399	0.26541	9.94797	0.504303	0.842233	0.52687	0.980568
BSoI-S3-1	3250.38	8.21036	0.327559	0.0399671	0.0151672	0.430194	0.372616	9.75542	0.981863	0.763758	1.02493	0.88666
NAD-89	3300.24	8.20796	0.0890828	0.0710137	0.0154432	1.32792	0.701288	22.3802	1.0517	1.18416	1.16055	1.67282
BARB5-DZ2	3291.34	8.19353	0.0735475	0.0418127	0.00906275	0.673295	0.39816	15.0621	0.384246	0.831954	0.410578	1.04642
SA-681-5	3488.48	8.16808	0.205094	0.00504408	0.00263126	0.282491	0.331755	8.34804	0.277255	0.761479	0.28763	0.865777
NAD-89	3558.27	8.15199	0.0991338	0.0818121	0.0174491	0.823494	0.535559	16.9303	0.636111	0.949539	0.685313	1.22936
BARB5-DZ4	3281.68	8.12706	0.0325811	0.0182744	0.00189138	0.600085	0.399438	13.5845	0.22223	0.671841	0.23592	0.826155
BARB5-DZ2	3285.21	8.10934	0.0851627	0.0188138	0.000391017	0.298337	0.198025	7.0586	0.329713	0.626185	0.340115	0.698569
NAD-130	3291.83	8.07659	0.116758	0.032132	0.00417821	0.948383	0.533249	20.9641	0.70176	1.29996	0.769581	1.79442
NAD-130	3268.84	8.06081	0.194273	0.0360012	0.0101141	0.3386	0.163721	6.64344	0.668272	0.650285	0.688097	0.721053
AV-2	3450.21	8.02767	0.0608539	0.0158785	0.00527535	0.24741	0.222942	6.96391	0.172554	0.488321	0.177924	0.544012
SB2-23	3282.52	7.9792	0.048918	0.00662736	0.000363989	0.321577	0.261597	6.40477	0.206653	0.657398	0.21256	0.726397
SB2-23	3294.91	7.973	0.105153	0.0731696	0.00969406	1.79201	0.885913	24.1809	0.838054	1.44615	0.932148	2.10504
SAF-663-14	3286.89	7.92773	0.0737327	0.0212947	0.00289067	0.706261	0.501094	17.3014	0.590276	1.52571	0.636972	1.9868
BARB5-DZ2	3249.41	7.86283	0.0108164	0.0195308	0.00547917	0.675124	0.477614	14.8969	0.0461663	0.111132	0.0492941	0.139425
SAF-663-13	3439.02	7.8557	0.255717	0.0487883	0.0315262	0.852184	0.469345	20.4999	0.93646	1.39019	1.02487	1.90463
AV-2	3463.63	7.8376	0.0729414	0.0152622	0.00359761	0.304651	0.2949	8.47934	0.250452	0.677001	0.259974	0.771222
SAF-663-13	3279.46	7.80656	0.155345	0.100606	0.00808796	1.8447	0.900474	37.7299	0.866042	1.5102	1.02246	2.83682
AV-2	3223.84	7.78364	0.165667	0.297943	0.0854954	0.866504	0.212271	11.4091	0.43196	0.684111	0.454201	0.814053
NAD-89	3328.74	7.78256	0.185826	0.121454	0.0346003	1.11668	0.697916	23.4483	1.07448	1.23553	1.19127	1.77653
NAD-130	3287.28	7.75418	0.105147	0.0781877	0.0132627	1.2336	0.596207	26.4425	0.831429	1.09206	0.934029	1.65221
SAF-663-13	3284.88	7.72505	0.101833	0.0378674	0.00476144	0.88633	0.502047	18.5475	0.58899	1.03827	0.639079	1.37881
BARB5-DZ2	3285.69	7.71529	0.0563584	0.0188243	0.00222216	0.615221	0.39289	14.4757	0.331551	0.69923	0.353358	0.871605
BSoI-S3-1	3244.24	7.68653	0.152687	0.0187583	0.00758466	0.314659	0.334323	8.37384	0.293019	0.440762	0.304018	0.501322
NAD-130	3445.12	7.67778	0.0717779	0.0156971	0.00549919	0.406422	0.372276	10.2876	0.356476	0.486167	0.372985	0.568889
NAD-130	3286.33	7.67313	0.038696	0.0149942	0.00217785	0.418436	0.297152	9.3836	0.294685	0.736877	0.307108	0.850743
BARB5-DZ2	3291.13	7.6702	0.067053	0.0386582	0.0173225	0.572654	0.351247	14.5946	0.284573	0.713469	0.303449	0.890974
NAD-89	3549.93	7.65615	0.0633938	0.0351401	0.00819741	0.725036	0.418151	15.902	0.414643	0.527055	0.444698	0.671561
SSF-1	3250.22	7.64325	0.107821	0.0142364	0.00370975	0.368042	0.38501	13.7105	0.214235	0.333525	0.227558	0.410919
NAD-130	3281.92	7.61714	0.174595	0.0317188	0.00414333	0.909361	0.548359	19.9529	0.740162	1.36214	0.808089	1.84985
SA-971-1	3460.89	7.61215	0.114479	0.0421204	0.00840639	0.76781	0.405461	16.8088	0.341938	0.510713	0.36819	0.659963
AV-2	3229.07	7.60739	0.143809	0.035107	0.0131504	0.558943	0.227524	9.21481	0.533048	0.814183	0.555107	0.937645
NAD-130	3266.45	7.60654	0.0984007	0.017773	0.00266446	0.390369	0.240555	8.62236	0.405551	0.695683	0.421235	0.79418
NAD-130	3453.95	7.60632	0.110409	0.0425343	0.0132879	0.426062	0.32773	9.85903	0.380471	0.53226	0.397341	0.618862
SB2-23	3273.99	7.57303	0.0959012	0.0279664	0.00615025	0.560876	0.316765	11.182	0.285439	0.655045	0.299836	0.776815
SA-971-1	3447.49	7.4786	0.0857275	0.0143447	0.00245684	0.417368	0.458266	10.4438	0.461349	1.05224	0.483046	1.23416
BARB5-DZ2	3286.43	7.47438	0.0644728	0.0364469	0.00348317	1.0611	0.551653	23.4111	0.537288	0.984583	0.595592	1.41482
NAD-130	3288.47	7.45422	0.109347	0.0696141	0.018024	1.31177	0.647514	29.0509	0.621703	1.06079	0.706486	1.6807
SAF-663-13	3439.02	7.38423	0.21718	0.12379	0.0479203	0.958291	0.41297	18.5028	0.694731	0.952836	0.753665	1.26447
NAD-89	3290.85	7.35018	0.0557605	0.0177146	0.00208803	0.606405	0.37093	13.4338	0.346911	0.758914	0.368037	0.931091
NAD-130	3305.52	7.34529	0.0499258	0.011857	0.00542367	0.363093	0.491752	10.7144	0.206773	0.491663	0.216756	0.578996
NAD-130	3310.96	7.33588	0.069184	0.0613522	0.0213907	1.01078	0.602252	22.0915	0.371276	0.490983	0.409182	0.690307
BARB5-DZ2	3290.67	7.3222	0.105791	0.0925372	0.0143628	1.69931	0.781919	33.9693	0.911188	1.37235	1.0581	2.38576
NAD-89	3291.95	7.21984	0.0441649	0.0266475	0.00302043	0.766787	0.450869	18.1215	0.308388	0.732019	0.333987	0.9656
BARB5-DZ4	3287.23	7.12393	0.0399734	0.0129316	0.00149828	0.457664	0.320152	11.2459	0.176142	0.450206	0.185079	0.534409
BARB5-DZ4	3436.05	7.12099	0.0453099	0.0123235	0.00322321	0.33265	0.319269	8.59468	0.176138	0.483157	0.182928	0.551338
NAD-89	3298.58	7.06624	0.0620797	0.0502843	0.00728534	1.65687	0.801963	33.3541	0.683449	1.11493	0.791499	1.91496
NAD-89	3547.05	7.06371	0.0869136	0.0339281	0.00522766	0.973347	0.538296	19.7085	0.88188	1.09445	0.961779	1.48052
BSoI-S3-1	3450.87	7.04396	0.143508	0.0214131	0.00624463	0.496571	0.440889	12.542	0.520979	1.17706	0.550541	1.42473
NAD-130	3287.61	6.9067	0.050388	0.016746	0.00176891	0.571052	0.363249	12.7201	0.303742	0.707301	0.321228	0.858432
NAD-130	3308.42	6.90595	0.136776	0.0529629	0.0175941	0.574432	0.408503	12.5012	0.336271	0.74311	0.355288	0.898913
NAD-130	3268.84	6.89333	0.167504	0.0346317	0.00854236	0.324996	0.148565	6.28674	0.452488	0.479139	0.465181	0.528515
NAD-130	3288.73	6.87701	0.0679948	0.0210823	0.00287602	0.443131	0.325635	10.1818	0.474807	0.818897	0.496565	0.956723
SB2-23	3284.65	6.86071	0.0507174	0.119452	0.0224124	1.88103	0.866147	36.4586	0.7077	1.11098	0.830858	2.03149
NAD-130	3278.49	6.8594	0.124526	0.016425	0.00114964	0.577169	0.459244	13.642	0.838261	1.93197	0.890125	2.3778
BARB5-DZ2	3465.33	6.81033	0.125074	0.0453199	0.012016	0.683215	0.399586	14.2289	0.639605	0.962524	0.680934	1.19529
BARB5-DZ2	3461.1	6.77896	0.139621	0.0167504	0.00495838	0.396612	0.310924	8.97498	0.725566	1.22185	0.754795	1.40214
BSoI-S3-1	3563.52	6.75193	0.0651318	0.0538747	0.00684005	1.17718	0.679572	25.781	0.445683	0.681963	0.499225	1.02005
NAD-130	3193.21	6.73016	0.0298357	0.0107041	0.00414985	0.265346	0.437177	7.98751	0.230508	0.485177	0.238754	0.548705
BARB5-DZ2	3293.86	6.7256	0.047994	0.051966	0.00500331	1.07016	0.547797	23.8053	0.43649	0.79521	0.484696	1.15025
BARB5-DZ2	3405.16	6.70494	0.134926	0.0217187	0.0172278	0.299374	0.26278	7.20946	0.664962	1.37839	0.686397	1.54113
SB2-23	3279.14	6.69612	0.117692	0.0300002	0.00181842	0.898903	0.502113	20.4815	0.468207	0.965256	0.512366	1.32205
BARB5-DZ2	3303.47	6.68976	0.10452	0.0372571	0.0138455	0.478093	0.342235	11.6752	0.43906	0.532959	0.462207	0.636728
BSoI-S3-1	3256.98	6.6496	0.142602	0.0350705	0.0147145	0.335352	0.212643	7.80756	0.268258	0.424799	0.277635	0.47915
NAD-130	3551.32	6.55474	0.0286011	0.0119598	0.00275746	0.276918	0.217127	6.97824	0.141622	0.260641	0.146038	0.290427
BARB5-DZ2	3291.95	6.52984	0.0637209	0.0405652	0.00502016	1.11969	0.56616	28.3899	0.543481	0.957144	0.615802	1.49858
AV-2	3222.89	6.51746	0.129492	0.0193842	0.00810247	0.453847	0.209736	9.75922	0.349018	0.676938	0.364333	0.785914
SA-681-5	3556.7	6.49852	0.222251	0.0823158	0.0335483	0.33039	0.240082	5.88443	0.243584	0.503191	0.249974	0.551792
NAD-130	3266.45	6.4737	0.148653	0.0377152	0.00721358	0.475495	0.265296	9.68646	0.62457	0.923735	0.651768	1.07128
NAD-130	3287.17	6.41475	0.0517411	0.0210408	0.00230757	0.652819	0.395409	13.9784	0.338078	0.683311	0.359527	0.845315
BARB5-DZ4	3445.2	6.38518	0.0752461	0.0115451	0.00240454	0.302997	0.415785	8.91435	0.261423	0.586398	0.271882	0.672319
SB2-23	3277.94	6.37655	0.123993	0.0288931	0.00258811	0.750316	0.429401	16.7809	0.457602	0.980798	0.492673	1.26687
BARB5-DZ2	3463.17	6.37199	0.101628	0.0456998	0.0102374	0.66171	0.507017	16.7746	0.693382	1.05143	0.746503	1.35798
NAD-130	3292.94	6.35375	0.0398611	0.0138516	0.00316644	0.308333	0.358117	7.92704	0.222323	0.700774	0.230215	0.791826
BARB5-DZ4	3243.89	6.32324	0.113336	0.0457979	0.0115433	0.388871	0.440176	10.5343	0.315986	0.861385	0.330979	1.01167
BARB5-DZ4	3547.74	6.24949	0.061292	0.0236684	0.00381041	0.614054	0.437781	13.3911	0.331095	0.775697	0.351193	0.951065
BARB5-DZ4	3550.87	6.24407	0.0783312	0.0174135	0.00181138	0.516752	0.328417	12.4264	0.433664	0.812977	0.458038	0.982318
BARB5-DZ2	3332.66	6.24229	0.093444	0.00928956	0.00350003	0.370957	0.400462	10.1582	0.619616	1.7447	0.647942	2.03763
BARB5-DZ4	3553.51	6.22722	0.0676284	0.0128897	0.00104317	0.391825	0.293475	9.34455	0.298255	0.694983	0.310776	0.801911
AV-2	3228.94	6.21042	0.168914	0.0345518	0.0124696	0.68686	0.219679	10.8834	0.463564	0.748873	0.486306	0.884127
NAD-89	3546.84	6.20335	0.0752605	0.0122999	0.000959482	0.429331	0.306039	9.57953	0.350376	0.692901	0.365462	0.802302
SA-971-1	3465.04	6.15818	0.0427273	0.01163	0.00275784	0.420949	0.414264	11.7909	0.290628	0.974443	0.306106	1.1662
BARB5-DZ2	3441.55	6.1326	0.055614	0.0545138	0.0138925	0.849589	0.535465	18.4114	0.553532	0.611069	0.600246	0.809753
SB2-23	3284.65	6.08413	0.05173	0.0695414	0.0116516	1.26122	0.649508	25.7553	0.547903	0.929149	0.613657	1.38916
BSoI-S3-1	3242.74	6.07589	0.195365	0.0344443	0.0114853	0.43352	0.280652	9.25959	0.442564	0.589909	0.460969	0.679813
AV-2	3232.08	6.07135	0.0941222	0.0277615	0.0104115	0.358506	0.131335	7.63802	0.192781	0.321814	0.199371	0.362084
SB2-23	3285.46	6.06184	0.155749	0.0323549	0.00535568	0.977249	0.607306	22.3971	0.492817	1.03582	0.543863	1.46366
SB2-23	3282.98	6.02337	0.0244237	0.0515684	0.0129494	1.0843	0.570604	22.5214	0.354793	0.597495	0.391757	0.846021
SAF-663-14	3449.34	6.01329	0.149053	0.0134658	0.00510254	0.283639	0.321332	7.69804	0.47905	0.67384	0.495556	0.758829
NAD-89	3280.05	6.00285	0.0160631	0.0114814	0.00293677	0.342018	0.231733	6.98134	0.108885	0.267506	0.112282	0.29809
SB2-23	3280.7	5.998	0.0759845	0.0193083	0.00139374	0.522701	0.388562	10.9337	0.313134	0.763873	0.328569	0.902514
NAD-130	3285.07	5.98829	0.0346628	0.0302496	0.00489554	0.665576	0.409018	15.0117	0.311304	0.666062	0.332563	0.837112
NAD-130	3193.21	5.96287	0.0143351	0.0060137	0.00337002	0.182361	0.291393	4.99121	0.0983471	0.260816	0.100531	0.282308
SSF-1	3249.76	5.95867	0.0700124	0.00919625	0.00337411	0.324396	0.358436	9.04838	0.15657	0.346544	0.16293	0.398111
NAD-89	3252.27	5.95571	0.0977435	0.0258688	0.0109642	0.281372	0.117261	5.10167	0.262325	0.404373	0.268281	0.438399
AV-2	3231.47	5.95122	0.157778	0.0302558	0.0115945	0.58832	0.195715	12.3906	0.317896	0.508102	0.335711	0.613608
SAF-663-13	3279.46	5.9232	0.134182	0.058409	0.0053933	1.33746	0.703404	27.3972	0.610324	1.10262	0.688525	1.69624
NAD-89	3290.15	5.87879	0.0536609	0.0152204	0.00143304	0.530736	0.341443	11.4373	0.270366	0.645774	0.284322	0.76876
AV-2	3235.61	5.82821	0.0533549	0.0247646	0.0152502	0.880769	0.247646	18.4718	0.145676	0.433683	0.158012	0.575239
NAD-89	3563.26	5.82379	0.0628697	0.0411043	0.00570745	1.05175	0.57374	22.0384	0.571383	0.864544	0.629573	1.21446
NAD-130	3554.93	5.8067	0.0338882	0.0162765	0.00400508	0.396059	0.307917	8.55585	0.280604	0.556424	0.29137	0.634581
SAF-663-13	3288.37	5.79772	0.0776174	0.0231864	0.00717869	0.534296	0.331073	13.3776	0.439315	0.793799	0.465953	0.97306
BARB5-DZ4	3541.4	5.79383	0.0524468	0.0429322	0.00510899	0.906858	0.501166	21.0555	0.412118	0.674725	0.452128	0.932749
BSoI-S3-1	3261.32	5.78262	0.0726043	0.0561123	0.00392529	0.942175	0.441298	20.7236	0.440679	0.707168	0.482756	0.972358
BARB5-DZ4	3550.38	5.70418	0.054585	0.0154178	0.00210621	0.456228	0.304442	9.90191	0.296584	0.654278	0.309793	0.761219
SB2-23	3280.74	5.67449	0.077765	0.0508178	0.011313	1.00527	0.477617	18.5018	0.431826	0.770941	0.468456	1.02307
NAD-89	3438.72	5.66264	0.067687	0.0333846	0.00990824	0.793638	0.527369	15.9534	0.245346	0.544918	0.263189	0.694873
NAD-89	3544.88	5.63599	0.0707686	0.0225001	0.00234069	0.512742	0.331629	11.9713	0.395283	0.63841	0.416665	0.766116
SA-681-5	3487.08	5.60695	0.0826776	0.0113367	0.00188837	0.361639	0.464097	10.8401	0.540489	1.57528	0.566897	1.85859
NAD-130	3276.23	5.51241	0.0222586	0.0285457	0.00700003	0.667903	0.386118	14.0633	0.241612	0.463013	0.257037	0.57353
AV-2	3235.61	5.50224	0.0466366	0.0192815	0.0137656	0.884128	0.260761	17.8584	0.12782	0.501299	0.13827	0.658527
NAD-130	3291.06	5.38714	0.0716148	0.0168136	0.00258587	0.563455	0.34629	12.2998	0.334213	0.715481	0.352801	0.862864
NAD-130	3286.13	5.3756	0.0588651	0.0489209	0.0073182	0.806108	0.505505	18.4502	0.943742	1.03625	1.02356	1.37402
AV-2	3227.19	5.36065	0.0731268	0.0159647	0.00613916	0.312717	0.110756	6.56035	0.135046	0.267216	0.139001	0.295935
AV-2	3458.95	5.32659	0.0782138	0.0126947	0.00322789	0.296597	0.28063	7.54375	0.296833	0.708824	0.306853	0.796417
SAF-663-13	3439.51	5.22057	0.0717698	0.041653	0.00769443	0.524951	0.358153	12.723	0.350078	0.590479	0.370237	0.71668
SAF-663-13	3444.94	5.16883	0.147046	0.0935732	0.0256407	0.652739	0.360642	12.6867	0.517813	0.853335	0.547544	1.03515
NAD-89	3252.59	5.07516	0.178352	0.110303	0.0396487	0.716445	0.362284	7.65534	0.64363	1.14843	0.665682	1.29247
NAD-130	3548.17	5.03172	0.0366451	0.0462706	0.00953306	0.764884	0.468897	16.6147	0.332994	0.437361	0.358253	0.563469
BARB5-DZ2	3302.31	5.02577	0.0471452	0.00917853	0.00147523	0.287763	0.247658	6.88487	0.288012	0.74046	0.296872	0.823952
SAF-663-13	3492.93	4.977	0.0212828	0.0367046	0.0131922	0.766746	0.330653	14.2231	0.127288	0.232044	0.135509	0.288133
SSF-1	3250.68	4.95792	0.0590011	0.0140964	0.00534006	0.234779	0.187407	5.7317	0.0965174	0.147571	0.0989828	0.161463
AV-2	3237.94	4.87449	0.110988	0.0367385	0.0130328	0.443163	0.136671	8.53896	0.162361	0.282371	0.168578	0.321953
BSoI-S3-1	3261.39	4.87343	0.0566686	0.0141495	0.000997608	0.393342	0.242971	8.58947	0.200655	0.40629	0.208384	0.463589
NAD-89	3428.03	4.80099	0.081241	0.0403795	0.00958009	0.318226	0.229492	6.75717	0.364801	0.466615	0.375812	0.518257
NAD-89	3558.08	4.74762	0.0545834	0.0127456	0.00167978	0.402698	0.281362	8.90974	0.252233	0.558828	0.262319	0.640667
SSF-1	3282.65	4.71829	0.0406449	0.00745163	0.00303149	0.189872	0.183502	5.64949	0.0695963	0.137547	0.0713482	0.150316
SAF-663-13	3492.93	4.66875	0.0183349	0.0442267	0.0135648	0.775289	0.404417	17.9934	0.135527	0.24579	0.146695	0.323566
SA-681-5	3479.16	4.64785	0.231275	0.0355159	0.0103131	0.215221	0.245062	5.53082	0.366805	1.12659	0.375843	1.22905
SAF-663-14	3640.5	4.56893	0.093195	0.0114869	0.00205433	0.179561	0.125922	4.37959	0.22284	0.471529	0.227177	0.505867
AV-2	3459.84	4.55443	0.0772099	0.0380038	0.00758935	0.656386	0.49548	14.3314	0.632132	0.950714	0.673282	1.18247
NAD-130	3449.88	4.48585	0.201698	0.0673123	0.0254155	0.397309	0.3632	9.18489	0.500034	1.24449	0.520658	1.43257
SA-681-5	3351.42	4.45202	0.102357	0.0197588	0.0060488	0.174687	0.197697	4.21935	0.213688	0.550766	0.217693	0.589502
BSoI-S3-1	3267.79	4.37818	0.073972	0.0267053	0.00460967	0.526573	0.292518	10.2075	0.35208	0.639696	0.368255	0.747648
AV-2	3227.6	4.15154	0.0883078	0.0182192	0.00736293	0.327168	0.137117	6.90862	0.173456	0.345856	0.17881	0.384988
SA-971-1	3541.68	4.11501	0.0162327	0.0331226	0.00645698	0.45636	0.268905	13.0657	0.135278	0.251623	0.143284	0.30699
BARB5-DZ4	3243.03	4.09549	0.035385	0.00894969	0.00388706	0.176453	0.10029	3.58997	0.206135	0.538333	0.209417	0.570963
NAD-130	3446.96	4.02164	0.067604	0.0267289	0.00689675	0.376948	0.400201	9.41766	0.586968	1.03611	0.611804	1.19682
NAD-130	3551.32	3.88888	0.0242423	0.00575795	0.00150146	0.14539	0.132877	3.73119	0.100894	0.236281	0.102564	0.251116
SB2-23	3277.9	3.84976	0.0277842	0.0469323	0.0139861	0.841836	0.424143	19.2302	0.229109	0.414925	0.249341	0.55702
SAF-663-13	3444.83	3.75474	0.0500941	0.014094	0.00261291	0.315496	0.224326	6.96307	0.181764	0.429706	0.18742	0.478706
NAD-130	3446.96	3.70862	0.0700283	0.0132178	0.00457833	0.420869	0.436119	10.5451	0.641128	1.0956	0.67158	1.28695
SAF-663-13	3444.83	3.40328	0.0512596	0.00890494	0.0016132	0.246975	0.189484	5.67532	0.155269	0.40095	0.159195	0.438337
NAD-89	3566.3	3.13122	0.0755423	0.0428058	0.0183082	0.199142	0.166487	4.49298	0.359727	0.945708	0.36691	1.01625
NAD-130	3316.01	3.09014	0.053342	0.0188262	0.005206	0.342581	0.291888	8.53184	0.359199	0.506307	0.372942	0.577219
NAD-89	3108.45	3.08654	0.434142	0.0669826	0.0176619	0.38697	0.231906	8.17173	1.12579	1.14636	1.16701	1.29999
NAD-130	3292.58	3.00509	0.0536737	0.00542805	0.00176287	0.108154	0.198026	3.25985	0.49826	0.923125	0.505459	0.974413
BARB5-DZ2	3444.88	2.99711	0.0362999	0.00476441	0.00105112	0.154059	0.148113	4.23287	0.137404	0.33259	0.139988	0.356052
NAD-130	3554.93	2.90666	0.0204708	0.00734496	0.00147391	0.187896	0.17207	4.82853	0.0985916	0.238399	0.100709	0.257434
NAD-89	3566.3	2.52841	0.0607251	0.00356131	0.00102779	0.115031	0.146199	3.10336	0.289911	0.75776	0.293898	0.798053
SAF-663-13	3442.88	2.47251	0.0326136	0.00438744	0.00190457	0.0543825	0.107205	1.82601	0.229148	0.546433	0.230997	0.564984
BARB5-DZ4	3303.54	2.22171	0.0127147	0.000928667	0.000431338	0.0450301	0.0856395	1.69076	0.0924524	0.465921	0.0931429	0.480802
BARB5-DZ4	3445.83	1.7952	0.0208892	0.00137206	0.00103853	0.0519967	0.101454	1.51297	0.266563	0.735439	0.268343	0.75699
NAD-89	3247.03	1.63779	0.272531	0.00852478	0.00367699	0.17604	0.201981	4.88885	1.29193	1.66104	1.32002	1.79524
SSF-1	3408.13	1.58092	0.0133935	0.00670458	0.00239144	0.0999299	0.245547	3.29682	0.0112032	1.15226	0.0113669	1.21693
NAD-130	3316.01	1.309	0.0150384	0.00130914	0.00055578	0.0585246	0.11286	1.71716	0.165865	1.16895	0.167123	1.20674
BARB5-DZ4	3446.05	0.957407	0.00842144	0.00319376	0.00104286	0.0564748	0.150836	1.95572	0.0268017	0.71976	0.0270333	0.745587
